# Supplementary material for: Exploring the key genomic variation in monkeypox virus during the 2022 outbreak
Source: BMC Genom Data. 2023 Nov 16;24:67. doi: 10.1186/s12863-023-01171-0 (PMC10652487; doi:10.1186/s12863-023-01171-0)
Supplement: Supplementary file 1 — Additional file 1. Details of 954 MPXV isolates from the NCBI database. [file 12863_2023_1171_MOESM1_ESM.xls]

## Sheet: supplementary file legend
Additional file1. Details of 954 MPXV isolates from the NCBI database.

## Sheet: Sheet1
Accession	Version	Length	Submission Date	Definition	Authors 1	Title 1	Journal 1	Authors 2	Title 2	Journal 2
AY603973	AY603973.1	199195 bp	2005-09-02	Monkeypox virus strain MPXV-WRAIR7-61, complete genome.	Chen,N., Li,G., Liszewski,M.K., Atkinson,J.P., Jahrling,P.B.,Feng,Z., Schriewer,J., Buck,C., Wang,C., Lefkowitz,E.J.,Esposito,J.J., Harms,T., Damon,I.K., Roper,R.L., Upton,C. and Buller,R.M.	Virulence differences between monkeypox virus isolates from West Africa and the Congo basin	Virology 340 (1), 46-63 (2005)	Upton,C., Chen,N., Li,G. and Buller,R.M.L.	Direct Submission	Submitted (17-SEP-2004) Biochemistry and Microbiology, University of Vicotoria, Petch Building, P.O. Box 3055 CSC STN, Victoria, B.C. V8N 13P, Canada
AY753185	AY753185.1	199469 bp	2005-09-07	Monkeypox virus strain COP-58, complete genome.	Chen,N., Li,G., Liszewski,M.K., Atkinson,J.P., Jahrling,P.B.,Feng,Z., Schriewer,J., Buck,C., Wang,C., Lefkowitz,E.J.,Esposito,J.J., Harms,T., Damon,I.K., Roper,R.L., Upton,C. and Buller,R.M.	Virulence differences between monkeypox virus isolates from West Africa and the Congo basin	Virology 340 (1), 46-63 (2005)	Upton,C., Chen,N., Li,G. and Buller,R.M.L.	Direct Submission	Submitted (17-SEP-2004) Biochemistry and Microbiology, University of Vicotoria, Petch Building, P.O. Box 3055 CSC STN, Victoria, B.C. V8N 13P, Canada
AY741551	AY741551.1	198756 bp	2005-09-07	Monkeypox virus isolate Sierra Leone, complete genome.	Chen,N., Li,G., Liszewski,M.K., Atkinson,J.P., Jahrling,P.B., Feng,Z., Schriewer,J., Buck,C., Wang,C., Lefkowitz,E.J., Esposito,J.J., Harms,T., Damon,I.K., Roper,R.L., Upton,C. and Buller,R.M.	Virulence differences between monkeypox virus isolates from West Africa and the Congo basin	Virology 340 (1), 46-63 (2005)	Upton,C., Chen,N., Li,G. and Buller,R.M.L.	Direct Submission	Submitted (17-SEP-2004) Biochemistry and Microbiology, University of Vicotoria, Petch Building, P.O. Box 3055 CSC STN, Victoria, B.C. V8N 13P, Canada
DQ011157	DQ011157.1	198780 bp	2005-09-28	Monkeypox virus strain USA_2003_039, complete genome.	Likos,A.M., Sammons,S.A., Olson,V.A., Frace,A.M., Li,Y., Olsen-Rasmussen,M., Davidson,W., Galloway,R., Khristova,M.L., Reynolds,M.G., Zhao,H., Carroll,D.S., Curns,A., Formenty,P., Esposito,J.J., Regnery,R.L. and Damon,I.K.	A tale of two clades: monkeypox viruses	J. Gen. Virol. 86 (PT 10), 2661-2672 (2005)	Sammons,S.A., Likos,A.M., Olson,V.A., Frace,A.M., Li,Y., Olsen-Rasmussen,M.S., Davidson,W., Galloway,R., Khristova,M.L., Reynolds,M.G., Zhao,H., Carroll,D.S., Curns,A., Formenty,P., Esposito,J.J., Regnery,R.L. and Damon,I.K.	Direct Submission	Submitted (18-APR-2005) National Center for Infectious Diseases, Centers for Disease Control and Prevention, 1600 Clifton Rd, NE,Atlanta, GA 30333, USA
DQ011156	DQ011156.1	200256 bp	2005-09-28	Monkeypox virus strain Liberia_1970_184, complete genome.	Likos,A.M., Sammons,S.A., Olson,V.A., Frace,A.M., Li,Y., Olsen-Rasmussen,M., Davidson,W., Galloway,R., Khristova,M.L., Reynolds,M.G., Zhao,H., Carroll,D.S., Curns,A., Formenty,P., Esposito,J.J., Regnery,R.L. and Damon,I.K.	A tale of two clades: monkeypox viruses	J. Gen. Virol. 86 (PT 10), 2661-2672 (2005)	Sammons,S.A., Likos,A.M., Olson,V.A., Frace,A.M., Li,Y., Olsen-Rasmussen,M.S., Davidson,W., Galloway,R., Khristova,M.L., Reynolds,M.G., Zhao,H., Carroll,D.S., Curns,A., Formenty,P., Esposito,J.J., Regnery,R.L. and Damon,I.K.	Direct Submission	Submitted (18-APR-2005) National Center for Infectious Diseases, Centers for Disease Control and Prevention, 1600 Clifton Rd, NE, Atlanta, GA 30333, USA
DQ011155	DQ011155.1	196967 bp	2005-09-28	Monkeypox virus strain Zaire_1979-005, complete genome.	Likos,A.M., Sammons,S.A., Olson,V.A., Frace,A.M., Li,Y., Olsen-Rasmussen,M., Davidson,W., Galloway,R., Khristova,M.L., Reynolds,M.G., Zhao,H., Carroll,D.S., Curns,A., Formenty,P., Esposito,J.J., Regnery,R.L. and Damon,I.K.	A tale of two clades: monkeypox viruses	J. Gen. Virol. 86 (PT 10), 2661-2672 (2005)	Sammons,S.A., Likos,A.M., Olson,V.A., Frace,A.M., Li,Y., Olsen-Rasmussen,M.S., Davidson,W., Galloway,R., Khristova,M.L., Reynolds,M.G., Zhao,H., Carroll,D.S., Curns,A., Formenty,P., Esposito,J.J., Regnery,R.L. and Damon,I.K.	Direct Submission	Submitted (18-APR-2005) National Center for Infectious Diseases, Centers for Disease Control and Prevention, 1600 Clifton Rd, NE, Atlanta, GA 30333, USA
DQ011154	DQ011154.1	197195 bp	2005-09-28	Monkeypox virus strain Congo_2003_358, complete genome.	Likos,A.M., Sammons,S.A., Olson,V.A., Frace,A.M., Li,Y., Olsen-Rasmussen,M., Davidson,W., Galloway,R., Khristova,M.L., Reynolds,M.G., Zhao,H., Carroll,D.S., Curns,A., Formenty,P., Esposito,J.J., Regnery,R.L. and Damon,I.K.	Direct Submission	J. Gen. Virol. 86 (PT 10), 2661-2672 (2005)	Sammons,S.A., Likos,A.M., Olson,V.A., Frace,A.M., Li,Y., Olsen-Rasmussen,M.S., Davidson,W., Galloway,R., Khristova,M.L., Reynolds,M.G., Zhao,H., Carroll,D.S., Curns,A., Formenty,P., Esposito,J.J., Regnery,R.L. and Damon,I.K.	Direct Submission	Submitted (18-APR-2005) National Center for Infectious Diseases, Centers for Disease Control and Prevention, 1600 Clifton Rd, NE,Atlanta, GA 30333, USA
DQ011153	DQ011153.1	198780 bp	2005-09-28	Monkeypox virus strain USA_2003_044, complete genome.	Likos,A.M., Sammons,S.A., Olson,V.A., Frace,A.M., Li,Y., Olsen-Rasmussen,M., Davidson,W., Galloway,R., Khristova,M.L., Reynolds,M.G., Zhao,H., Carroll,D.S., Curns,A., Formenty,P., Esposito,J.J., Regnery,R.L. and Damon,I.K.	A tale of two clades: monkeypox viruses	J. Gen. Virol. 86 (PT 10), 2661-2672 (2005)	Sammons,S.A., Likos,A.M., Olson,V.A., Frace,A.M., Li,Y., Olsen-Rasmussen,M.S., Davidson,W., Galloway,R., Khristova,M.L., Reynolds,M.G., Zhao,H., Carroll,D.S., Curns,A., Formenty,P., Esposito,J.J., Regnery,R.L. and Damon,I.K.	Direct Submission	Submitted (18-APR-2005) National Center for Infectious Diseases,Centers for Disease Control and Prevention, 1600 Clifton Rd, NE, Atlanta, GA 30333, USA
AF380138	AF380138.1	196858 bp	2009-03-04	Monkeypox virus strain Zaire-96-I-16, complete genome	Shchelkunov,S.N., Totmenin,A.V., Babkin,I.V., Safronov,P.F.,Ryazankina,O.I., Petrov,N.A., Gutorov,V.V., Uvarova,E.A.,Mikheev,M.V., Sisler,J.R., Esposito,J.J., Jahrling,P.B., Moss,B.and Sandakhchiev,L.S.	Human monkeypox and smallpox viruses: genomic comparison	FEBS Lett. 509 (1), 66-70 (2001)	Shchelkunov,S.N., Totmenin,A.V., Safronov,P.F., Gutorov,V.V.,Ryazankina,O.I., Petrov,N.A., Babkin,I.V., Uvarova,E.A.,Esposito,J.J., Moss,B., Sisler,J.R., Jahrling,P.B. andSandakhchiev,L.S	Direct Submission	Submitted (12-MAY-2001) Department of Molecular Biology of Genomes,SRC VB Vector, Koltsovo, Novosibirsk Region 630559, Russia
HM172544	HM172544.1	196959 bp	2010-07-25	Monkeypox virus strain Zaire 1979-005, complete genome.	Farlow,J., Ichou,M.A., Huggins,J. and Ibrahim,S.	Comparative whole genome sequence analysis of wild-type and cidofovir-resistant monkeypoxvirus	Virol. J. 7, 110 (2010)	Farlow,J., Ait Ichou,M., Huggins,J. and Ibrahims,S.	Direct Submission	Submitted (14-APR-2010) Virology, The United States Army Medical Research Institute for Infectious Diseases (USAMRIID), 1425 Porter Street, Frederick, MD 21702, USA
HQ857563	HQ857563.1	196820 bp	2011-09-02	Monkeypox virus strain D14L knockout, complete genome.	Estep,R.D., Messaoudi,I., O'Connor,M.A., Li,H., Sprague,J.,Barron,A., Engelmann,F., Yen,B., Powers,M.F., Jones,J.M.,Robinson,B.A., Orzechowska,B.U., Manoharan,M., Legasse,A.,Planer,S., Wilk,J., Axthelm,M.K. and Wong,S.W.	Deletion of the monkeypox virus inhibitor of complement enzymes locus impacts the adaptive immune response to monkeypox virus in a nonhuman primate model of infection	J. Virol. 85 (18), 9527-9542 (2011)	Estep,R.D. and Wong,S.W.	Direct Submission	Submitted (07-JAN-2011) Vaccine and Gene Therapy Institute, Oregon Health and Science University, 505 NW 185th Ave, Beaverton, OR
HQ857562	HQ857562.1	196849 bp	2011-09-02	Monkeypox virus strain V79-I-005, complete genome.	Estep,R.D., Messaoudi,I., O'Connor,M.A., Li,H., Sprague,J.,Barron,A., Engelmann,F., Yen,B., Powers,M.F., Jones,J.M.,Robinson,B.A., Orzechowska,B.U., Manoharan,M., Legasse,A.,Planer,S., Wilk,J., Axthelm,M.K. and Wong,S.W.	Deletion of the monkeypox virus inhibitor of complement enzymes locus impacts the adaptive immune response to monkeypox virus in a nonhuman primate model of infection	J. Virol. 85 (18), 9527-9542 (2011)	Estep,R.D. and Wong,S.W.	Direct Submission	Submitted (07-JAN-2011) Vaccine and Gene Therapy Institute, Oregon Health and Science University, 505 NW 185th Ave, Beaverton, OR 97005, USA
KC257460	KC257460.1	196487 bp	2013-02-20	Monkeypox virus strain DRC Yandongi 1985, complete genome.	Nakazawa,Y., Emerson,G.L., Carroll,D.S., Zhao,H., Li,Y., Reynolds,M.G., Karem,K.L., Olson,V.A., Lash,R.R., Davidson,W.B., Smith,S.K., Levine,R.S., Regnery,R.L., Sammons,S.A., Frace,M.A., Mutasim,E.M., Karsani,M.E., Muntasir,M.O., Babiker,A.A., Opoka,L., Chowdhary,V. and Damon,I.K.	Phylogenetic and ecologic perspectives of a monkeypox outbreak, southern Sudan, 2005	Emerging Infect. Dis. 19 (2), 237-245 (2013)	Nakazawa,Y., Emerson,G.L., Carroll,D.S., Zhao,H., Li,Y., Reynolds,M.G., Karem,K.L., Olson,V.A., Lash,R.R., Davidson,W.B., Smith,S.K., Levine,R.S., Regnery,R.L., Sammons,S.A., Frace,M.A., Mutasim,E.M., Karsani,M.E.M., Muntasir,M.O., Babiker,A.A., Opoka,L., Chowdhary,V. and Damon,I.K.	Direct Submission	Submitted (04-DEC-2012) Biochemistry and Microbiology, University of Victoria, 3800 Finnerty Road, Victoria, BC V8P 5C2, Canada
KC257459	KC257459.1	206372 bp	2013-02-20	Monkeypox virus strain Sudan 2005_01, complete genome.	Nakazawa,Y., Emerson,G.L., Carroll,D.S., Zhao,H., Li,Y., Reynolds,M.G., Karem,K.L., Olson,V.A., Lash,R.R., Davidson,W.B., Smith,S.K., Levine,R.S., Regnery,R.L., Sammons,S.A., Frace,M.A., Mutasim,E.M., Karsani,M.E., Muntasir,M.O., Babiker,A.A., Opoka,L., Chowdhary,V. and Damon,I.K.	Phylogenetic and ecologic perspectives of a monkeypox outbreak, southern Sudan, 2005	Emerging Infect. Dis. 19 (2), 237-245 (2013)	Nakazawa,Y., Emerson,G.L., Carroll,D.S., Zhao,H., Li,Y., Reynolds,M.G., Karem,K.L., Olson,V.A., Lash,R.R., Davidson,W.B., Smith,S.K., Levine,R.S., Regnery,R.L., Sammons,S.A., Frace,M.A., Mutasim,E.M., Karsani,M.E.M., Muntasir,M.O., Babiker,A.A., Opoka,L., Chowdhary,V. and Damon,I.K.	Direct Submission	Submitted (04-DEC-2012) Biochemistry and Microbiology, University of Victoria, 3800 Finnerty Road, Victoria, BC V8P 5C2, Canada
JX878429	JX878429.1	196866 bp	2014-01-14	Monkeypox virus isolate DRC 07-0662, complete genome.	Kugelman,J.R., Johnston,S.C., Mulembakani,P.M., Kisalu,N.,Lee,M.S., Koroleva,G., McCarthy,S.E., Gestole,M.C., Wolfe,N.D.,Fair,J.N., Schneider,B.S., Wright,L.L., Huggins,J.,Whitehouse,C.A., Wemakoy,E.O., Muyembe-Tamfum,J.J., Hensley,L.E.,Palacios,G.F. and Rimoin,A.W.	Genomic variability of monkeypox virus among humans, Democratic Republic of the Congo	Emerging Infect. Dis. 20 (2), 232-239 (2014)	Kugelman,J.R., Johnston,S.C., Mulembakani,P.M., Kisalu,N.,Lee,M.S., Koroleva,G., McCarthy,S.E., Gestole,M.C., Wolfe,N.D.,Fair,J.N., Wright,L.L., Huggins,J., Whitehouse,C.A., Wemakoy,E.O.,Muyembe-Tamfum,J.J., Hensley,L.E., Palacios,G. and Rimoin,A.W.	Direct Submission	Submitted (27-SEP-2012) Center for Genome Sciences, United States Army Medical Research Institute of Infectious Diseases (USAMRIID), 1425 Porter St, Frederick, MD 21702, USA
JX878428	JX878428.1	197488 bp	2014-01-14	Monkeypox virus isolate DRC 07-0514, complete genome.	Kugelman,J.R., Johnston,S.C., Mulembakani,P.M., Kisalu,N.,Lee,M.S., Koroleva,G., McCarthy,S.E., Gestole,M.C., Wolfe,N.D.,Fair,J.N., Schneider,B.S., Wright,L.L., Huggins,J.,Whitehouse,C.A., Wemakoy,E.O., Muyembe-Tamfum,J.J., Hensley,L.E.,Palacios,G.F. and Rimoin,A.W.	Genomic variability of monkeypox virus among humans, Democratic Republic of the Congo	Emerging Infect. Dis. 20 (2), 232-239 (2014)	Kugelman,J.R., Johnston,S.C., Mulembakani,P.M., Kisalu,N.,Lee,M.S., Koroleva,G., McCarthy,S.E., Gestole,M.C., Wolfe,N.D.,Fair,J.N., Wright,L.L., Huggins,J., Whitehouse,C.A., Wemakoy,E.O.,Muyembe-Tamfum,J.J., Hensley,L.E., Palacios,G. and Rimoin,A.W.	Direct Submission	Submitted (27-SEP-2012) Center for Genome Sciences, United States Army Medical Research Institute of Infectious Diseases (USAMRIID), 1425 Porter St, Frederick, MD 21702, USA
JX878427	JX878427.1	197347 bp	2014-01-14	Monkeypox virus isolate DRC 07-0480, complete genome.	Kugelman,J.R., Johnston,S.C., Mulembakani,P.M., Kisalu,N.,Lee,M.S., Koroleva,G., McCarthy,S.E., Gestole,M.C., Wolfe,N.D.,Fair,J.N., Schneider,B.S., Wright,L.L., Huggins,J.,Whitehouse,C.A., Wemakoy,E.O., Muyembe-Tamfum,J.J., Hensley,L.E.,Palacios,G.F. and Rimoin,A.W.	Genomic variability of monkeypox virus among humans, Democratic Republic of the Congo	Emerging Infect. Dis. 20 (2), 232-239 (2014)	Kugelman,J.R., Johnston,S.C., Mulembakani,P.M., Kisalu,N.,Lee,M.S., Koroleva,G., McCarthy,S.E., Gestole,M.C., Wolfe,N.D.,Fair,J.N., Wright,L.L., Huggins,J., Whitehouse,C.A., Wemakoy,E.O.,Muyembe-Tamfum,J.J., Hensley,L.E., Palacios,G. and Rimoin,A.W.	Direct Submission	Submitted (27-SEP-2012) Center for Genome Sciences, United States Army Medical Research Institute of Infectious Diseases (USAMRIID), 1425 Porter St, Frederick, MD 21702, USA
JX878426	JX878426.1	196747 bp	2014-01-14	Monkeypox virus isolate DRC 07-0450, complete genome.	Kugelman,J.R., Johnston,S.C., Mulembakani,P.M., Kisalu,N.,Lee,M.S., Koroleva,G., McCarthy,S.E., Gestole,M.C., Wolfe,N.D.,Fair,J.N., Schneider,B.S., Wright,L.L., Huggins,J.,Whitehouse,C.A., Wemakoy,E.O., Muyembe-Tamfum,J.J., Hensley,L.E.,Palacios,G.F. and Rimoin,A.W.	Genomic variability of monkeypox virus among humans, Democratic Republic of the Congo	Emerging Infect. Dis. 20 (2), 232-239 (2014)	Kugelman,J.R., Johnston,S.C., Mulembakani,P.M., Kisalu,N.,Lee,M.S., Koroleva,G., McCarthy,S.E., Gestole,M.C., Wolfe,N.D.,Fair,J.N., Wright,L.L., Huggins,J., Whitehouse,C.A., Wemakoy,E.O.,Muyembe-Tamfum,J.J., Hensley,L.E., Palacios,G. and Rimoin,A.W.	Direct Submission	Submitted (27-SEP-2012) Center for Genome Sciences, United States Army Medical Research Institute of Infectious Diseases (USAMRIID), 1425 Porter St, Frederick, MD 21702, USA
JX878425	JX878425.1	197147 bp	2014-01-14	Monkeypox virus isolate DRC 07-0354, complete genome.	Kugelman,J.R., Johnston,S.C., Mulembakani,P.M., Kisalu,N.,Lee,M.S., Koroleva,G., McCarthy,S.E., Gestole,M.C., Wolfe,N.D.,Fair,J.N., Schneider,B.S., Wright,L.L., Huggins,J.,Whitehouse,C.A., Wemakoy,E.O., Muyembe-Tamfum,J.J., Hensley,L.E.,Palacios,G.F. and Rimoin,A.W.	Genomic variability of monkeypox virus among humans, Democratic Republic of the Congo	Emerging Infect. Dis. 20 (2), 232-239 (2014)	Kugelman,J.R., Johnston,S.C., Mulembakani,P.M., Kisalu,N.,Lee,M.S., Koroleva,G., McCarthy,S.E., Gestole,M.C., Wolfe,N.D.,Fair,J.N., Wright,L.L., Huggins,J., Whitehouse,C.A., Wemakoy,E.O.,Muyembe-Tamfum,J.J., Hensley,L.E., Palacios,G. and Rimoin,A.W.	Direct Submission	Submitted (27-SEP-2012) Center for Genome Sciences, United States Army Medical Research Institute of Infectious Diseases (USAMRIID), 1425 Porter St, Frederick, MD 21702, USA
JX878424	JX878424.1	196376 bp	2014-01-14	Monkeypox virus isolate DRC 07-0338, complete genome.	Kugelman,J.R., Johnston,S.C., Mulembakani,P.M., Kisalu,N.,Lee,M.S., Koroleva,G., McCarthy,S.E., Gestole,M.C., Wolfe,N.D.,Fair,J.N., Schneider,B.S., Wright,L.L., Huggins,J.,Whitehouse,C.A., Wemakoy,E.O., Muyembe-Tamfum,J.J., Hensley,L.E.,Palacios,G.F. and Rimoin,A.W.	Genomic variability of monkeypox virus among humans, Democratic Republic of the Congo	Emerging Infect. Dis. 20 (2), 232-239 (2014)	Kugelman,J.R., Johnston,S.C., Mulembakani,P.M., Kisalu,N.,Lee,M.S., Koroleva,G., McCarthy,S.E., Gestole,M.C., Wolfe,N.D.,Fair,J.N., Wright,L.L., Huggins,J., Whitehouse,C.A., Wemakoy,E.O.,Muyembe-Tamfum,J.J., Hensley,L.E., Palacios,G. and Rimoin,A.W.	Direct Submission	Submitted (27-SEP-2012) Center or Genome Sciences, United States Army Medical Research Institute of Infectious Diseases (USAMRIID), 1425 Porter St, Frederick, MD 21702, USA
JX878423	JX878423.1	196581 bp	2014-01-14	Monkeypox virus isolate DRC 07-0337, complete genome.	Kugelman,J.R., Johnston,S.C., Mulembakani,P.M., Kisalu,N.,Lee,M.S., Koroleva,G., McCarthy,S.E., Gestole,M.C., Wolfe,N.D.,Fair,J.N., Schneider,B.S., Wright,L.L., Huggins,J.,Whitehouse,C.A., Wemakoy,E.O., Muyembe-Tamfum,J.J., Hensley,L.E.,Palacios,G.F. and Rimoin,A.W.	Genomic variability of monkeypox virus among humans, Democratic Republic of the Congo	Emerging Infect. Dis. 20 (2), 232-239 (2014)	Kugelman,J.R., Johnston,S.C., Mulembakani,P.M., Kisalu,N.,Lee,M.S., Koroleva,G., McCarthy,S.E., Gestole,M.C., Wolfe,N.D.,Fair,J.N., Wright,L.L., Huggins,J., Whitehouse,C.A., Wemakoy,E.O.,Muyembe-Tamfum,J.J., Hensley,L.E., Palacios,G. and Rimoin,A.W.	Direct Submission	Submitted (27-SEP-2012) Center for Genome Sciences, United States Army Medical Research Institute of Infectious Diseases (USAMRIID), 1425 Porter St, Frederick, MD 21702, USA
JX878422	JX878422.1	197346 bp	2014-01-14	Monkeypox virus isolate DRC 07-0287, complete genome.	Kugelman,J.R., Johnston,S.C., Mulembakani,P.M., Kisalu,N.,Lee,M.S., Koroleva,G., McCarthy,S.E., Gestole,M.C., Wolfe,N.D.,Fair,J.N., Schneider,B.S., Wright,L.L., Huggins,J.,Whitehouse,C.A., Wemakoy,E.O., Muyembe-Tamfum,J.J., Hensley,L.E.,Palacios,G.F. and Rimoin,A.W.	Genomic variability of monkeypox virus among humans, Democratic Republic of the Congo	Emerging Infect. Dis. 20 (2), 232-239 (2014)	Kugelman,J.R., Johnston,S.C., Mulembakani,P.M., Kisalu,N.,Lee,M.S., Koroleva,G., McCarthy,S.E., Gestole,M.C., Wolfe,N.D.,Fair,J.N., Wright,L.L., Huggins,J., Whitehouse,C.A., Wemakoy,E.O.,Muyembe-Tamfum,J.J., Hensley,L.E., Palacios,G. and Rimoin,A.W.	Direct Submission	Submitted (27-SEP-2012) Center for Genome Sciences, United States Army Medical Research Institute of Infectious Diseases (USAMRIID), 1425 Porter St, Frederick, MD 21702, USA
JX878421	JX878421.1	197767 bp	2014-01-14	Monkeypox virus isolate DRC 07-0286, complete genome.	Kugelman,J.R., Johnston,S.C., Mulembakani,P.M., Kisalu,N.,Lee,M.S., Koroleva,G., McCarthy,S.E., Gestole,M.C., Wolfe,N.D.,Fair,J.N., Schneider,B.S., Wright,L.L., Huggins,J.,Whitehouse,C.A., Wemakoy,E.O., Muyembe-Tamfum,J.J., Hensley,L.E.,Palacios,G.F. and Rimoin,A.W.	Genomic variability of monkeypox virus among humans, Democratic Republic of the Congo	Emerging Infect. Dis. 20 (2), 232-239 (2014)	Kugelman,J.R., Johnston,S.C., Mulembakani,P.M., Kisalu,N.,Lee,M.S., Koroleva,G., McCarthy,S.E., Gestole,M.C., Wolfe,N.D.,Fair,J.N., Wright,L.L., Huggins,J., Whitehouse,C.A., Wemakoy,E.O.,Muyembe-Tamfum,J.J., Hensley,L.E., Palacios,G. and Rimoin,A.W.	Direct Submission	Submitted (27-SEP-2012) Center for Genome Sciences, United States Army Medical Research Institute of Infectious Diseases (USAMRIID), 1425 Porter St, Frederick, MD 21702, USA
JX878420	JX878420.1	196730 bp	2014-01-14	Monkeypox virus isolate DRC 07-0283, complete genome.	Kugelman,J.R., Johnston,S.C., Mulembakani,P.M., Kisalu,N.,Lee,M.S., Koroleva,G., McCarthy,S.E., Gestole,M.C., Wolfe,N.D.,Fair,J.N., Schneider,B.S., Wright,L.L., Huggins,J.,Whitehouse,C.A., Wemakoy,E.O., Muyembe-Tamfum,J.J., Hensley,L.E.,Palacios,G.F. and Rimoin,A.W.	Genomic variability of monkeypox virus among humans, Democratic Republic of the Congo	Emerging Infect. Dis. 20 (2), 232-239 (2014)	Kugelman,J.R., Johnston,S.C., Mulembakani,P.M., Kisalu,N.,Lee,M.S., Koroleva,G., McCarthy,S.E., Gestole,M.C., Wolfe,N.D.,Fair,J.N., Wright,L.L., Huggins,J., Whitehouse,C.A., Wemakoy,E.O.,Muyembe-Tamfum,J.J., Hensley,L.E., Palacios,G. and Rimoin,A.W.	Direct Submission	Submitted (27-SEP-2012) Center for Genome Sciences, United States Army Medical Research Institute of Infectious Diseases (USAMRIID), 1425 Porter St, Frederick, MD 21702, USA
JX878419	JX878419.1	196732 bp	2014-01-14	Monkeypox virus isolate DRC 07-0275, complete genome.	Kugelman,J.R., Johnston,S.C., Mulembakani,P.M., Kisalu,N.,Lee,M.S., Koroleva,G., McCarthy,S.E., Gestole,M.C., Wolfe,N.D.,Fair,J.N., Schneider,B.S., Wright,L.L., Huggins,J.,Whitehouse,C.A., Wemakoy,E.O., Muyembe-Tamfum,J.J., Hensley,L.E.,Palacios,G.F. and Rimoin,A.W.	Genomic variability of monkeypox virus among humans, Democratic Republic of the Congo	Emerging Infect. Dis. 20 (2), 232-239 (2014)	Kugelman,J.R., Johnston,S.C., Mulembakani,P.M., Kisalu,N.,Lee,M.S., Koroleva,G., McCarthy,S.E., Gestole,M.C., Wolfe,N.D.,Fair,J.N., Wright,L.L., Huggins,J., Whitehouse,C.A., Wemakoy,E.O.,Muyembe-Tamfum,J.J., Hensley,L.E., Palacios,G. and Rimoin,A.W.	Direct Submission	Submitted (27-SEP-2012) Center for Genome Sciences, United States Army Medical Research Institute of Infectious Diseases (USAMRIID), 1425 Porter St, Frederick, MD 21702, USA
JX878418	JX878418.1	196740 bp	2014-01-14	Monkeypox virus isolate DRC 07-0120, complete genome.	Kugelman,J.R., Johnston,S.C., Mulembakani,P.M., Kisalu,N.,Lee,M.S., Koroleva,G., McCarthy,S.E., Gestole,M.C., Wolfe,N.D.,Fair,J.N., Schneider,B.S., Wright,L.L., Huggins,J.,Whitehouse,C.A., Wemakoy,E.O., Muyembe-Tamfum,J.J., Hensley,L.E.,Palacios,G.F. and Rimoin,A.W.	Genomic variability of monkeypox virus among humans, Democratic Republic of the Congo	Emerging Infect. Dis. 20 (2), 232-239 (2014)	Kugelman,J.R., Johnston,S.C., Mulembakani,P.M., Kisalu,N.,Lee,M.S., Koroleva,G., McCarthy,S.E., Gestole,M.C., Wolfe,N.D.,Fair,J.N., Wright,L.L., Huggins,J., Whitehouse,C.A., Wemakoy,E.O.,Muyembe-Tamfum,J.J., Hensley,L.E., Palacios,G. and Rimoin,A.W.	Direct Submission	Submitted (27-SEP-2012) Center for Genome Sciences, United States Army Medical Research Institute of Infectious Diseases (USAMRIID), 1425 Porter St, Frederick, MD 21702, USA
JX878417	JX878417.1	197959 bp	2014-01-14	Monkeypox virus isolate DRC 07-0104, complete genome.	Kugelman,J.R., Johnston,S.C., Mulembakani,P.M., Kisalu,N.,Lee,M.S., Koroleva,G., McCarthy,S.E., Gestole,M.C., Wolfe,N.D.,Fair,J.N., Schneider,B.S., Wright,L.L., Huggins,J.,Whitehouse,C.A., Wemakoy,E.O., Muyembe-Tamfum,J.J., Hensley,L.E.,Palacios,G.F. and Rimoin,A.W.	Genomic variability of monkeypox virus among humans, Democratic Republic of the Congo	Emerging Infect. Dis. 20 (2), 232-239 (2014)	Kugelman,J.R., Johnston,S.C., Mulembakani,P.M., Kisalu,N.,Lee,M.S., Koroleva,G., McCarthy,S.E., Gestole,M.C., Wolfe,N.D.,Fair,J.N., Wright,L.L., Huggins,J., Whitehouse,C.A., Wemakoy,E.O.,Muyembe-Tamfum,J.J., Hensley,L.E., Palacios,G. and Rimoin,A.W.	Direct Submission	Submitted (27-SEP-2012) Center or Genome Sciences, United States Army Medical Research Institute of Infectious Diseases (USAMRIID), 1425 Porter St, Frederick, MD 21702, USA
JX878416	JX878416.1	197632 bp	2014-01-14	Monkeypox virus isolate DRC 07-0093, complete genome.	Kugelman,J.R., Johnston,S.C., Mulembakani,P.M., Kisalu,N.,Lee,M.S., Koroleva,G., McCarthy,S.E., Gestole,M.C., Wolfe,N.D.,Fair,J.N., Schneider,B.S., Wright,L.L., Huggins,J.,Whitehouse,C.A., Wemakoy,E.O., Muyembe-Tamfum,J.J., Hensley,L.E.,Palacios,G.F. and Rimoin,A.W.	Genomic variability of monkeypox virus among humans, Democratic Republic of the Congo	Emerging Infect. Dis. 20 (2), 232-239 (2014)	Kugelman,J.R., Johnston,S.C., Mulembakani,P.M., Kisalu,N.,Lee,M.S., Koroleva,G., McCarthy,S.E., Gestole,M.C., Wolfe,N.D.,Fair,J.N., Wright,L.L., Huggins,J., Whitehouse,C.A., Wemakoy,E.O.,Muyembe-Tamfum,J.J., Hensley,L.E., Palacios,G. and Rimoin,A.W.	Direct Submission	Submitted (27-SEP-2012) Center for Genome Sciences, United States Army Medical Research Institute of Infectious Diseases (USAMRIID), 1425 Porter St, Frederick, MD 21703, USA
JX878415	JX878415.1	197488 bp	2014-01-14	Monkeypox virus isolate DRC 07-0092, complete genome.	Kugelman,J.R., Johnston,S.C., Mulembakani,P.M., Kisalu,N.,Lee,M.S., Koroleva,G., McCarthy,S.E., Gestole,M.C., Wolfe,N.D.,Fair,J.N., Schneider,B.S., Wright,L.L., Huggins,J.,Whitehouse,C.A., Wemakoy,E.O., Muyembe-Tamfum,J.J., Hensley,L.E.,Palacios,G.F. and Rimoin,A.W.	Genomic variability of monkeypox virus among humans, Democratic Republic of the Congo	Emerging Infect. Dis. 20 (2), 232-239 (2014)	Kugelman,J.R., Johnston,S.C., Mulembakani,P.M., Kisalu,N.,Lee,M.S., Koroleva,G., McCarthy,S.E., Gestole,M.C., Wolfe,N.D.,Fair,J.N., Wright,L.L., Huggins,J., Whitehouse,C.A., Wemakoy,E.O.,Muyembe-Tamfum,J.J., Hensley,L.E., Palacios,G. and Rimoin,A.W.	Direct Submission	Submitted (27-SEP-2012) Center for Genome Sciences, United States Army Medical Research Institute of Infectious Diseases (USAMRIID), 1425 Porter St, Frederick, MD 21702, USA
JX878414	JX878414.1	197910 bp	2014-01-14	Monkeypox virus isolate DRC 07-0046, complete genome.	Kugelman,J.R., Johnston,S.C., Mulembakani,P.M., Kisalu,N.,Lee,M.S., Koroleva,G., McCarthy,S.E., Gestole,M.C., Wolfe,N.D.,Fair,J.N., Schneider,B.S., Wright,L.L., Huggins,J.,Whitehouse,C.A., Wemakoy,E.O., Muyembe-Tamfum,J.J., Hensley,L.E.,Palacios,G.F. and Rimoin,A.W.	Genomic variability of monkeypox virus among humans, Democratic Republic of the Congo	Emerging Infect. Dis. 20 (2), 232-239 (2014)	Kugelman,J.R., Johnston,S.C., Mulembakani,P.M., Kisalu,N.,Lee,M.S., Koroleva,G., McCarthy,S.E., Gestole,M.C., Wolfe,N.D.,Fair,J.N., Wright,L.L., Huggins,J., Whitehouse,C.A., Wemakoy,E.O.,Muyembe-Tamfum,J.J., Hensley,L.E., Palacios,G. and Rimoin,A.W.	Direct Submission	Submitted (27-SEP-2012) Center for Genome Sciences, United States Army Medical Research Institute of Infectious Diseases (USAMRIID), 1425 Porter St, Frederick, MD 21702, USA
JX878413	JX878413.1	197627 bp	2014-01-14	Monkeypox virus isolate DRC 07-0045, complete genome.	Kugelman,J.R., Johnston,S.C., Mulembakani,P.M., Kisalu,N.,Lee,M.S., Koroleva,G., McCarthy,S.E., Gestole,M.C., Wolfe,N.D.,Fair,J.N., Schneider,B.S., Wright,L.L., Huggins,J.,Whitehouse,C.A., Wemakoy,E.O., Muyembe-Tamfum,J.J., Hensley,L.E.,Palacios,G.F. and Rimoin,A.W.	Genomic variability of monkeypox virus among humans, Democratic Republic of the Congo	Emerging Infect. Dis. 20 (2), 232-239 (2014)	Kugelman,J.R., Johnston,S.C., Mulembakani,P.M., Kisalu,N.,Lee,M.S., Koroleva,G., McCarthy,S.E., Gestole,M.C., Wolfe,N.D.,Fair,J.N., Wright,L.L., Huggins,J., Whitehouse,C.A., Wemakoy,E.O.,Muyembe-Tamfum,J.J., Hensley,L.E., Palacios,G. and Rimoin,A.W.	Direct Submission	Submitted (27-SEP-2012) Center for Genome Sciences, United States Army Medical Research Institute of Infectious Diseases (USAMRIID), 1425 Porter St, Frederick, MD 21702, USA
JX878412	JX878412.1	198737 bp	2014-01-14	Monkeypox virus isolate DRC 06-1076, complete genome.	Kugelman,J.R., Johnston,S.C., Mulembakani,P.M., Kisalu,N.,Lee,M.S., Koroleva,G., McCarthy,S.E., Gestole,M.C., Wolfe,N.D.,Fair,J.N., Schneider,B.S., Wright,L.L., Huggins,J.,Whitehouse,C.A., Wemakoy,E.O., Muyembe-Tamfum,J.J., Hensley,L.E.,Palacios,G.F. and Rimoin,A.W.	Genomic variability of monkeypox virus among humans, Democratic Republic of the Congo	Emerging Infect. Dis. 20 (2), 232-239 (2014)	Kugelman,J.R., Johnston,S.C., Mulembakani,P.M., Kisalu,N.,Lee,M.S., Koroleva,G., McCarthy,S.E., Gestole,M.C., Wolfe,N.D.,Fair,J.N., Wright,L.L., Huggins,J., Whitehouse,C.A., Wemakoy,E.O.,Muyembe-Tamfum,J.J., Hensley,L.E., Palacios,G. and Rimoin,A.W.	Direct Submission	Submitted (27-SEP-2012) Center for Genome Sciences, United States Army Medical Research Institute of Infectious Diseases (USAMRIID), 1425 Porter St, Frederick, MD 21702, USA
JX878411	JX878411.1	198877 bp	2014-01-14	Monkeypox virus isolate DRC 06-1075, complete genome.	Kugelman,J.R., Johnston,S.C., Mulembakani,P.M., Kisalu,N.,Lee,M.S., Koroleva,G., McCarthy,S.E., Gestole,M.C., Wolfe,N.D.,Fair,J.N., Schneider,B.S., Wright,L.L., Huggins,J.,Whitehouse,C.A., Wemakoy,E.O., Muyembe-Tamfum,J.J., Hensley,L.E.,Palacios,G.F. and Rimoin,A.W.	Genomic variability of monkeypox virus among humans, Democratic Republic of the Congo	Emerging Infect. Dis. 20 (2), 232-239 (2014)	Kugelman,J.R., Johnston,S.C., Mulembakani,P.M., Kisalu,N.,Lee,M.S., Koroleva,G., McCarthy,S.E., Gestole,M.C., Wolfe,N.D.,Fair,J.N., Wright,L.L., Huggins,J., Whitehouse,C.A., Wemakoy,E.O.,Muyembe-Tamfum,J.J., Hensley,L.E., Palacios,G. and Rimoin,A.W.	Direct Submission	Submitted (27-SEP-2012) Center for Genome Sciences, United States Army Medical Research Institute of Infectious Diseases (USAMRIID), 1425 Porter St, Frederick, MD 21702, USA
JX878410	JX878410.1	198886 bp	2014-01-14	Monkeypox virus isolate DRC 06-1070, complete genome.	Kugelman,J.R., Johnston,S.C., Mulembakani,P.M., Kisalu,N.,Lee,M.S., Koroleva,G., McCarthy,S.E., Gestole,M.C., Wolfe,N.D.,Fair,J.N., Schneider,B.S., Wright,L.L., Huggins,J.,Whitehouse,C.A., Wemakoy,E.O., Muyembe-Tamfum,J.J., Hensley,L.E.,Palacios,G.F. and Rimoin,A.W.	Genomic variability of monkeypox virus among humans, Democratic Republic of the Congo	Emerging Infect. Dis. 20 (2), 232-239 (2014)	Kugelman,J.R., Johnston,S.C., Mulembakani,P.M., Kisalu,N.,Lee,M.S., Koroleva,G., McCarthy,S.E., Gestole,M.C., Wolfe,N.D.,Fair,J.N., Wright,L.L., Huggins,J., Whitehouse,C.A., Wemakoy,E.O.,Muyembe-Tamfum,J.J., Hensley,L.E., Palacios,G. and Rimoin,A.W.	Direct Submission	Submitted (27-SEP-2012) Center or Genome Sciences, United States Army Medical Research Institute of Infectious Diseases (USAMRIID), 1425 Porter St, Frederick, MD 21702, USA
JX878409	JX878409.1	198597 bp	2014-01-14	Monkeypox virus isolate DRC 06-0999, complete genome.	Kugelman,J.R., Johnston,S.C., Mulembakani,P.M., Kisalu,N.,Lee,M.S., Koroleva,G., McCarthy,S.E., Gestole,M.C., Wolfe,N.D.,Fair,J.N., Schneider,B.S., Wright,L.L., Huggins,J.,Whitehouse,C.A., Wemakoy,E.O., Muyembe-Tamfum,J.J., Hensley,L.E.,Palacios,G.F. and Rimoin,A.W.	Genomic variability of monkeypox virus among humans, Democratic Republic of the Congo	Emerging Infect. Dis. 20 (2), 232-239 (2014)	Kugelman,J.R., Johnston,S.C., Mulembakani,P.M., Kisalu,N.,Lee,M.S., Koroleva,G., McCarthy,S.E., Gestole,M.C., Wolfe,N.D.,Fair,J.N., Wright,L.L., Huggins,J., Whitehouse,C.A., Wemakoy,E.O.,Muyembe-Tamfum,J.J., Hensley,L.E., Palacios,G. and Rimoin,A.W.	Direct Submission	Submitted (27-SEP-2012) Center for Genome Sciences, United States Army Medical Research Institute of Infectious Diseases (USAMRIID), 1425 Porter St, Frederick, MD 21702, USA
JX878408	JX878408.1	196740 bp	2014-01-14	Monkeypox virus isolate DRC 06-0970, complete genome.	Kugelman,J.R., Johnston,S.C., Mulembakani,P.M., Kisalu,N.,Lee,M.S., Koroleva,G., McCarthy,S.E., Gestole,M.C., Wolfe,N.D.,Fair,J.N., Schneider,B.S., Wright,L.L., Huggins,J.,Whitehouse,C.A., Wemakoy,E.O., Muyembe-Tamfum,J.J., Hensley,L.E.,Palacios,G.F. and Rimoin,A.W.	Genomic variability of monkeypox virus among humans, Democratic Republic of the Congo	Emerging Infect. Dis. 20 (2), 232-239 (2014)	Kugelman,J.R., Johnston,S.C., Mulembakani,P.M., Kisalu,N.,Lee,M.S., Koroleva,G., McCarthy,S.E., Gestole,M.C., Wolfe,N.D.,Fair,J.N., Wright,L.L., Huggins,J., Whitehouse,C.A., Wemakoy,E.O.,Muyembe-Tamfum,J.J., Hensley,L.E., Palacios,G. and Rimoin,A.W.	Direct Submission	Submitted (27-SEP-2012) Center for Genome Sciences, United States Army Medical Research Institute of Infectious Diseases (USAMRIID), 1425 Porter St, Frederick, MD 21702, USA
JX878407	JX878407.1	196440 bp	2014-01-14	Monkeypox virus isolate DRC 06-0950, complete genome.	Kugelman,J.R., Johnston,S.C., Mulembakani,P.M., Kisalu,N.,Lee,M.S., Koroleva,G., McCarthy,S.E., Gestole,M.C., Wolfe,N.D.,Fair,J.N., Schneider,B.S., Wright,L.L., Huggins,J.,Whitehouse,C.A., Wemakoy,E.O., Muyembe-Tamfum,J.J., Hensley,L.E.,Palacios,G.F. and Rimoin,A.W.	Genomic variability of monkeypox virus among humans, Democratic Republic of the Congo	Emerging Infect. Dis. 20 (2), 232-239 (2014)	Kugelman,J.R., Johnston,S.C., Mulembakani,P.M., Kisalu,N.,Lee,M.S., Koroleva,G., McCarthy,S.E., Gestole,M.C., Wolfe,N.D.,Fair,J.N., Wright,L.L., Huggins,J., Whitehouse,C.A., Wemakoy,E.O.,Muyembe-Tamfum,J.J., Hensley,L.E., Palacios,G. and Rimoin,A.W.	Direct Submission	Submitted (27-SEP-2012) Center for Genome Sciences, United States Army Medical Research Institute of Infectious Diseases (USAMRIID), 1425 Porter St, Frederick, MD 21702, USA
KJ642619	KJ642619.1	196546 bp	2015-05-11	Monkeypox virus strain Gabon-1988, complete genome.	Nakazawa,Y., Mauldin,M.R., Emerson,G.L., Reynolds,M.G., Lash,R.R., Gao,J., Zhao,H., Li,Y., Muyembe,J.J., Kingebeni,P.M., Wemakoy,O., Malekani,J., Karem,K.L., Damon,I.K. and Carroll,D.S.	A phylogeographic investigation of African monkeypox	Viruses 7 (4), 2168-2184 (2015)	Nakazawa,Y., Emerson,G.L., Reynolds,M.G., Lash,R.R., Lil,Y., Weil,R.M., Muyembe,J.-J., Kingbeni,P.M., Wemakoy,O., Malekani,J., Balilo,M., Karem,K.L., Damon,I.K. and Carroll,D.S.	Direct Submission	Submitted (28-MAR-2014) Poxvirus Program, Centers for Disease Control and Prevention, 1600 Clifton Rd. NE, Atlanta, GA 30333, USA
KJ642618	KJ642618.1	194363 bp	2015-05-11	Monkeypox virus strain Cameroon-1990, complete genome.	Nakazawa,Y., Mauldin,M.R., Emerson,G.L., Reynolds,M.G., Lash,R.R., Gao,J., Zhao,H., Li,Y., Muyembe,J.J., Kingebeni,P.M., Wemakoy,O., Malekani,J., Karem,K.L., Damon,I.K. and Carroll,D.S. TITLE A phylogeographic investigation of African monkeypox	A phylogeographic investigation of African monkeypox	Viruses 7 (4), 2168-2184 (2015)	Nakazawa,Y., Emerson,G.L., Reynolds,M.G., Lash,R.R., Lil,Y.,Weil,R.M., Muyembe,J.-J., Kingbeni,P.M., Wemakoy,O., Malekani,J.,Balilo,M., Karem,K.L., Damon,I.K. and Carroll,D.S.	Direct Submission	Submitted (28-MAR-2014) Poxvirus Program, Centers for Disease Control and Prevention, 1600 Clifton Rd. NE, Atlanta, GA 30333, USA
KJ642617	KJ642617.1	197551 bp	2015-05-11	Monkeypox virus strain Nigeria-SE-1971, complete genome.	Nakazawa,Y., Mauldin,M.R., Emerson,G.L., Reynolds,M.G., Lash,R.R., Gao,J., Zhao,H., Li,Y., Muyembe,J.J., Kingebeni,P.M., Wemakoy,O.,Malekani,J., Karem,K.L., Damon,I.K. and Carroll,D.S.	A phylogeographic investigation of African monkeypox	Viruses 7 (4), 2168-2184 (2015)	Nakazawa,Y., Emerson,G.L., Reynolds,M.G., Lash,R.R., Lil,Y.,Weil,R.M., Muyembe,J.-J., Kingbeni,P.M., Wemakoy,O., Malekani,J.,Balilo,M., Karem,K.L., Damon,I.K. and Carroll,D.S.	Direct Submission	Submitted (28-MAR-2014) Poxvirus Program, Centers for Disease Control and Prevention, 1600 Clifton Rd. NE, Atlanta, GA 30333, USA
KJ642616	KJ642616.1	198741 bp	2015-05-11	Monkeypox virus strain PCH, complete genome.	Nakazawa,Y., Mauldin,M.R., Emerson,G.L., Reynolds,M.G., Lash,R.R.,Gao,J., Zhao,H., Li,Y., Muyembe,J.J., Kingebeni,P.M., Wemakoy,O.,Malekani,J., Karem,K.L., Damon,I.K. and Carroll,D.S.	A phylogeographic investigation of African monkeypox	Viruses 7 (4), 2168-2184 (2015)	Nakazawa,Y., Emerson,G.L., Reynolds,M.G., Lash,R.R., Lil,Y., Weil,R.M., Muyembe,J.-J., Kingbeni,P.M., Wemakoy,O., Malekani,J., Balilo,M., Karem,K.L., Damon,I.K. and Carroll,D.S.	Direct Submission	Submitted (28-MAR-2014) Poxvirus Program, Centers for Disease Control and Prevention, 1600 Clifton Rd. NE, Atlanta, GA 30333, USA
KJ642615	KJ642615.1	197792 bp	2015-05-11	Monkeypox virus strain W-Nigeria, complete genome.	Nakazawa,Y., Mauldin,M.R., Emerson,G.L., Reynolds,M.G., Lash,R.R., Gao,J., Zhao,H., Li,Y., Muyembe,J.J., Kingebeni,P.M., Wemakoy,O.,Malekani,J., Karem,K.L., Damon,I.K. and Carroll,D.S.	A phylogeographic investigation of African monkeypox	Viruses 7 (4), 2168-2184 (2015)	Nakazawa,Y., Emerson,G.L., Reynolds,M.G., Lash,R.R., Lil,Y.,Weil,R.M., Muyembe,J.-J., Kingbeni,P.M., Wemakoy,O., Malekani,J.,Balilo,M., Karem,K.L., Damon,I.K. and Carroll,D.S.	Direct Submission	Submitted (28-MAR-2014) Poxvirus Program, Centers for Disease Control and Prevention, 1600 Clifton Rd. NE, Atlanta, GA 30333, USA
KJ642614	KJ642614.1	190083 bp	2015-05-11	Monkeypox virus strain UTC, complete genome.	Nakazawa,Y., Mauldin,M.R., Emerson,G.L., Reynolds,M.G., Lash,R.R., Gao,J., Zhao,H., Li,Y., Muyembe,J.J., Kingebeni,P.M., Wemakoy,O., Malekani,J., Karem,K.L., Damon,I.K. and Carroll,D.S.	A phylogeographic investigation of African monkeypox	Viruses 7 (4), 2168-2184 (2015)	Nakazawa,Y., Emerson,G.L., Reynolds,M.G., Lash,R.R., Lil,Y.,Weil,R.M., Muyembe,J.-J., Kingbeni,P.M., Wemakoy,O., Malekani,J.,Balilo,M., Karem,K.L., Damon,I.K. and Carroll,D.S.	Direct Submission	Submitted (28-MAR-2014) Poxvirus Program, Centers for Disease Control and Prevention, 1600 Clifton Rd. NE, Atlanta, GA 30333, USA
KJ642613	KJ642613.1	196442 bp	2015-05-11	Monkeypox virus strain Congo_8, complete genome.	Nakazawa,Y., Mauldin,M.R., Emerson,G.L., Reynolds,M.G., Lash,R.R.,Gao,J., Zhao,H., Li,Y., Muyembe,J.J., Kingebeni,P.M., Wemakoy,O.,Malekani,J., Karem,K.L., Damon,I.K. and Carroll,D.S.	A phylogeographic investigation of African monkeypox	Viruses 7 (4), 2168-2184 (2015)	Nakazawa,Y., Emerson,G.L., Reynolds,M.G., Lash,R.R., Lil,Y., Weil,R.M., Muyembe,J.-J., Kingbeni,P.M., Wemakoy,O., Malekani,J., Balilo,M., Karem,K.L., Damon,I.K. and Carroll,D.S.	Direct Submission	Submitted (28-MAR-2014) Poxvirus Program, Centers for Disease Control and Prevention, 1600 Clifton Rd. NE, Atlanta, GA 30333, USA
KJ642612	KJ642612.1	194744 bp	2015-05-11	Monkeypox virus strain Ikubi, complete genome.	Nakazawa,Y., Mauldin,M.R., Emerson,G.L., Reynolds,M.G., Lash,R.R.,Gao,J., Zhao,H., Li,Y., Muyembe,J.J., Kingebeni,P.M., Wemakoy,O., Malekani,J., Karem,K.L., Damon,I.K. and Carroll,D.S.	A phylogeographic investigation of African monkeypox	Submitted (28-MAR-2014) Poxvirus Program, Centers for Disease Control and Prevention, 1600 Clifton Rd. NE, Atlanta, GA 30333, USA
KP849471	KP849471.1	197248 bp	2015-05-13	Monkeypox virus isolate Yambuku_DRC_1985, complete genome.	Nakazawa,Y., Mauldin,M.R., Emerson,G.L., Reynolds,M.G., Lash,R.R.,Gao,J., Zhao,H., Li,Y., Muyembe,J.J., Kingebeni,P.M., Wemakoy,O.,Malekani,J., Karem,K.L., Damon,I.K. and Carroll,D.S.	A phylogeographic investigation of african monkeypox	Viruses 7 (4), 2168-2184 (2015)	Yoshinori,N., Mauldin,M.R., Emerson,G.L., Reynolds,M.G., Lash,R.R.,Gao,J., Zhao,H., Li,Y., Muyembe,J.-J., Kingbeni,P.M., Wemakoy,O.,Malekani,J., Karem,K.L., Damon,I.K. and Carroll,D.S.	Direct Submission	Submitted (23-FEB-2015) Biochemistry and Microbiology, University of Victoria, 3800 Finnerty Road, Victoria, BC V8P5C2, Canada
KP849470	KP849470.1	200397 bp	2015-05-13	Monkeypox virus isolate Cote d'Ivoire_1971, complete genome.	Nakazawa,Y., Mauldin,M.R., Emerson,G.L., Reynolds,M.G., Lash,R.R.,Gao,J., Zhao,H., Li,Y., Muyembe,J.J., Kingebeni,P.M., Wemakoy,O.,Malekani,J., Karem,K.L., Damon,I.K. and Carroll,D.S.	A phylogeographic investigation of african monkeypox	Viruses 7 (4), 2168-2184 (2015)	Yoshinori,N., Mauldin,M.R., Emerson,G.L., Reynolds,M.G., Lash,R.R.,Gao,J., Zhao,H., Li,Y., Muyembe,J.-J., Kingbeni,P.M., Wemakoy,O.,Malekani,J., Karem,K.L., Damon,I.K. and Carroll,D.S.	Direct Submission	Submitted (23-FEB-2015) Biochemistry and Microbiology, University of Victoria, 3800 Finnerty Road, Victoria, BC V8P5C2, Canada
KP849469	KP849469.1	197422 bp	2015-05-13	Monkeypox virus isolate Boende_DRC_2008, complete genome.	Nakazawa,Y., Mauldin,M.R., Emerson,G.L., Reynolds,M.G., Lash,R.R.,Gao,J., Zhao,H., Li,Y., Muyembe,J.J., Kingebeni,P.M., Wemakoy,O.,Malekani,J., Karem,K.L., Damon,I.K. and Carroll,D.S.	A phylogeographic investigation of african monkeypox	Viruses 7 (4), 2168-2184 (2015)	Yoshinori,N., Mauldin,M.R., Emerson,G.L., Reynolds,M.G., Lash,R.R.,Gao,J., Zhao,H., Li,Y., Muyembe,J.-J., Kingbeni,P.M., Wemakoy,O.,Malekani,J., Karem,K.L., Damon,I.K. and Carroll,D.S.	Direct Submission	Submitted (23-FEB-2015) Biochemistry and Microbiology, University of Victoria, 3800 Finnerty Road, Victoria, BC V8P5C2, Canada
MG599038	MG599038.1	195630 bp	2018-03-21	Buffalopox virus isolate Karachi 2005, complete genome	Afrough,B., Zafar,A., Hasan,R. and Hewson,R.	Direct Submission	Submitted (30-NOV-2017) National Infection Service Research, PublicHealth England, Manor Farm Road, Salisbury SP4 0JG, United Kingdom (Great Britain)
MK783032	MK783032.1	197566 bp	2019-07-24	UNVERIFIED: Monkeypox virus strain 3030, complete genome.	Yinka-Ogunleye,A., Aruna,O., Dalhat,M., Ogoina,D., McCollum,A.,Disu,Y., Mamadu,I., Akinpelu,A., Ahmad,A., Burga,J., Ndoreraho,A.,Nkunzimana,E., Manneh,L., Mohammed,A., Adeoye,O., Tom-Aba,D.,Silenou,B., Ipadeola,O., Saleh,M., Adeyemo,A., Nwadiutor,I.,Aworabhi,N., Uke,P., John,D., Wakama,P., Reynolds,M., Mauldin,M.,Doty,J., Wilkins,K., Musa,J., Khalakdina,A., Adedeji,A., Mba,N.,Ojo,O., Krause,G. an…	Outbreak of human monkeypox in Nigeria in 2017-18: a clinical and epidemiological report	Lancet Infect Dis (2019) In press	Mauldin,M.R., Li,Y. and Gao,J.	Direct Submission	Submitted (10-APR-2019) NCEZID/DHCPP/PRB, CDC, 1600 Clifton Rd,Atlanta, GA 30333, USA
MK783031	MK783031.1	197566 bp	2019-07-24	UNVERIFIED: Monkeypox virus strain 3020, complete genome.	Yinka-Ogunleye,A., Aruna,O., Dalhat,M., Ogoina,D., McCollum,A.,Disu,Y., Mamadu,I., Akinpelu,A., Ahmad,A., Burga,J., Ndoreraho,A.,Nkunzimana,E., Manneh,L., Mohammed,A., Adeoye,O., Tom-Aba,D.,Silenou,B., Ipadeola,O., Saleh,M., Adeyemo,A., Nwadiutor,I.,Aworabhi,N., Uke,P., John,D., Wakama,P., Reynolds,M., Mauldin,M.,Doty,J., Wilkins,K., Musa,J., Khalakdina,A., Adedeji,A., Mba,N.,Ojo,O., Krause,G. an…	Outbreak of human monkeypox in Nigeria in 2017-18: a clinical and epidemiological report	Lancet Infect Dis (2019) In press	Mauldin,M.R., Li,Y. and Gao,J.	Direct Submission	Submitted (10-APR-2019) NCEZID/DHCPP/PRB, CDC, 1600 Clifton Rd,Atlanta, GA 30333, USA
MK783030	MK783030.1	197566 bp	2019-07-24	UNVERIFIED: Monkeypox virus strain 3025, complete genome.	Yinka-Ogunleye,A., Aruna,O., Dalhat,M., Ogoina,D., McCollum,A.,Disu,Y., Mamadu,I., Akinpelu,A., Ahmad,A., Burga,J., Ndoreraho,A.,Nkunzimana,E., Manneh,L., Mohammed,A., Adeoye,O., Tom-Aba,D.,Silenou,B., Ipadeola,O., Saleh,M., Adeyemo,A., Nwadiutor,I.,Aworabhi,N., Uke,P., John,D., Wakama,P., Reynolds,M., Mauldin,M.,Doty,J., Wilkins,K., Musa,J., Khalakdina,A., Adedeji,A., Mba,N.,Ojo,O., Krause,G. an…	Outbreak of human monkeypox in Nigeria in 2017-18: a clinical and epidemiological report	Lancet Infect Dis (2019) In press	Mauldin,M.R., Li,Y. and Gao,J.	Direct Submission	Submitted (10-APR-2019) NCEZID/DHCPP/PRB, CDC, 1600 Clifton Rd,Atlanta, GA 30333, USA
MK783029	MK783029.1	197566 bp	2019-07-24	UNVERIFIED: Monkeypox virus strain 3029, complete genome.	Yinka-Ogunleye,A., Aruna,O., Dalhat,M., Ogoina,D., McCollum,A.,Disu,Y., Mamadu,I., Akinpelu,A., Ahmad,A., Burga,J., Ndoreraho,A.,Nkunzimana,E., Manneh,L., Mohammed,A., Adeoye,O., Tom-Aba,D.,Silenou,B., Ipadeola,O., Saleh,M., Adeyemo,A., Nwadiutor,I.,Aworabhi,N., Uke,P., John,D., Wakama,P., Reynolds,M., Mauldin,M.,Doty,J., Wilkins,K., Musa,J., Khalakdina,A., Adedeji,A., Mba,N.,Ojo,O., Krause,G. an…	Outbreak of human monkeypox in Nigeria in 2017-18: a clinical and epidemiological report	Lancet Infect Dis (2019) In press	Mauldin,M.R., Li,Y. and Gao,J.	Direct Submission	Submitted (10-APR-2019) NCEZID/DHCPP/PRB, CDC, 1600 Clifton Rd,Atlanta, GA 30333, USA
MK783028	MK783028.1	197566 bp	2019-07-24	UNVERIFIED: Monkeypox virus strain 3019, complete genome.	Yinka-Ogunleye,A., Aruna,O., Dalhat,M., Ogoina,D., McCollum,A.,Disu,Y., Mamadu,I., Akinpelu,A., Ahmad,A., Burga,J., Ndoreraho,A.,Nkunzimana,E., Manneh,L., Mohammed,A., Adeoye,O., Tom-Aba,D.,Silenou,B., Ipadeola,O., Saleh,M., Adeyemo,A., Nwadiutor,I.,Aworabhi,N., Uke,P., John,D., Wakama,P., Reynolds,M., Mauldin,M.,Doty,J., Wilkins,K., Musa,J., Khalakdina,A., Adedeji,A., Mba,N.,Ojo,O., Krause,G. an…	Outbreak of human monkeypox in Nigeria in 2017-18: a clinical and	Lancet Infect Dis (2019) In press	Mauldin,M.R., Li,Y. and Gao,J.	Direct Submission	Submitted (10-APR-2019) NCEZID/DHCPP/PRB, CDC, 1600 Clifton Rd,Atlanta, GA 30333, USA
MN648051	MN648051.1	197417 bp	2020-01-09	Monkeypox virus strain Israel_2018, complete genome.	Cohen Gihon,I., Israeli,O., Shifman,O., Erez,N., Melamed,S.,Paran,N., Beth-Din,A. and Zvi,A.	Direct Submission	Submitted (05-NOV-2019) Biochemistry and Molecular Biology, Israel Institute for Biological Research, Reuven 24, Ness Ziona 74100,Israel
MN346702	MN346702.1	198312 bp	2020-04-28	UNVERIFIED: Monkeypox virus isolate MPXV_TNP_2018_East_Paddy,complete genome.	Patrono,L.V., Pleh,K., Samuni,L., Ulrich,M., Roethemeier,C.,Sachse,A., Muschter,S., Nitsche,A., Couacy-Hymann,E., Boesch,C., Wittig,R.M., Calvignac-Spencer,S. and Leendertz,F.H.	Monkeypox virus emergence in wild chimpanzees reveals distinct clinical outcomes and viral diversity	Nat Microbiol (2020) In press	Patrono,L.V., Calvignac-Spencer,S. and Leendertz,F.H.	Direct Submission	Submitted (21-AUG-2019) Project Group Epidemiology of Highly Pathogenic Microorganisms, Robert Koch Institute, Seestrasse 10, Berlin 13353, Germany
MN346700	MN346700.1	198298 bp	2020-04-28	UNVERIFIED: Monkeypox virus isolate MPXV_TNP_2017_South_Ravel_2, complete genome.	Patrono,L.V., Pleh,K., Samuni,L., Ulrich,M., Roethemeier,C., Sachse,A., Muschter,S., Nitsche,A., Couacy-Hymann,E., Boesch,C.,Wittig,R.M., Calvignac-Spencer,S. and Leendertz,F.H.	Monkeypox virus emergence in wild chimpanzees reveals distinct clinical outcomes and viral diversity	Nat Microbiol (2020) In press	Patrono,L.V., Calvignac-Spencer,S. and Leendertz,F.H.	Direct Submission	Submitted (21-AUG-2019) Project Group Epidemiology of Highly Pathogenic Microorganisms, Robert Koch Institute, Seestrasse 10, Berlin 13353, Germany
MN346699	MN346699.1	198298 bp	2020-04-28	UNVERIFIED: Monkeypox virus isolate MPXV_TNP_2017_South_Ravel_1, complete genome	Patrono,L.V., Pleh,K., Samuni,L., Ulrich,M., Roethemeier,C.,Sachse,A., Muschter,S., Nitsche,A., Couacy-Hymann,E., Boesch,C., Wittig,R.M., Calvignac-Spencer,S. and Leendertz,F.H.	Monkeypox virus emergence in wild chimpanzees reveals distinct clinical outcomes and viral diversity	Nat Microbiol (2020) In press	Patrono,L.V., Calvignac-Spencer,S. and Leendertz,F.H.	Direct Submission	Submitted (21-AUG-2019) Project Group Epidemiology of Highly Pathogenic Microorganisms, Robert Koch Institute, Seestrasse 10, Berlin 13353, Germany
MN346698	MN346698.1	198298 bp	2020-04-28	UNVERIFIED: Monkeypox virus isolate MPXV_TNP_2017_South_Pushkin, complete genome.	Patrono,L.V., Pleh,K., Samuni,L., Ulrich,M., Roethemeier,C.,Sachse,A., Muschter,S., Nitsche,A., Couacy-Hymann,E., Boesch,C., Wittig,R.M., Calvignac-Spencer,S. and Leendertz,F.H.	Monkeypox virus emergence in wild chimpanzees reveals distinct clinical outcomes and viral diversity	Nat Microbiol (2020) In press	Patrono,L.V., Calvignac-Spencer,S. and Leendertz,F.H.	Direct Submission	Submitted (21-AUG-2019) Project Group Epidemiology of Highly Pathogenic Microorganisms, Robert Koch Institute, Seestrasse 10, Berlin 13353, Germany
MN346696	MN346696.1	198365 bp	2020-04-28	UNVERIFIED: Monkeypox virus isolate MPXV_TNP_2017_North_Surprise_1,complete genome.	Patrono,L.V., Pleh,K., Samuni,L., Ulrich,M., Roethemeier,C.,Sachse,A., Muschter,S., Nitsche,A., Couacy-Hymann,E., Boesch,C., Wittig,R.M., Calvignac-Spencer,S. and Leendertz,F.H.	Monkeypox virus emergence in wild chimpanzees reveals distinct clinical outcomes and viral diversity	Nat Microbiol (2020) In press	Patrono,L.V., Calvignac-Spencer,S. and Leendertz,F.H.	Direct Submission	Submitted (21-AUG-2019) Project Group Epidemiology of Highly Pathogenic Microorganisms, Robert Koch Institute, Seestrasse 10, Berlin 13353, Germany
MN346695	MN346695.1	198361 bp	2020-04-28	UNVERIFIED: Monkeypox virus isolate MPXV_TNP_2017_North_Sidonie,complete genome.	Patrono,L.V., Pleh,K., Samuni,L., Ulrich,M., Roethemeier,C.,Sachse,A., Muschter,S., Nitsche,A., Couacy-Hymann,E., Boesch,C., Wittig,R.M., Calvignac-Spencer,S. and Leendertz,F.H.	Monkeypox virus emergence in wild chimpanzees reveals distinct clinical outcomes and viral diversity	Nat Microbiol (2020) In press	Patrono,L.V., Calvignac-Spencer,S. and Leendertz,F.H.	Direct Submission	Submitted (21-AUG-2019) Project Group Epidemiology of Highly Pathogenic Microorganisms, Robert Koch Institute, Seestrasse 10, Berlin 13353, Germany
MN346694	MN346694.1	198406 bp	2020-04-28	UNVERIFIED: Monkeypox virus isolate MPXV_TNP_2017_North_Saro,complete genome.	Patrono,L.V., Pleh,K., Samuni,L., Ulrich,M., Roethemeier,C.,Sachse,A., Muschter,S., Nitsche,A., Couacy-Hymann,E., Boesch,C., Wittig,R.M., Calvignac-Spencer,S. and Leendertz,F.H.	Monkeypox virus emergence in wild chimpanzees reveals distinct clinical outcomes and viral diversity	Nat Microbiol (2020) In press	Patrono,L.V., Calvignac-Spencer,S. and Leendertz,F.H.	Direct Submission	Submitted (21-AUG-2019) Project Group Epidemiology of Highly Pathogenic Microorganisms, Robert Koch Institute, Seestrasse 10, Berlin 13353, Germany
MN346693	MN346693.1	193146 bp	2020-04-28	UNVERIFIED: Monkeypox virus isolate MPXV_TNP_2017_North_Ponan, complete genome.	Patrono,L.V., Pleh,K., Samuni,L., Ulrich,M., Roethemeier,C.,Sachse,A., Muschter,S., Nitsche,A., Couacy-Hymann,E., Boesch,C., Wittig,R.M., Calvignac-Spencer,S. and Leendertz,F.H.	Monkeypox virus emergence in wild chimpanzees reveals distinct clinical outcomes and viral diversity	Nat Microbiol (2020) In press	Patrono,L.V., Calvignac-Spencer,S. and Leendertz,F.H.	Direct Submission	Submitted (21-AUG-2019) Project Group Epidemiology of Highly Pathogenic Microorganisms, Robert Koch Institute, Seestrasse 10, Berlin 13353, Germany
MN346692	MN346692.1	198412 bp	2020-04-28	UNVERIFIED: Monkeypox virus isolate MPXV_TNP_2017_North_Mama,complete genome.	Patrono,L.V., Pleh,K., Samuni,L., Ulrich,M., Roethemeier,C.,Sachse,A., Muschter,S., Nitsche,A., Couacy-Hymann,E., Boesch,C., Wittig,R.M., Calvignac-Spencer,S. and Leendertz,F.H.	Monkeypox virus emergence in wild chimpanzees reveals distinct clinical outcomes and viral diversity	Nat Microbiol (2020) In press	Patrono,L.V., Calvignac-Spencer,S. and Leendertz,F.H.	Direct Submission	Submitted (21-AUG-2019) Project Group Epidemiology of Highly Pathogenic Microorganisms, Robert Koch Institute, Seestrasse 10, Berlin 13353, Germany
MN346690	MN346690.1	198441 bp	2020-04-28	UNVERIFIED: Monkeypox virus isolate MPXV_TNP_2017_North_Bic,complete genome.	Patrono,L.V., Pleh,K., Samuni,L., Ulrich,M., Roethemeier,C.,Sachse,A., Muschter,S., Nitsche,A., Couacy-Hymann,E., Boesch,C., Wittig,R.M., Calvignac-Spencer,S. and Leendertz,F.H.	Monkeypox virus emergence in wild chimpanzees reveals distinct clinical outcomes and viral diversity	Nat Microbiol (2020) In press	Patrono,L.V., Calvignac-Spencer,S. and Leendertz,F.H.	Direct Submission	Submitted (21-AUG-2019) Project Group Epidemiology of Highly Pathogenic Microorganisms, Robert Koch Institute, Seestrasse 10, Berlin 13353, Germany
MT903348	MT903348.1	198780 bp	2020-09-15	Monkeypox virus isolate MPXV-USA2003_099_Rope_Squirrel, complete genome.	Mauldin,M.R., McCollum,A.M., Nakazawa,Y.J., Mandra,A.,Whitehouse,E.R., Davidson,W., Zhao,H., Gao,J., Li,Y., Doty,J.,Yinka-Ogunleye,A., Akinpelu,A., Aruna,O., Naidoo,D.,Lewandowski,K., Afrough,B., Graham,V., Aarons,E., Hewson,R.,Vipond,R., Dunning,J., Chand,M., Brown,C., Cohen-Gihon,I., Erez,N.,Shifman,O., Israeli,O., Sharon,M., Schwartz,E., Beth-Din,A.,Zvi,A., Mak,T.M., Ng,Y.K., Cui,L., Lin,R.T.P…	Exportation of Monkeypox virus from the African continent	J. Infect. Dis. (2020) In press	Mauldin,M.R., Gao,J., Li,Y. and Nakazawa,Y.	Direct Submission	Submitted (20-JUL-2020) NCEZID/DHCPP/PRB, CDC, 1600 Clifton Rd,Atlanta, GA 30333, USA
MT903347	MT903347.1	198780 bp	2020-09-15	Monkeypox virus isolate MPXV-USA2003_099_Dormouse, complete genome.	Mauldin,M.R., McCollum,A.M., Nakazawa,Y.J., Mandra,A.,Whitehouse,E.R., Davidson,W., Zhao,H., Gao,J., Li,Y., Doty,J.,Yinka-Ogunleye,A., Akinpelu,A., Aruna,O., Naidoo,D.,Lewandowski,K., Afrough,B., Graham,V., Aarons,E., Hewson,R.,Vipond,R., Dunning,J., Chand,M., Brown,C., Cohen-Gihon,I., Erez,N.,Shifman,O., Israeli,O., Sharon,M., Schwartz,E., Beth-Din,A.,Zvi,A., Mak,T.M., Ng,Y.K., Cui,L., Lin,R.T.P…	Exportation of Monkeypox virus from the African continent	J. Infect. Dis. (2020) In press	Mauldin,M.R., Gao,J., Li,Y. and Nakazawa,Y.	Direct Submission	Submitted (20-JUL-2020) NCEZID/DHCPP/PRB, CDC, 1600 Clifton Rd, Atlanta, GA 30333, USA
MT903346	MT903346.1	198778 bp	2020-09-15	Monkeypox virus isolate MPXV-USA2003_099_Gambian_Rat, complete genome.	Mauldin,M.R., McCollum,A.M., Nakazawa,Y.J., Mandra,A.,Whitehouse,E.R., Davidson,W., Zhao,H., Gao,J., Li,Y., Doty,J.,Yinka-Ogunleye,A., Akinpelu,A., Aruna,O., Naidoo,D.,Lewandowski,K., Afrough,B., Graham,V., Aarons,E., Hewson,R.,Vipond,R., Dunning,J., Chand,M., Brown,C., Cohen-Gihon,I., Erez,N.,Shifman,O., Israeli,O., Sharon,M., Schwartz,E., Beth-Din,A.,Zvi,A., Mak,T.M., Ng,Y.K., Cui,L., Lin,R.T.P…	Exportation of Monkeypox virus from the African continent	J. Infect. Dis. (2020) In press	Mauldin,M.R., Gao,J., Li,Y. and Nakazawa,Y.	Direct Submission	Submitted (20-JUL-2020) NCEZID/DHCPP/PRB, CDC, 1600 Clifton Rd,Atlanta, GA 30333, USA
MT903345	MT903345.1	197205 bp	2020-09-15	Monkeypox virus isolate MPXV-UK_P3, complete genome.	Mauldin,M.R., McCollum,A.M., Nakazawa,Y.J., Mandra,A.,Whitehouse,E.R., Davidson,W., Zhao,H., Gao,J., Li,Y., Doty,J.,Yinka-Ogunleye,A., Akinpelu,A., Aruna,O., Naidoo,D.,Lewandowski,K., Afrough,B., Graham,V., Aarons,E., Hewson,R.,Vipond,R., Dunning,J., Chand,M., Brown,C., Cohen-Gihon,I., Erez,N.,Shifman,O., Israeli,O., Sharon,M., Schwartz,E., Beth-Din,A.,Zvi,A., Mak,T.M., Ng,Y.K., Cui,L., Lin,R.T.P…	Exportation of Monkeypox virus from the African continent	J. Infect. Dis. (2020) In press	Mauldin,M.R., Gao,J., Li,Y. and Nakazawa,Y.	Direct Submission	Submitted (20-JUL-2020) NCEZID/DHCPP/PRB, CDC, 1600 Clifton Rd, Atlanta, GA 30333, USA
MT903344	MT903344.1	197233 bp	2020-09-15	Monkeypox virus isolate MPXV-UK_P2, complete genome.	Mauldin,M.R., McCollum,A.M., Nakazawa,Y.J., Mandra,A.,Whitehouse,E.R., Davidson,W., Zhao,H., Gao,J., Li,Y., Doty,J.,Yinka-Ogunleye,A., Akinpelu,A., Aruna,O., Naidoo,D.,Lewandowski,K., Afrough,B., Graham,V., Aarons,E., Hewson,R.,Vipond,R., Dunning,J., Chand,M., Brown,C., Cohen-Gihon,I., Erez,N.,Shifman,O., Israeli,O., Sharon,M., Schwartz,E., Beth-Din,A.,Zvi,A., Mak,T.M., Ng,Y.K., Cui,L., Lin,R.T.P…	Exportation of Monkeypox virus from the African continent	J. Infect. Dis. (2020) In press	Mauldin,M.R., Gao,J., Li,Y. and Nakazawa,Y.	Direct Submission	Submitted (20-JUL-2020) NCEZID/DHCPP/PRB, CDC, 1600 Clifton Rd,Atlanta, GA 30333, USA
MT903343	MT903343.1	197134 bp	2020-09-15	Monkeypox virus isolate MPXV-UK_P1, complete genome.	Mauldin,M.R., McCollum,A.M., Nakazawa,Y.J., Mandra,A.,Whitehouse,E.R., Davidson,W., Zhao,H., Gao,J., Li,Y., Doty,J.,Yinka-Ogunleye,A., Akinpelu,A., Aruna,O., Naidoo,D.,Lewandowski,K., Afrough,B., Graham,V., Aarons,E., Hewson,R.,Vipond,R., Dunning,J., Chand,M., Brown,C., Cohen-Gihon,I., Erez,N.,Shifman,O., Israeli,O., Sharon,M., Schwartz,E., Beth-Din,A.,Zvi,A., Mak,T.M., Ng,Y.K., Cui,L., Lin,R.T.P…	Exportation of Monkeypox virus from the African continent	J. Infect. Dis. (2020) In press	Mauldin,M.R., Gao,J., Li,Y. and Nakazawa,Y.	Direct Submission	Submitted (20-JUL-2020) NCEZID/DHCPP/PRB, CDC, 1600 Clifton Rd, Atlanta, GA 30333, USA
MT903342	MT903342.1	197309 bp	2020-09-15	Monkeypox virus isolate MPXV-Singapore, complete genome.	Mauldin,M.R., McCollum,A.M., Nakazawa,Y.J., Mandra,A.,Whitehouse,E.R., Davidson,W., Zhao,H., Gao,J., Li,Y., Doty,J.,Yinka-Ogunleye,A., Akinpelu,A., Aruna,O., Naidoo,D.,Lewandowski,K., Afrough,B., Graham,V., Aarons,E., Hewson,R.,Vipond,R., Dunning,J., Chand,M., Brown,C., Cohen-Gihon,I., Erez,N.,Shifman,O., Israeli,O., Sharon,M., Schwartz,E., Beth-Din,A.,Zvi,A., Mak,T.M., Ng,Y.K., Cui,L., Lin,R.T.P…	Exportation of Monkeypox virus from the African continent	J. Infect. Dis. (2020) In press	Mauldin,M.R., Gao,J., Li,Y. and Nakazawa,Y.	Direct Submission	Submitted (20-JUL-2020) NCEZID/DHCPP/PRB, CDC, 1600 Clifton Rd,Atlanta, GA 30333, USA
MT903340	MT903340.1	197209 bp	2020-09-15	Monkeypox virus isolate MPXV-M5312_HM12_Rivers, complete genome.	Mauldin,M.R., McCollum,A.M., Nakazawa,Y.J., Mandra,A.,Whitehouse,E.R., Davidson,W., Zhao,H., Gao,J., Li,Y., Doty,J.,Yinka-Ogunleye,A., Akinpelu,A., Aruna,O., Naidoo,D.,Lewandowski,K., Afrough,B., Graham,V., Aarons,E., Hewson,R.,Vipond,R., Dunning,J., Chand,M., Brown,C., Cohen-Gihon,I., Erez,N.,Shifman,O., Israeli,O., Sharon,M., Schwartz,E., Beth-Din,A.,Zvi,A., Mak,T.M., Ng,Y.K., Cui,L., Lin,R.T.P…	Exportation of Monkeypox virus from the African continent	J. Infect. Dis. (2020) In press	Mauldin,M.R., Gao,J., Li,Y. and Nakazawa,Y.	Direct Submission	Submitted (20-JUL-2020) NCEZID/DHCPP/PRB, CDC, 1600 Clifton Rd, Atlanta, GA 30333, USA
MT903339	MT903339.1	197556 bp	2020-09-15	Monkeypox virus isolate MPXV-M3021_Delta, complete genome.	Mauldin,M.R., McCollum,A.M., Nakazawa,Y.J., Mandra,A.,Whitehouse,E.R., Davidson,W., Zhao,H., Gao,J., Li,Y., Doty,J.,Yinka-Ogunleye,A., Akinpelu,A., Aruna,O., Naidoo,D.,Lewandowski,K., Afrough,B., Graham,V., Aarons,E., Hewson,R.,Vipond,R., Dunning,J., Chand,M., Brown,C., Cohen-Gihon,I., Erez,N.,Shifman,O., Israeli,O., Sharon,M., Schwartz,E., Beth-Din,A.,Zvi,A., Mak,T.M., Ng,Y.K., Cui,L., Lin,R.T.P…	Exportation of Monkeypox virus from the African continent	J. Infect. Dis. (2020) In press	Mauldin,M.R., Gao,J., Li,Y. and Nakazawa,Y.	Direct Submission	Submitted (20-JUL-2020) NCEZID/DHCPP/PRB, CDC, 1600 Clifton Rd,Atlanta, GA 30333, USA
MT903338	MT903338.1	197559 bp	2020-09-15	Monkeypox virus isolate MPXV-M2957_Lagos, complete genome.	Mauldin,M.R., McCollum,A.M., Nakazawa,Y.J., Mandra,A.,Whitehouse,E.R., Davidson,W., Zhao,H., Gao,J., Li,Y., Doty,J.,Yinka-Ogunleye,A., Akinpelu,A., Aruna,O., Naidoo,D.,Lewandowski,K., Afrough,B., Graham,V., Aarons,E., Hewson,R.,Vipond,R., Dunning,J., Chand,M., Brown,C., Cohen-Gihon,I., Erez,N.,Shifman,O., Israeli,O., Sharon,M., Schwartz,E., Beth-Din,A.,Zvi,A., Mak,T.M., Ng,Y.K., Cui,L., Lin,R.T.P…	Exportation of Monkeypox virus from the African continent	J. Infect. Dis. (2020) In press	Mauldin,M.R., Gao,J., Li,Y. and Nakazawa,Y.	Direct Submission	Submitted (20-JUL-2020) NCEZID/DHCPP/PRB, CDC, 1600 Clifton Rd, Atlanta, GA 30333, USA
MT903337	MT903337.1	197547 bp	2020-09-15	Monkeypox virus isolate MPXV-M2940_FCT, complete genome.	Mauldin,M.R., McCollum,A.M., Nakazawa,Y.J., Mandra,A.,Whitehouse,E.R., Davidson,W., Zhao,H., Gao,J., Li,Y., Doty,J.,Yinka-Ogunleye,A., Akinpelu,A., Aruna,O., Naidoo,D.,Lewandowski,K., Afrough,B., Graham,V., Aarons,E., Hewson,R.,Vipond,R., Dunning,J., Chand,M., Brown,C., Cohen-Gihon,I., Erez,N.,Shifman,O., Israeli,O., Sharon,M., Schwartz,E., Beth-Din,A.,Zvi,A., Mak,T.M., Ng,Y.K., Cui,L., Lin,R.T.P…	Exportation of Monkeypox virus from the African continent	J. Infect. Dis. (2020) In press	Mauldin,M.R., Gao,J., Li,Y. and Nakazawa,Y.	Direct Submission	Submitted (20-JUL-2020) NCEZID/DHCPP/PRB, CDC, 1600 Clifton Rd,Atlanta, GA 30333, USA
ON568298	ON568298.1	197378 bp	2022-05-23	Monkeypox virus isolate MPXV-BY-IMB25241, complete genome.	Antwerpen,M.H., Lang,D., Zange,S., Walter,M.C. and Woelfel,R.	First German genome sequence of Monkeypox virus associated to multi-country outbreak in May 2022	Unpublished	Antwerpen,M.H., Lang,D., Zange,S., Walter,M.C. and Woelfel,R.	Direct Submission	Submitted (23-MAY-2022) Microbiol Genomics and Bioinformatics, Bundeswehr Institute of Microbiology, Neuherbergstr. 11, Munich 80937, Germany
ON585038	ON585038.1	196305 bp	2022-05-24	Monkeypox virus isolate Monkeypox/PT0008/2022, complete genome.	Isidro,J., Borges,V., Pinto,M., Ferreira,R., Sobral,D., Nunes,A.,Santos,J.D., Mixao,V., Santos,D., Duarte,S., Vieira,L.,Borrego,M.J., Nuncio,S., Pelerito,A., Cordeiro,R. and Gomes,J.P.	Multi-country outbreak of Monkeypox virus, 2022: genetic divergence and signs of microevolution	Unpublished	Isidro,J., Borges,V., Pinto,M., Ferreira,R., Sobral,D., Nunes,A.,Santos,J.D., Mixao,V., Santos,D., Duarte,S., Vieira,L.,Borrego,M.J., Nuncio,S., Pelerito,A., Cordeiro,R. and Gomes,J.P.	Direct Submission	Submitted (24-MAY-2022) Department of Infectious Diseases, National Institute of Health Doutor Ricardo Jorge, Portugal (INSA), Av. Padre Cruz, Lisbon 1649-016, Portugal
ON585037	ON585037.1	196295 bp	2022-05-24	Monkeypox virus isolate Monkeypox/PT0005/2022, complete genome.	Isidro,J., Borges,V., Pinto,M., Ferreira,R., Sobral,D., Nunes,A.,Santos,J.D., Mixao,V., Santos,D., Duarte,S., Vieira,L.,Borrego,M.J., Nuncio,S., Pelerito,A., Cordeiro,R. and Gomes,J.P.	Multi-country outbreak of Monkeypox virus, 2022: genetic divergence and signs of microevolution	Unpublished	Isidro,J., Borges,V., Pinto,M., Ferreira,R., Sobral,D., Nunes,A.,Santos,J.D., Mixao,V., Santos,D., Duarte,S., Vieira,L.,Borrego,M.J., Nuncio,S., Pelerito,A., Cordeiro,R. and Gomes,J.P.	Direct Submission	Submitted (24-MAY-2022) Department of Infectious Diseases, National Institute of Health Doutor Ricardo Jorge, Portugal (INSA), Av.Padre Cruz, Lisbon 1649-016, Portugal
ON585035	ON585035.1	197220 bp	2022-05-24	Monkeypox virus isolate Monkeypox/PT0009/2022, complete genome.	Isidro,J., Borges,V., Pinto,M., Ferreira,R., Sobral,D., Nunes,A., Santos,J.D., Mixao,V., Santos,D., Duarte,S., Vieira,L., Borrego,M.J., Nuncio,S., Pelerito,A., Cordeiro,R. and Gomes,J.P.	Multi-country outbreak of Monkeypox virus, 2022: genetic divergence and signs of microevolution	Unpublished	Isidro,J., Borges,V., Pinto,M., Ferreira,R., Sobral,D., Nunes,A.,Santos,J.D., Mixao,V., Santos,D., Duarte,S., Vieira,L., Borrego,M.J., Nuncio,S., Pelerito,A., Cordeiro,R. and Gomes,J.P.	Direct Submission	Submitted (24-MAY-2022) Department of Infectious Diseases, National Institute of Health Doutor Ricardo Jorge, Portugal (INSA), Av.Padre Cruz, Lisbon 1649-016, Portugal
ON585034	ON585034.1	197208 bp	2022-05-24	Monkeypox virus isolate Monkeypox/PT0007/2022, complete genome.	Isidro,J., Borges,V., Pinto,M., Ferreira,R., Sobral,D., Nunes,A., Santos,J.D., Mixao,V., Santos,D., Duarte,S., Vieira,L., Borrego,M.J., Nuncio,S., Pelerito,A., Cordeiro,R. and Gomes,J.P.	Multi-country outbreak of Monkeypox virus, 2022: genetic divergence and signs of microevolution	Unpublished	Isidro,J., Borges,V., Pinto,M., Ferreira,R., Sobral,D., Nunes,A., Santos,J.D., Mixao,V., Santos,D., Duarte,S., Vieira,L., Borrego,M.J., Nuncio,S., Pelerito,A., Cordeiro,R. and Gomes,J.P.	Direct Submission	Submitted (24-MAY-2022) Department of Infectious Diseases, National Institute of Health Doutor Ricardo Jorge, Portugal (INSA), Av. Padre Cruz, Lisbon 1649-016, Portuga
ON585033	ON585033.1	197220 bp	2022-05-24	Monkeypox virus isolate Monkeypox/PT0006/2022, complete genome.	Isidro,J., Borges,V., Pinto,M., Ferreira,R., Sobral,D., Nunes,A., Santos,J.D., Mixao,V., Santos,D., Duarte,S., Vieira,L., Borrego,M.J., Nuncio,S., Pelerito,A., Cordeiro,R. and Gomes,J.P.	Multi-country outbreak of Monkeypox virus, 2022: genetic divergence and signs of microevolution	Unpublished	Isidro,J., Borges,V., Pinto,M., Ferreira,R., Sobral,D., Nunes,A., Santos,J.D., Mixao,V., Santos,D., Duarte,S., Vieira,L., Borrego,M.J., Nuncio,S., Pelerito,A., Cordeiro,R. and Gomes,J.P.	Direct Submission	Submitted (24-MAY-2022) Department of Infectious Diseases, National Institute of Health Doutor Ricardo Jorge, Portugal (INSA), Av. Padre Cruz, Lisbon 1649-016, Portuga
ON585032	ON585032.1	197211 bp	2022-05-24	Monkeypox virus isolate Monkeypox/PT0004/2022, complete genome.	Isidro,J., Borges,V., Pinto,M., Ferreira,R., Sobral,D., Nunes,A., Santos,J.D., Mixao,V., Santos,D., Duarte,S., Vieira,L., Borrego,M.J., Nuncio,S., Pelerito,A., Cordeiro,R. and Gomes,J.P.	Multi-country outbreak of Monkeypox virus, 2022: genetic divergence and signs of microevolution	Unpublished	Isidro,J., Borges,V., Pinto,M., Ferreira,R., Sobral,D., Nunes,A.,Santos,J.D., Mixao,V., Santos,D., Duarte,S., Vieira,L., Borrego,M.J., Nuncio,S., Pelerito,A., Cordeiro,R. and Gomes,J.P.	Direct Submission	Submitted (24-MAY-2022) Department of Infectious Diseases, National Institute of Health Doutor Ricardo Jorge, Portugal (INSA), Av.Padre Cruz, Lisbon 1649-016, Portugal
ON585031	ON585031.1	197208 bp	2022-05-24	Monkeypox virus isolate Monkeypox/PT0003/2022, complete genome.	Isidro,J., Borges,V., Pinto,M., Ferreira,R., Sobral,D., Nunes,A., Santos,J.D., Mixao,V., Santos,D., Duarte,S., Vieira,L., Borrego,M.J., Nuncio,S., Pelerito,A., Cordeiro,R. and Gomes,J.P.	Multi-country outbreak of Monkeypox virus, 2022: genetic divergence and signs of microevolution	Unpublished	Isidro,J., Borges,V., Pinto,M., Ferreira,R., Sobral,D., Nunes,A., Santos,J.D., Mixao,V., Santos,D., Duarte,S., Vieira,L., Borrego,M.J., Nuncio,S., Pelerito,A., Cordeiro,R. and Gomes,J.P.	Direct Submission	Submitted (24-MAY-2022) Department of Infectious Diseases, National Institute of Health Doutor Ricardo Jorge, Portugal (INSA), Av.Padre Cruz, Lisbon 1649-017, Portugal
ON622713	ON622713.1	198016 bp	2022-05-27	Monkeypox virus isolate MPX/UZ_REGA_2/Belgium/2022, complete genome.	Wawina-Bokalanga,T., Vanmechelen,B., Logist,A.-S., Sinnesael,R.,Ysebaert,L., Verlinden,J., Bloemen,M. and Maes,P.	Belgian cluster of monkeypox virus	Unpublished	Wawina-Bokalanga,T., Vanmechelen,B., Logist,A.-S., Sinnesael,R.,Ysebaert,L., Verlinden,J., Bloemen,M. and Maes,P.	Direct Submission	Submitted (27-MAY-2022) Microbiology, Immunology and Transplantation, KU Leuven, Rega Institute, Herestraat 49, box 1040, Leuven BE3000, Belgium
ON622712	ON622712.1	198010 bp	2022-05-27	Monkeypox virus isolate MPX/UZ_REGA_1/Belgium/2022, complete genome.	Vanmechelen,B., Wawina-Bokalanga,T., Logist,A.-S., Sinnesael,R., Ysebaert,L., Verlinden,J., Bloemen,M. and Maes,P.	Belgian cluster of Monkeypox virus	Unpublished	Vanmechelen,B., Wawina-Bokalanga,T., Logist,A.-S., Sinnesael,R., Ysebaert,L., Verlinden,J., Bloemen,M. and Maes,P.	Direct Submission	Submitted (27-MAY-2022) Microbiology, Immunology and Transplantation, KU Leuven, Rega Institute, Herestraat 49, box 1040, Leuven BE3000, Belgium
ON627808	ON627808.1	197114 bp	2022-05-29	Monkeypox virus isolate MPX/human/USA/UT-UPHL-82200022/2022,complete genome.	Young,E.L., Hergert,J. and Oakeson,K.F.	Direct Submission	Submitted (27-MAY-2022) Department of Health, Utah Public Health Laboratory, 4431 2700 W, SLC, UT 84129, USA
ON631241	ON631241.1	197520 bp	2022-05-30	Monkeypox virus isolate 2022/2 SLO, complete genome.	Zakotnik,S., Vlaj,D., Suljic,A., Zorec,T.M., Korva,M., Poljak,M. and Avsic Zupanc,T.	Direct Submission	Submitted (30-MAY-2022) Laboratory for Diagnostics of Zoonoses and WHO Centre, Institute of Microbiology and Immunology, Faculty of Medicine, University of Ljubljana, Zaloska 4, Ljubljana 1000, Slovenia
ON631963	ON631963.1	197443 bp	2022-05-31	Monkeypox virus isolate MPxV/VIDRL01/2022, complete genome.	Hammerschlag,Y., MacLeod,G., Papadakis,G., Adnan Sanchez,A.,Druce,J., Savic,I., Taiaroa,G., Roberts,J., Caly,L.,Williamson,D.A., Cheng,A.C. and McMahon,J.H.	Monkeypox presenting as a genital rash in an HIV positive man suggests sexual acquisition	Unpublished	Hammerschlag,Y., MacLeod,G., Papadakis,G., Adnan Sanchez,A.,Druce,J., Savic,I., Taiaroa,G., Roberts,J., Caly,L.,Williamson,D.A., Cheng,A.C. and McMahon,J.H.	Direct Submission	Submitted (30-MAY-2022) Victorian Infectious Diseases Reference Laboratory, Doherty Institute, 792 Elizabeth Street, Melbourne,Victoria 3000, Australia
ON649879	ON649879.1	196753 bp	2022-06-01	Monkeypox virus isolate MPXV_ISR001_2022, complete genome.	Israeli,O., Guedj-Dana,Y., Lazar,S., Shifman,O., Erez,N., Weiss,S.,Paran,N., Israely,T., Schuster,O., Zvi,A., Beth-Din,A. and CohenGihon,I.	Direct Submission	Submitted (01-JUN-2022) Biochemistry and Molecular Genetics, Israel Institute for Biological Research, Reuven 24, Ness Ziona 7410001, Israel
ON649725	ON649725.1	197204 bp	2022-06-01	Monkeypox virus isolate Monkeypox/PT0011/2022, complete genome.	Isidro,J., Borges,V., Pinto,M., Sobral,D., Santos,J.D., Nunes,A., Mixao,V., Ferreira,R., Santos,D., Duarte,S., Vieira,L., Borrego,M.J., Nuncio,S., Carvalho,I.L., Pelerito,A., Cordeiro,R.	Direct Submission	Submitted (01-JUN-2022) Department of Infectious Diseases, National Institute of Health Doutor Ricardo Jorge, Portugal (INSA), Av. Padre Cruz, Lisbon 1649-016, Portugal and Gomes,J.P.
ON649724	ON649724.1	197204 bp	2022-06-01	Monkeypox virus isolate Monkeypox/PT0014/2022, complete genome.	Isidro,J., Borges,V., Pinto,M., Sobral,D., Santos,J.D., Nunes,A., Mixao,V., Ferreira,R., Santos,D., Duarte,S., Vieira,L., Borrego,M.J., Nuncio,S., Carvalho,I.L., Pelerito,A., Cordeiro,R.	Direct Submission	Submitted (01-JUN-2022) Department of Infectious Diseases, National Institute of Health Doutor Ricardo Jorge, Portugal (INSA), Av. Padre Cruz, Lisbon 1649-016, Portugal and Gomes,J.P.
ON649723	ON649723.1	197204 bp	2022-06-01	Monkeypox virus isolate Monkeypox/PT0013/2022, complete genome.	Isidro,J., Borges,V., Pinto,M., Sobral,D., Santos,J.D., Nunes,A., Mixao,V., Ferreira,R., Santos,D., Duarte,S., Vieira,L., Borrego,M.J., Nuncio,S., Carvalho,I.L., Pelerito,A., Cordeiro,R.	Direct Submission	Submitted (01-JUN-2022) Department of Infectious Diseases, National Institute of Health Doutor Ricardo Jorge, Portugal (INSA), Av. Padre Cruz, Lisbon 1649-016, Portugal and Gomes,J.P.
ON649722	ON649722.1	197204 bp	2022-06-01	Monkeypox virus isolate Monkeypox/PT0022/2022, complete genome.	Isidro,J., Borges,V., Pinto,M., Sobral,D., Santos,J.D., Nunes,A., Mixao,V., Ferreira,R., Santos,D., Duarte,S., Vieira,L., Borrego,M.J., Nuncio,S., Carvalho,I.L., Pelerito,A., Cordeiro,R.	Direct Submission	Submitted (01-JUN-2022) Department of Infectious Diseases, National Institute of Health Doutor Ricardo Jorge, Portugal (INSA), Av. Padre Cruz, Lisbon 1649-016, Portugal and Gomes,J.P.
ON649721	ON649721.1	197204 bp	2022-06-01	Monkeypox virus isolate Monkeypox/PT0021/2022, complete genome.	Isidro,J., Borges,V., Pinto,M., Sobral,D., Santos,J.D., Nunes,A., Mixao,V., Ferreira,R., Santos,D., Duarte,S., Vieira,L., Borrego,M.J., Nuncio,S., Carvalho,I.L., Pelerito,A., Cordeiro,R.	Direct Submission	Submitted (01-JUN-2022) Department of Infectious Diseases, National Institute of Health Doutor Ricardo Jorge, Portugal (INSA), Av. Padre Cruz, Lisbon 1649-016, Portugal and Gomes,J.P.
ON649720	ON649720.1	197204 bp	2022-06-01	Monkeypox virus isolate Monkeypox/PT0024/2022, complete genome.	Isidro,J., Borges,V., Pinto,M., Sobral,D., Santos,J.D., Nunes,A., Mixao,V., Ferreira,R., Santos,D., Duarte,S., Vieira,L., Borrego,M.J., Nuncio,S., Carvalho,I.L., Pelerito,A., Cordeiro,R.	Direct Submission	Submitted (01-JUN-2022) Department of Infectious Diseases, National Institute of Health Doutor Ricardo Jorge, Portugal (INSA), Av. Padre Cruz, Lisbon 1649-016, Portugal and Gomes,J.P.
ON649719	ON649719.1	197204 bp	2022-06-01	Monkeypox virus isolate Monkeypox/PT0012/2022, complete genome.	Isidro,J., Borges,V., Pinto,M., Sobral,D., Santos,J.D., Nunes,A., Mixao,V., Ferreira,R., Santos,D., Duarte,S., Vieira,L., Borrego,M.J., Nuncio,S., Carvalho,I.L., Pelerito,A., Cordeiro,R. and Gomes,J.P.	Direct Submission	Submitted (01-JUN-2022) Department of Infectious Diseases, National Institute of Health Doutor Ricardo Jorge, Portugal (INSA), Av. Padre Cruz, Lisbon 1649-016, Portugal
ON649718	ON649718.1	197204 bp	2022-06-01	Monkeypox virus isolate Monkeypox/PT0018/2022, complete genome.	Isidro,J., Borges,V., Pinto,M., Sobral,D., Santos,J.D., Nunes,A., Mixao,V., Ferreira,R., Santos,D., Duarte,S., Vieira,L., Borrego,M.J., Nuncio,S., Carvalho,I.L., Pelerito,A., Cordeiro,R. and Gomes,J.P.	Direct Submission	Submitted (01-JUN-2022) Department of Infectious Diseases, National Institute of Health Doutor Ricardo Jorge, Portugal (INSA), Av. Padre Cruz, Lisbon 1649-016, Portugal
ON649713	ON649713.1	196291 bp	2022-06-01	Monkeypox virus isolate Monkeypox/PT0020/2022, complete genome.	Isidro,J., Borges,V., Pinto,M., Sobral,D., Santos,J.D., Nunes,A., Mixao,V., Ferreira,R., Santos,D., Duarte,S., Vieira,L., Borrego,M.J., Nuncio,S., Carvalho,I.L., Pelerito,A., Cordeiro,R. and Gomes,J.P.	Direct Submission	Submitted (01-JUN-2022) Department of Infectious Diseases, National Institute of Health Doutor Ricardo Jorge, Portugal (INSA), Av. Padre Cruz, Lisbon 1649-016, Portugal
ON649709	ON649709.1	197204 bp	2022-06-01	Monkeypox virus isolate Monkeypox/PT0028/2022, complete genome.	Isidro,J., Borges,V., Pinto,M., Sobral,D., Santos,J.D., Nunes,A., Mixao,V., Ferreira,R., Santos,D., Duarte,S., Vieira,L., Borrego,M.J., Nuncio,S., Carvalho,I.L., Pelerito,A., Cordeiro,R. and Gomes,J.P.	Direct Submission	Submitted (01-JUN-2022) Department of Infectious Diseases, National Institute of Health Doutor Ricardo Jorge, Portugal (INSA), Av. Padre Cruz, Lisbon 1649-016, Portugal
ON622722	ON622722.2	197120 bp	2022-06-01	Monkeypox virus isolate MPXV_FR_HCL0001_2022, complete genome.		Direct Submission	Submitted (27-MAY-2022) Virology, GENomique EPIdemiologique des maladies Infectieuses, 103 grande rue Croix Rousse, Lyon 69004, France
ON644344	ON644344.1	197417 bp	2022-06-01	Monkeypox virus isolate MPXV_FVG-ITA_01_2022, complete genome.	Licastro,D., DeGasperi,M., Negri,C., Piscianz,E., Koncan,R., Dal Monego,S., Segat,L. and D'Agaro,P.	Direct Submission	Submitted (31-MAY-2022) Genomics and Epigenomics, AREA Science Park, km 163,5 Strada Statale 14, Basovizza, Friuli Venezia Giulia 34149, Italy
ON637939	ON637939.1	197131 bp	2022-06-01	Monkeypox virus isolate MPXV/Germany/2022/RKI02, complete genome.	Brinkmann,A., Kohl,C., Uddin,S., Pape,K., Schrick,L., Michel,J., Stocker,H., Schaade,L. and Nitsche,A.	Direct Submission	Submitted (31-MAY-2022) Centre for Biological Threats, Highly Pathogenic Viruses, Robert Koch Institute, Seestr 10, Berlin, Berlin 13353, Germany
ON637938	ON637938.1	197131 bp	2022-06-01	Monkeypox virus isolate MPXV/Germany/2022/RKI01, complete genome.	Brinkmann,A., Kohl,C., Uddin,S., Pape,K., Schrick,L., Michel,J., Jessen,H., Schaade,L. and Nitsche,A.	Direct Submission	Submitted (31-MAY-2022) Centre for Biological Threats, Highly Pathogenic Viruses, Robert Koch Institute, Seestr 10, Berlin, Berlin 13353, Germany
ON609725	ON609725.2	197520 bp	2022-06-01	Monkeypox virus isolate SLO, complete genome.	Zakotnik,S., Vlaj,D., Suljic,A., Zorec,T.M., Skubic,C., Rozman,D., Korva,M., Poljak,M. and Avsic Zupanc,T.	Direct Submission	Submitted (25-MAY-2022) Laboratory for Diagnostics of Zoonoses and WHO Centre, Institute of Microbiology and Immunology, Faculty of Medicine, University of Ljubljana, Zaloska 4, Ljubljana 1000, Slovenia
ON694342	ON694342.1	197180 bp	2022-06-07	Monkeypox virus isolate MPXV/Germany/2022/RKI011, complete genome.	Brinkmann,A., Kohl,C., Uddin,S., Pape,K., Schrick,L., Michel,J., Schaade,L. and Nitsche,A.	Direct Submission	Submitted (06-JUN-2022) Centre for Biological Threats, Highly Pathogenic Viruses, Robert Koch Institute, Seestr 10, Berlin, Berlin 13353, Germany
ON694340	ON694340.1	197347 bp	2022-06-07	Monkeypox virus isolate MPXV/Germany/2022/RKI014, complete genome.	Brinkmann,A., Kohl,C., Uddin,S., Pape,K., Schrick,L., Michel,J., Schaade,L. and Nitsche,A.	Direct Submission	Submitted (06-JUN-2022) Centre for Biological Threats, Highly Pathogenic Viruses, Robert Koch Institute, Seestr 10, Berlin, Berlin 13353, Germany
ON694339	ON694339.1	197415 bp	2022-06-07	Monkeypox virus isolate MPXV/Germany/2022/RKI016, complete genome.	Brinkmann,A., Kohl,C., Uddin,S., Pape,K., Schrick,L., Michel,J., Schaade,L. and Nitsche,A.	Direct Submission	Submitted (06-JUN-2022) Centre for Biological Threats, Highly Pathogenic Viruses, Robert Koch Institute, Seestr 10, Berlin, Berlin 13353, Germany
ON694338	ON694338.1	197434 bp	2022-06-07	Monkeypox virus isolate MPXV/Germany/2022/RKI017, complete genome.	Brinkmann,A., Kohl,C., Uddin,S., Pape,K., Schrick,L., Michel,J.,Schaade,L. and Nitsche,A.	Direct Submission	Submitted (06-JUN-2022) Centre for Biological Threats, Highly Pathogenic Viruses, Robert Koch Institute, Seestr 10, Berlin, Berlin 13353, Germany
ON694337	ON694337.1	197340 bp	2022-06-07	Monkeypox virus isolate MPXV/Germany/2022/RKI020, complete genome.	Brinkmann,A., Kohl,C., Uddin,S., Pape,K., Schrick,L., Michel,J.,Schaade,L. and Nitsche,A.	Direct Submission	Submitted (06-JUN-2022) Centre for Biological Threats, Highly Pathogenic Viruses, Robert Koch Institute, Seestr 10, Berlin, Berlin 13353, Germany
ON694336	ON694336.1	197303 bp	2022-06-07	Monkeypox virus isolate MPXV/Germany/2022/RKI024, complete genome.	Brinkmann,A., Kohl,C., Uddin,S., Pape,K., Schrick,L., Michel,J., Schaade,L. and Nitsche,A.	Direct Submission	Submitted (06-JUN-2022) Centre for Biological Threats, Highly Pathogenic Viruses, Robert Koch Institute, Seestr 10, Berlin, Berlin 13353, Germany
ON694335	ON694335.1	196400 bp	2022-06-07	Monkeypox virus isolate MPXV/Germany/2022/RKI018, complete genome.	Brinkmann,A., Kohl,C., Uddin,S., Pape,K., Schrick,L., Michel,J., Stocker,H., Schaade,L. and Nitsche,A.	Direct Submission	Submitted (06-JUN-2022) Centre for Biological Threats, Highly Pathogenic Viruses, Robert Koch Institute, Seestr 10, Berlin, Berlin 13353, Germany
ON694334	ON694334.1	197236 bp	2022-06-07	Monkeypox virus isolate MPXV/Germany/2022/RKI021, complete genome.	Brinkmann,A., Kohl,C., Uddin,S., Pape,K., Schrick,L., Michel,J., Stocker,H., Schaade,L. and Nitsche,A.	Direct Submission	Submitted (06-JUN-2022) Centre for Biological Threats, Highly Pathogenic Viruses, Robert Koch Institute, Seestr 10, Berlin, Berlin 13353, Germany
ON694332	ON694332.1	197090 bp	2022-06-07	Monkeypox virus isolate MPXV/Germany/2022/RKI023, complete genome.	Brinkmann,A., Kohl,C., Uddin,S., Pape,K., Schrick,L., Michel,J., Stocker,H., Schaade,L. and Nitsche,A.	Direct Submission	Submitted (06-JUN-2022) Centre for Biological Threats, Highly Pathogenic Viruses, Robert Koch Institute, Seestr 10, Berlin, Berlin 13353, Germany
ON694331	ON694331.1	197436 bp	2022-06-07	Monkeypox virus isolate MPXV/Germany/2022/RKI015, complete genome.	Brinkmann,A., Kohl,C., Uddin,S., Pape,K., Schrick,L., Michel,J., Jessen,H., Schaade,L. and Nitsche,A.	Direct Submission	Submitted (06-JUN-2022) Centre for Biological Threats, Highly Pathogenic Viruses, Robert Koch Institute, Seestr 10, Berlin, Berlin 13353, Germany
ON694330	ON694330.1	197198 bp	2022-06-07	Monkeypox virus isolate MPXV/Germany/2022/RKI019, complete genome.	Brinkmann,A., Kohl,C., Uddin,S., Pape,K., Schrick,L., Michel,J., Jessen,H., Schaade,L. and Nitsche,A.	Direct Submission	Submitted (06-JUN-2022) Centre for Biological Threats, Highly Pathogenic Viruses, Robert Koch Institute, Seestr 10, Berlin, Berlin 13353, Germany
ON694329	ON694329.1	197271 bp	2022-06-07	Monkeypox virus isolate MPXV/Germany/2022/RKI025, complete genome.	Brinkmann,A., Kohl,C., Uddin,S., Pape,K., Schrick,L., Michel,J.,Jessen,H., Schaade,L. and Nitsche,A.	Direct Submission	Submitted (06-JUN-2022) Centre for Biological Threats, Highly Pathogenic Viruses, Robert Koch Institute, Seestr 10, Berlin, Berlin 13353, Germany
ON602722	ON602722.1	197103 bp	2022-06-09	Monkeypox virus isolate MPXV_FRA_2022_TLS67, complete genome.	Croville,G., Walch,M., Guerin,J.-L., Rousset,S., Mansuy,J.-M.,Pasquier,C. and Izopet,J.	Direct Submission	Submitted (25-MAY-2022) IHAP, VIRAL, Universite de Toulouse, INRAE, ENVT, 23 chemin des capelles, Toulouse 31076, France
ON720849	ON720849.1	197096 bp	2022-06-09	Monkeypox virus isolate MpxV/Spain/MD-HGUGM-6532064/2022, complete genome.	Buenestado-Serrano,S., Palomino-Cabrera,R., Penas-Utrilla,D.,Rodriguez-Grande,J., Sola Campoy,P., Perez-Lago,L.,Rodriguez-Grande,C., Herranz Martin,M., Suarez,J., Catalan,P.,Munoz,P. and Garcia de Viedma,D.	Direct Submission	Submitted (09-JUN-2022) Microbial Genomics, HGUGM, Doctor Esquerdo 46, Madrid, Madrid 28007, Spain
ON619838	ON619838.1	197205 bp	2022-06-10	Monkeypox virus isolate MPXV_UK_2022_4, complete genome.	Groves,N., Osman,K.L., Lewandowski,K.S., Pullan,S.T., Carter,D.P., Crook,J.M., Myers,R., Vipond,R. and Chand,M.	Direct Submission	Submitted (27-MAY-2022) Research and Evaluation, UKHSA, Porton Down, Salisbury, Wiltshire SP4 0JG, UK
ON619836	ON619836.1	197205 bp	2022-06-10	Monkeypox virus isolate MPXV_UK_2022_2, complete genome.	Groves,N., Osman,K.L., Lewandowski,K.S., Pullan,S.T., Carter,D.P., Crook,J.M., Myers,R., Vipond,R. and Chand,M.	Direct Submission	Submitted (27-MAY-2022) Research and Evaluation, UKHSA, Porton Down, Salisbury, Wiltshire SP4 0JG, UK
ON619835	ON619835.1	197205 bp	2022-06-10	Monkeypox virus isolate MPXV_UK_2022_1, complete genome.	Groves,N., Osman,K.L., Lewandowski,K.S., Pullan,S.T., Carter,D.P., Crook,J.M., Myers,R., Vipond,R. and Chand,M.	Direct Submission	Submitted (27-MAY-2022) Research and Evaluation, UKHSA, Porton Down, Salisbury, Wiltshire SP4 0JG, UK
ON745215	ON745215.1	197213 bp	2022-06-13	Monkeypox virus isolate INMI-Pt2, complete genome.	Giombini,E., Gruber,C.E.M., Rueca,M., Gramigna,G., VIta,S.,Carletti,F., D'Abramo,A., Lapa,D., Puro,V., Fabeni,L., Butera,O.,Colavita,F., Meschi,S., Matusali,G., Specchiarello,E., Vairo,F.,Vaia,F., Garbuglia,A.R., Nicastri,E., Antinori,A., GIrardi,E. and Maggi,F.	Direct Submission	Submitted (12-JUN-2022) Laboratory of Virology, INMI Lazzaro Spallanzani IRCCS, via Portuense 292, Rome 00149, Italy
ON754987	ON754987.1	197653 bp	2022-06-14	Monkeypox virus isolate MPXV_SI2022_S1_VEROE6, complete genome.	Zakotnik,S., Vlaj,D., Suljic,A., Zorec,T.M., Korva,M., Poljak,M. and Avsic Zupanc,T.	Direct Submission	Submitted (14-JUN-2022) Laboratory for Diagnostics of Zoonoses and WHO Centre, Institute of Microbiology and Immunology, Faculty of Medicine, University of Ljubljana, Zaloska 4, Ljubljana 1000, Slovenia
ON754986	ON754986.1	197611 bp	2022-06-14	Monkeypox virus isolate MPXV_SI2022_S5, complete genome.	Zakotnik,S., Vlaj,D., Suljic,A., Zorec,T.M., Korva,M., Poljak,M. and Avsic Zupanc,T.	Direct Submission	Submitted (14-JUN-2022) Laboratory for Diagnostics of Zoonoses and WHO Centre, Institute of Microbiology and Immunology, Faculty of Medicine, University of Ljubljana, Zaloska 4, Ljubljana 1000, Slovenia
ON754985	ON754985.1	197650 bp	2022-06-14	Monkeypox virus isolate MPXV_SI2022_S4, complete genome.	Zakotnik,S., Vlaj,D., Suljic,A., Zorec,T.M., Korva,M., Poljak,M.and Avsic Zupanc,T.	Direct Submission	Submitted (14-JUN-2022) Laboratory for Diagnostics of Zoonoses and WHO Centre, Institute of Microbiology and Immunology, Faculty of Medicine, University of Ljubljana, Zaloska 4, Ljubljana 1000, Slovenia
ON682270	ON682270.1	197140 bp	2022-06-14	Monkeypox virus isolate MPXV/Germany/2022/RKI06, complete genome.	Brinkmann,A., Kohl,C., Uddin,S., Pape,K., Schrick,L., Michel,J., Schaade,L. and Nitsche,A.	Direct Submission	Submitted (04-JUN-2022) Centre for Biological Threats, Highly Pathogenic Viruses, Robert Koch Institute, Seestr 10, Berlin, Berlin 13353, Germany
ON682269	ON682269.1	197140 bp	2022-06-14	Monkeypox virus isolate MPXV/Germany/2022/RKI07, complete genome.	Brinkmann,A., Kohl,C., Uddin,S., Pape,K., Schrick,L., Michel,J., Schaade,L. and Nitsche,A.	Direct Submission	Submitted (04-JUN-2022) Centre for Biological Threats, Highly Pathogenic Viruses, Robert Koch Institute, Seestr 10, Berlin, Berlin 13353, Germany
ON682267	ON682267.1	197140 bp	2022-06-14	Monkeypox virus isolate MPXV/Germany/2022/RKI010, complete genome.	Brinkmann,A., Kohl,C., Uddin,S., Pape,K., Schrick,L., Michel,J., Schaade,L. and Nitsche,A.	Direct Submission	Submitted (04-JUN-2022) Centre for Biological Threats, Highly Pathogenic Viruses, Robert Koch Institute, Seestr 10, Berlin, Berlin 13353, Germany
ON682266	ON682266.1	197140 bp	2022-06-14	Monkeypox virus isolate MPXV/Germany/2022/RKI09, complete genome.	Brinkmann,A., Kohl,C., Uddin,S., Pape,K., Schrick,L., Michel,J., Schaade,L. and Nitsche,A.	Direct Submission	Submitted (04-JUN-2022) Centre for Biological Threats, Highly Pathogenic Viruses, Robert Koch Institute, Seestr 10, Berlin, Berlin 13353, Germany
ON755040	ON755040.1	196947 bp	2022-06-14	Monkeypox virus isolate MPXV_IRBA22-14, complete genome.	Jarjaval,F., Nolent,F., Criqui,A., Chapus,C., Lamer,O., Ferraris,O. and Gorge,O.	Direct Submission	Submitted (14-JUN-2022) D.DNRBC/D.2MI/U.BACT, IRBA, 1, place Generale Valerie Andre, Bretigny/Orge, IdF 91223, FRANCE
ON755039	ON755039.1	196172 bp	2022-06-14	Monkeypox virus isolate MPXV_IRBA22-11, complete genome.	Jarjaval,F., Nolent,F., Criqui,A., Chapus,C., Lamer,O., Ferraris,O. and Gorge,O.	Direct Submission	Submitted (14-JUN-2022) D.DNRBC/D.2MI/U.BACT, IRBA, 1, place Generale Valerie Andre, Bretigny/Orge, IdF 91223, FRANCE
ON755256	ON755256.1	197140 bp	2022-06-14	Monkeypox virus isolate MPXV/Germany/2022/RKI050	Brinkmann,A., Kohl,C., Uddin,S., Pape,K., Schrick,L., Michel,J.,Schaade,L. and Nitsche,A.	Direct Submission	Submitted (14-JUN-2022) Centre for Biological Threats, HighlyPathogenic Viruses, Robert Koch Institute, Seestr 10, Berlin,Berlin 13353, Germany
ON755254	ON755254.1	197140 bp	2022-06-14	Monkeypox virus isolate MPXV/Germany/2022/RKI048	Brinkmann,A., Kohl,C., Uddin,S., Pape,K., Schrick,L., Michel,J.,Schaade,L. and Nitsche,A.	Direct Submission	Submitted (14-JUN-2022) Centre for Biological Threats, HighlyPathogenic Viruses, Robert Koch Institute, Seestr 10, Berlin,Berlin 13353, Germany
ON755253	ON755253.1	197140 bp	2022-06-14	Monkeypox virus isolate MPXV/Germany/2022/RKI047	Brinkmann,A., Kohl,C., Uddin,S., Pape,K., Schrick,L., Michel,J.,Schaade,L. and Nitsche,A.	Direct Submission	Submitted (14-JUN-2022) Centre for Biological Threats, HighlyPathogenic Viruses, Robert Koch Institute, Seestr 10, Berlin,Berlin 13353, Germany
ON755252	ON755252.1	197140 bp	2022-06-14	Monkeypox virus isolate MPXV/Germany/2022/RKI046	Brinkmann,A., Kohl,C., Uddin,S., Pape,K., Schrick,L., Michel,J.,Schaade,L. and Nitsche,A.	Direct Submission	Submitted (14-JUN-2022) Centre for Biological Threats, HighlyPathogenic Viruses, Robert Koch Institute, Seestr 10, Berlin,Berlin 13353, Germany
ON755250	ON755250.1	197140 bp	2022-06-14	Monkeypox virus isolate MPXV/Germany/2022/RKI044	Brinkmann,A., Kohl,C., Uddin,S., Pape,K., Schrick,L., Michel,J.,Schaade,L. and Nitsche,A.	Direct Submission	Submitted (14-JUN-2022) Centre for Biological Threats, HighlyPathogenic Viruses, Robert Koch Institute, Seestr 10, Berlin,Berlin 13353, Germany
ON755248	ON755248.1	197140 bp	2022-06-14	Monkeypox virus isolate MPXV/Germany/2022/RKI042.	Brinkmann,A., Kohl,C., Uddin,S., Pape,K., Schrick,L., Michel,J.,Schaade,L. and Nitsche,A.	Direct Submission	Submitted (14-JUN-2022) Centre for Biological Threats, HighlyPathogenic Viruses, Robert Koch Institute, Seestr 10, Berlin,Berlin 13353, Germany
ON755247	ON755247.1	197140 bp	2022-06-14	Monkeypox virus isolate MPXV/Germany/2022/RKI041.	Brinkmann,A., Kohl,C., Uddin,S., Pape,K., Schrick,L., Michel,J.,Schaade,L. and Nitsche,A.	Direct Submission	Submitted (14-JUN-2022) Centre for Biological Threats, HighlyPathogenic Viruses, Robert Koch Institute, Seestr 10, Berlin,Berlin 13353, Germany
ON755246	ON755246.1	197140 bp	2022-06-14	Monkeypox virus isolate MPXV/Germany/2022/RKI040	Brinkmann,A., Kohl,C., Uddin,S., Pape,K., Schrick,L., Michel,J.,Schaade,L. and Nitsche,A.	Direct Submission	Submitted (14-JUN-2022) Centre for Biological Threats, HighlyPathogenic Viruses, Robert Koch Institute, Seestr 10, Berlin,Berlin 13353, Germany
ON755245	ON755245.1	197140 bp	2022-06-14	Monkeypox virus isolate MPXV/Germany/2022/RKI039	Brinkmann,A., Kohl,C., Uddin,S., Pape,K., Schrick,L., Michel,J.,Schaade,L. and Nitsche,A.	Direct Submission	Submitted (14-JUN-2022) Centre for Biological Threats, HighlyPathogenic Viruses, Robert Koch Institute, Seestr 10, Berlin,Berlin 13353, Germany
ON755244	ON755244.1	197140 bp	2022-06-14	Monkeypox virus isolate MPXV/Germany/2022/RKI038	Brinkmann,A., Kohl,C., Uddin,S., Pape,K., Schrick,L., Michel,J.,Schaade,L. and Nitsche,A.	Direct Submission	Submitted (14-JUN-2022) Centre for Biological Threats, HighlyPathogenic Viruses, Robert Koch Institute, Seestr 10, Berlin,Berlin 13353, Germany
ON755243	ON755243.1	197140 bp	2022-06-14	Monkeypox virus isolate MPXV/Germany/2022/RKI037	Brinkmann,A., Kohl,C., Uddin,S., Pape,K., Schrick,L., Michel,J.,Schaade,L. and Nitsche,A.	Direct Submission	Submitted (14-JUN-2022) Centre for Biological Threats, HighlyPathogenic Viruses, Robert Koch Institute, Seestr 10, Berlin,Berlin 13353, Germany
ON755242	ON755242.1	197140 bp	2022-06-14	Monkeypox virus isolate MPXV/Germany/2022/RKI036	Brinkmann,A., Kohl,C., Uddin,S., Pape,K., Schrick,L., Michel,J.,Schaade,L. and Nitsche,A.	Direct Submission	Submitted (14-JUN-2022) Centre for Biological Threats, HighlyPathogenic Viruses, Robert Koch Institute, Seestr 10, Berlin,Berlin 13353, Germany
ON755241	ON755241.1	197140 bp	2022-06-14	Monkeypox virus isolate MPXV/Germany/2022/RKI035.	Brinkmann,A., Kohl,C., Uddin,S., Pape,K., Schrick,L., Michel,J.,Schaade,L. and Nitsche,A.	Direct Submission	Submitted (14-JUN-2022) Centre for Biological Threats, HighlyPathogenic Viruses, Robert Koch Institute, Seestr 10, Berlin,Berlin 13353, Germany
ON755240	ON755240.1	197140 bp	2022-06-14	Monkeypox virus isolate MPXV/Germany/2022/RKI034	Brinkmann,A., Kohl,C., Uddin,S., Pape,K., Schrick,L., Michel,J.,Schaade,L. and Nitsche,A.	Direct Submission	Submitted (14-JUN-2022) Centre for Biological Threats, HighlyPathogenic Viruses, Robert Koch Institute, Seestr 10, Berlin,Berlin 13353, Germany
ON755237	ON755237.1	197140 bp	2022-06-14	Monkeypox virus isolate MPXV/Germany/2022/RKI031	Brinkmann,A., Kohl,C., Uddin,S., Pape,K., Schrick,L., Michel,J.,Schaade,L. and Nitsche,A.	Direct Submission	Submitted (14-JUN-2022) Centre for Biological Threats, HighlyPathogenic Viruses, Robert Koch Institute, Seestr 10, Berlin,Berlin 13353, Germany
ON755236	ON755236.1	197140 bp	2022-06-14	Monkeypox virus isolate MPXV/Germany/2022/RKI030	Brinkmann,A., Kohl,C., Uddin,S., Pape,K., Schrick,L., Michel,J.,Schaade,L. and Nitsche,A.	Direct Submission	Submitted (14-JUN-2022) Centre for Biological Threats, HighlyPathogenic Viruses, Robert Koch Institute, Seestr 10, Berlin,Berlin 13353, Germany
ON755235	ON755235.1	197140 bp	2022-06-14	Monkeypox virus isolate MPXV/Germany/2022/RKI029	Brinkmann,A., Kohl,C., Uddin,S., Pape,K., Schrick,L., Michel,J.,Schaade,L. and Nitsche,A.	Direct Submission	Submitted (14-JUN-2022) Centre for Biological Threats, HighlyPathogenic Viruses, Robert Koch Institute, Seestr 10, Berlin,Berlin 13353, Germany
ON755234	ON755234.1	197140 bp	2022-06-14	Monkeypox virus isolate MPXV/Germany/2022/RKI028	Brinkmann,A., Kohl,C., Uddin,S., Pape,K., Schrick,L., Michel,J.,Schaade,L. and Nitsche,A.	Direct Submission	Submitted (14-JUN-2022) Centre for Biological Threats, HighlyPathogenic Viruses, Robert Koch Institute, Seestr 10, Berlin,Berlin 13353, Germany
ON755233	ON755233.1	197140 bp	2022-06-14	Monkeypox virus isolate MPXV/Germany/2022/RKI027	Brinkmann,A., Kohl,C., Uddin,S., Pape,K., Schrick,L., Michel,J.,Schaade,L. and Nitsche,A.	Direct Submission	Submitted (14-JUN-2022) Centre for Biological Threats, HighlyPathogenic Viruses, Robert Koch Institute, Seestr 10, Berlin,Berlin 13353, Germany
ON755232	ON755232.1	197140 bp	2022-06-14	Monkeypox virus isolate MPXV/Germany/2022/RKI026.	Brinkmann,A., Kohl,C., Uddin,S., Pape,K., Schrick,L., Michel,J.,Schaade,L. and Nitsche,A.	Direct Submission	Submitted (14-JUN-2022) Centre for Biological Threats, HighlyPathogenic Viruses, Robert Koch Institute, Seestr 10, Berlin,Berlin 13353, Germany
ON755231	ON755231.1	197140 bp	2022-06-14	Monkeypox virus isolate MPXV/Germany/2022/RKI013	Brinkmann,A., Kohl,C., Uddin,S., Pape,K., Schrick,L., Michel,J.,Schaade,L. and Nitsche,A.	Direct Submission	Submitted (14-JUN-2022) Centre for Biological Threats, HighlyPathogenic Viruses, Robert Koch Institute, Seestr 10, Berlin,Berlin 13353, Germany
ON782021	ON782021.1	197193 bp	2022-06-16	Monkeypox virus isolate MPX-37/Finland/2022, complete genome.	Kant,R., Smura,T., Vauhkonen,H. and Vapalahti,O.	Direct Submission	Submitted (14-JUN-2022) Department of Virology, Faculty of Medicine, University of Helsinki, Hartmaninkatu 3, Helsinki, Helsinki 00014, Finland
ON780017	ON780017.1	197298 bp	2022-06-16	Monkeypox virus isolate INMI-Pt4, complete genome.	Gramigna,G., Giombini,E., Gruber,C.E.M., Rueca,M., Carletti,F.,Cicalini,S., Lapa,D., Puro,V., Marani,A., Fabeni,L., Butera,O.,Colavita,F., Meschi,S., Matusali,G., Rivano Capparuccia,M.,Specchiarello,E., Vairo,F., Vaia,F., Nicastri,E., Antinori,A.,Girardi,E. and Maggi,F.	Direct Submission	Submitted (15-JUN-2022) Laboratory of Virology, INMI Lazzaro Spallanzani IRCCS, via Portuense 292, Rome 00149, Italy
ON780016	ON780016.1	197212 bp	2022-06-16	Monkeypox virus isolate INMI-Pt3, complete genome.	Rueca,M., Giombini,E., Gruber,C.E.M., Gramigna,G., Mazzotta,V.,Carletti,F., Lapa,D., Pittalis,S., Puro,V., Fabeni,L., Butera,O.,Colavita,F., Meschi,S., Matusali,G., Specchiarello,E., Vairo,F.,Vaia,F., Nicastri,E., Antinori,A., Girardi,E. and Maggi,F.	Direct Submission	Submitted (15-JUN-2022) Laboratory of Virology, INMI Lazzaro Spallanzani IRCCS, via Portuense 292, Rome 00149, Italy
ON782054	ON782054.1	190825 bp	2022-06-16	Monkeypox virus isolate MPXV/Spain/HUNSC_ITER_0001a/2022, partialgenome	Alcoba-Florez,J., Munoz-Barrera,A., Ciuffreda,LRodriguez-Perez,H., Rubio-Rodriguez,L.A., Gil-Campesino,H.Garcia-Martinez de Artola,D., Inigo-Campos,A., Diez-Gil,O.Gonzalez-Montelongo,R., Valenzuela-Fernandez,ALorenzo-Salazar,J.M. and Flores,C	Direct Submission	Submitted (15-JUN-2022) Genomics Division, Instituto Tecnologico yde Energias Renovables (ITER), Poligono Industrial de Granadilla,s/n, Santa Cruz de Tenerife, Tenerife 38600, Spain
ON792322	ON792322.1	197205 bp	2022-06-17	Monkeypox virus isolate hMpxV/Switzerland/ZH-UZH-IMV-3ba64538/2022, complete genome.	Kufner,V., Ziltener,G., Zaheri,M., Schmutz,S., Audige,A., Bernasconi,O., Steiner,K., Huder,J., Shah,C., Capaul,R., Bloemberg,G., Boeni,J., Huber,M. and Trkola,A.	Direct Submission	Submitted (16-JUN-2022) Institute of Medical Virology, University of Zurich, Winterthurerstrasse 190, Zurich 8057, Switzerland
ON792320	ON792320.1	197179 bp	2022-06-17	Monkeypox virus isolate hMpxV/Switzerland/ZH-UZH-IMV-3ba6449f/2022, complete genome.	Kufner,V., Ziltener,G., Zaheri,M., Schmutz,S., Audige,A., Bernasconi,O., Steiner,K., Huder,J., Shah,C., Capaul,R., Bloemberg,G., Boeni,J., Huber,M. and Trkola,A.	Direct Submission	Submitted (16-JUN-2022) Institute of Medical Virology, University of Zurich, Winterthurerstrasse 190, Zurich 8057, Switzerland
ON808417	ON808417.1	197131 bp	2022-06-21	Monkeypox virus isolate CVR_MPXV1e, complete genome.	Filipe,A., Tong,L., Vattipally,S.B., Maclean,A., Gunson,R., Holden,M.T.G., Barr,D., Ho,A., Palmarini,M., Rambaut,A., Robertson,D.L. and Thomson,E.C.	Monkeypox genome sequences from multiple lesions confirm co-infection in a UK returning traveller	Unpublished	Filipe,A., Tong,L., Vattipally,S.B., Maclean,A., Gunson,R.,Holden,M.T.G., Barr,D., Ho,A., Palmarini,M., Rambaut,A.,Robertson,D.L. and Thomson,E.C.	Direct Submission	Submitted (21-JUN-2022) Viral Genomics and Bioinformatics, MRC University of Glasgow Centre for Virus Research, 464 Bearsden Road, Glasgow G61 1QH, United Kingdom
ON808416	ON808416.1	197131 bp	2022-06-21	Monkeypox virus isolate CVR_MPXV1d, complete genome.	Filipe,A., Tong,L., Vattipally,S.B., Maclean,A., Gunson,R.,Holden,M.T.G., Barr,D., Ho,A., Palmarini,M., Rambaut,A.,Robertson,D.L. and Thomson,E.C.	Monkeypox genome sequences from multiple lesions confirm co-infection in a UK returning traveller	Unpublished	Filipe,A., Tong,L., Vattipally,S.B., Maclean,A., Gunson,R., Holden,M.T.G., Barr,D., Ho,A., Palmarini,M., Rambaut,A., Robertson,D.L. and Thomson,E.C.	Direct Submission	Submitted (21-JUN-2022) Viral Genomics and Bioinformatics, MRC University of Glasgow Centre for Virus Research, 464 Bearsden Road, Glasgow G61 1QH, United Kingdom
ON808415	ON808415.1	197131 bp	2022-06-21	Monkeypox virus isolate CVR_MPXV1c, complete genome.	Filipe,A., Tong,L., Vattipally,S.B., Maclean,A., Gunson,R.,Holden,M.T.G., Barr,D., Ho,A., Palmarini,M., Rambaut,A.,Robertson,D.L. and Thomson,E.C.	Monkeypox genome sequences from multiple lesions confirm co-infection in a UK returning traveller	Unpublished	Filipe,A., Tong,L., Vattipally,S.B., Maclean,A., Gunson,R., Holden,M.T.G., Barr,D., Ho,A., Palmarini,M., Rambaut,A., Robertson,D.L. and Thomson,E.C.	Direct Submission	Submitted (21-JUN-2022) Viral Genomics and Bioinformatics, MRC University of Glasgow Centre for Virus Research, 464 Bearsden Road, Glasgow G61 1QH, United Kingdom
ON808414	ON808414.1	197131 bp	2022-06-21	Monkeypox virus isolate CVR_MPXV1b, complete genome.	Filipe,A., Tong,L., Vattipally,S.B., Maclean,A., Gunson,R.,Holden,M.T.G., Barr,D., Ho,A., Palmarini,M., Rambaut,A.,Robertson,D.L. and Thomson,E.C.	Monkeypox genome sequences from multiple lesions confirm co-infection in a UK returning traveller	Unpublished	Filipe,A., Tong,L., Vattipally,S.B., Maclean,A., Gunson,R., Holden,M.T.G., Barr,D., Ho,A., Palmarini,M., Rambaut,A., Robertson,D.L. and Thomson,E.C.	Direct Submission	Submitted (21-JUN-2022) Viral Genomics and Bioinformatics, MRC University of Glasgow Centre for Virus Research, 464 Bearsden Road, Glasgow G61 1QH, United Kingdom
ON808413	ON808413.1	197131 bp	2022-06-21	Monkeypox virus isolate CVR_MPXV1a, complete genome.	Filipe,A., Tong,L., Vattipally,S.B., Maclean,A., Gunson,R., Holden,M.T.G., Barr,D., Ho,A., Palmarini,M., Rambaut,A., Robertson,D.L. and Thomson,E.C.	Monkeypox genome sequences from multiple lesions confirm co-infection in a UK returning traveller	Unpublished	Filipe,A., Tong,L., Vattipally,S.B., Maclean,A., Gunson,R., Holden,M.T.G., Barr,D., Ho,A., Palmarini,M., Rambaut,A., Robertson,D.L. and Thomson,E.C.	Direct Submission	Submitted (21-JUN-2022) Viral Genomics and Bioinformatics, MRC University of Glasgow Centre for Virus Research, 464 Bearsden Road, Glasgow G61 1QH, United Kingdom
ON736420	ON736420.1	197205 bp	2022-06-21	Monkeypox virus isolate MPX/2022/Canada/AB1, complete genome.	Croxen,M., Deo,A., Dieu,P., Dong,X., Gill,K., Granger,D.,Ferrato,C., Ikkurti,V., Kanji,J., Koleva,P., Li,V., Lloyd,C.,Lynch,T., Ma,R., Pabbaraju,K., Rotich,S., Sergeant,H., Shideler,S.,Skitsko,T., Shokopoles,S., Tipples,G., Thayer,J. and Wong,A.	Monkey pox cases in Alberta, Canada	Unpublished	Croxen,M., Deo,A., Dieu,P., Dong,X., Gill,K., Granger,D., Ferrato,C., Ikkurti,V., Kanji,J., Koleva,P., Li,V., Lloyd,C.,Lynch,T., Ma,R., Pabbaraju,K., Rotich,S., Sergeant,H., Shideler,S.,Skitsko,T., Shokopoles,S., Tipples,G., Thayer,J. and Wong,A.	Direct Submission	Submitted (09-JUN-2022) Provincial Public Health Laboratory - Research Unit, Alberta Precision Laboratories, 3030 Hospital Drive NW, Calgary, Alberta T2N4W4, Canada
ON838178	ON838178.1	197652 bp	2022-06-24	Monkeypox virus isolate SI2022_S7, complete genome.	Zakotnik,S., Vlaj,D., Suljic,A., Zorec,T.M., Korva,M., Poljak,M.and Avsic Zupanc,T.	Direct Submission	Submitted (22-JUN-2022) Laboratory for Diagnostics of Zoonoses and WHO Centre, Institute of Microbiology and Immunology, Faculty of Medicine, University of Ljubljana, Zaloska 4, Ljubljana 1000, Slovenia
ON843176	ON843176.1	197226 bp	2022-06-24	Monkeypox virus isolate Monkeypox/PT0041/2022, complete genome.	Isidro,J., Borges,V., Pinto,M., Sobral,D., Santos,J., Nunes,A.,Mixao,V., Ferreira,R., Santos,D., Duarte,S., Vieira,L.,Borrego,M.J., Nuncio,S., Lopes de Carvalho,I., Pelerito,A.,Cordeiro,R. and Gomes,J.P.	Direct Submission	Submitted (24-JUN-2022) Department of Infectious Diseases, National Institute of Health Doutor Ricardo Jorge, Portugal (INSA), Av. Padre Cruz, Lisbon 1649-016, Portugal
ON843174	ON843174.1	197221 bp	2022-06-24	Monkeypox virus isolate Monkeypox/PT0046/2022, complete genome.	Isidro,J., Borges,V., Pinto,M., Sobral,D., Santos,J., Nunes,A.,Mixao,V., Ferreira,R., Santos,D., Duarte,S., Vieira,L.,Borrego,M.J., Nuncio,S., Lopes de Carvalho,I., Pelerito,A.,Cordeiro,R. and Gomes,J.P.	Direct Submission	Submitted (24-JUN-2022) Department of Infectious Diseases, National Institute of Health Doutor Ricardo Jorge, Portugal (INSA), Av. Padre Cruz, Lisbon 1649-016, Portugal
ON843173	ON843173.1	197221 bp	2022-06-24	Monkeypox virus isolate Monkeypox/PT0029/2022, complete genome.	Isidro,J., Borges,V., Pinto,M., Sobral,D., Santos,J., Nunes,A., Mixao,V., Ferreira,R., Santos,D., Duarte,S., Vieira,L., Borrego,M.J., Nuncio,S., Lopes de Carvalho,I., Pelerito,A., Cordeiro,R. and Gomes,J.P.	Direct Submission	Submitted (24-JUN-2022) Department of Infectious Diseases, National Institute of Health Doutor Ricardo Jorge, Portugal (INSA), Av. Padre Cruz, Lisbon 1649-016, Portugal
ON843172	ON843172.1	197221 bp	2022-06-24	Monkeypox virus isolate Monkeypox/PT0035/2022, complete genome.	Isidro,J., Borges,V., Pinto,M., Sobral,D., Santos,J., Nunes,A., Mixao,V., Ferreira,R., Santos,D., Duarte,S., Vieira,L., Borrego,M.J., Nuncio,S., Lopes de Carvalho,I., Pelerito,A., Cordeiro,R. and Gomes,J.P.	Direct Submission	Submitted (24-JUN-2022) Department of Infectious Diseases, National Institute of Health Doutor Ricardo Jorge, Portugal (INSA), Av. Padre Cruz, Lisbon 1649-016, Portugal
ON843170	ON843170.1	197221 bp	2022-06-24	Monkeypox virus isolate Monkeypox/PT0031/2022, complete genome.	Isidro,J., Borges,V., Pinto,M., Sobral,D., Santos,J., Nunes,A., Mixao,V., Ferreira,R., Santos,D., Duarte,S., Vieira,L., Borrego,M.J., Nuncio,S., Lopes de Carvalho,I., Pelerito,A., Cordeiro,R. and Gomes,J.P.	Direct Submission	Submitted (24-JUN-2022) Department of Infectious Diseases, National Institute of Health Doutor Ricardo Jorge, Portugal (INSA), Av. Padre Cruz, Lisbon 1649-016, Portugal
ON843168	ON843168.1	197221 bp	2022-06-24	Monkeypox virus isolate Monkeypox/PT0032/2022, complete genome.	Isidro,J., Borges,V., Pinto,M., Sobral,D., Santos,J., Nunes,A.,Mixao,V., Ferreira,R., Santos,D., Duarte,S., Vieira,L.,Borrego,M.J., Nuncio,S., Lopes de Carvalho,I., Pelerito,A.,Cordeiro,R. and Gomes,J.P.	Direct Submission	Submitted (24-JUN-2022) Department of Infectious Diseases, National Institute of Health Doutor Ricardo Jorge, Portugal (INSA), Av. Padre Cruz, Lisbon 1649-016, Portugal
ON843166	ON843166.1	197221 bp	2022-06-24	Monkeypox virus isolate Monkeypox/PT0038/2022, complete genome.	Isidro,J., Borges,V., Pinto,M., Sobral,D., Santos,J., Nunes,A.,Mixao,V., Ferreira,R., Santos,D., Duarte,S., Vieira,L.,Borrego,M.J., Nuncio,S., Lopes de Carvalho,I., Pelerito,A.,Cordeiro,R. and Gomes,J.P.	Direct Submission	Submitted (24-JUN-2022) Department of Infectious Diseases, National Institute of Health Doutor Ricardo Jorge, Portugal (INSA), Av. Padre Cruz, Lisbon 1649-016, Portugal
ON843165	ON843165.1	197221 bp	2022-06-24	Monkeypox virus isolate Monkeypox/PT0033/2022, complete genome.	Isidro,J., Borges,V., Pinto,M., Sobral,D., Santos,J., Nunes,A.,Mixao,V., Ferreira,R., Santos,D., Duarte,S., Vieira,L.,Borrego,M.J., Nuncio,S., Lopes de Carvalho,I., Pelerito,A.,Cordeiro,R. and Gomes,J.P.	Direct Submission	Submitted (24-JUN-2022) Department of Infectious Diseases, National Institute of Health Doutor Ricardo Jorge, Portugal (INSA), Av. Padre Cruz, Lisbon 1649-016, Portugal
ON813267	ON813267.1	197140 bp	2022-06-24	Monkeypox virus isolate MPXV/Germany/2022/RKI067, complete genome.	Brinkmann,A., Kohl,C., Uddin,S., Pape,K., Schrick,L., Michel,J.,Schaade,L. and Nitsche,A.	Direct Submission	Submitted (21-JUN-2022) Centre for Biological Threats, Highly Pathogenic Viruses, Robert Koch Institute, Seestr 10, Berlin, Berlin 13353, Germany
ON813266	ON813266.1	197140 bp	2022-06-24	Monkeypox virus isolate MPXV/Germany/2022/RKI056, complete genome.	Brinkmann,A., Kohl,C., Uddin,S., Pape,K., Schrick,L., Michel,J.,Schaade,L. and Nitsche,A.	Direct Submission	Submitted (21-JUN-2022) Centre for Biological Threats, Highly Pathogenic Viruses, Robert Koch Institute, Seestr 10, Berlin, Berlin 13353, Germany
ON813265	ON813265.1	197140 bp	2022-06-24	Monkeypox virus isolate MPXV/Germany/2022/RKI065, complete genome.	Brinkmann,A., Kohl,C., Uddin,S., Pape,K., Schrick,L., Michel,J.,Schaade,L. and Nitsche,A.	Direct Submission	Submitted (21-JUN-2022) Centre for Biological Threats, Highly Pathogenic Viruses, Robert Koch Institute, Seestr 10, Berlin, Berlin 13353, Germany
ON813264	ON813264.1	197140 bp	2022-06-24	Monkeypox virus isolate MPXV/Germany/2022/RKI064, complete genome.	Brinkmann,A., Kohl,C., Uddin,S., Pape,K., Schrick,L., Michel,J.,Schaade,L. and Nitsche,A.	Direct Submission	Submitted (21-JUN-2022) Centre for Biological Threats, Highly Pathogenic Viruses, Robert Koch Institute, Seestr 10, Berlin, Berlin 13353, Germany
ON813263	ON813263.1	197139 bp	2022-06-24	Monkeypox virus isolate MPXV/Germany/2022/RKI063, complete genome.	Brinkmann,A., Kohl,C., Uddin,S., Pape,K., Schrick,L., Michel,J.,Schaade,L. and Nitsche,A.	Direct Submission	Submitted (21-JUN-2022) Centre for Biological Threats, Highly Pathogenic Viruses, Robert Koch Institute, Seestr 10, Berlin, Berlin 13353, Germany
ON813262	ON813262.1	197140 bp	2022-06-24	Monkeypox virus isolate MPXV/Germany/2022/RKI062, complete genome.	Brinkmann,A., Kohl,C., Uddin,S., Pape,K., Schrick,L., Michel,J.,Schaade,L. and Nitsche,A.	Direct Submission	Submitted (21-JUN-2022) Centre for Biological Threats, Highly Pathogenic Viruses, Robert Koch Institute, Seestr 10, Berlin, Berlin 13353, Germany
ON813261	ON813261.1	197140 bp	2022-06-24	Monkeypox virus isolate MPXV/Germany/2022/RKI061, complete genome.	Brinkmann,A., Kohl,C., Uddin,S., Pape,K., Schrick,L., Michel,J.,Schaade,L. and Nitsche,A.	Direct Submission	Submitted (21-JUN-2022) Centre for Biological Threats, Highly Pathogenic Viruses, Robert Koch Institute, Seestr 10, Berlin, Berlin 13353, Germany
ON813260	ON813260.1	197140 bp	2022-06-24	Monkeypox virus isolate MPXV/Germany/2022/RKI056, complete genome.	Brinkmann,A., Kohl,C., Uddin,S., Pape,K., Schrick,L., Michel,J.,Schaade,L. and Nitsche,A.	Direct Submission	Submitted (21-JUN-2022) Centre for Biological Threats, Highly Pathogenic Viruses, Robert Koch Institute, Seestr 10, Berlin, Berlin 13353, Germany
ON813259	ON813259.1	197140 bp	2022-06-24	Monkeypox virus isolate MPXV/Germany/2022/RKI055, complete genome.	Brinkmann,A., Kohl,C., Uddin,S., Pape,K., Schrick,L., Michel,J.,Schaade,L. and Nitsche,A.	Direct Submission	Submitted (21-JUN-2022) Centre for Biological Threats, Highly Pathogenic Viruses, Robert Koch Institute, Seestr 10, Berlin, Berlin 13353, Germany
ON813258	ON813258.1	197140 bp	2022-06-24	Monkeypox virus isolate MPXV/Germany/2022/RKI054, complete genome.	Brinkmann,A., Kohl,C., Uddin,S., Pape,K., Schrick,L., Michel,J.,Schaade,L. and Nitsche,A.	Direct Submission	Submitted (21-JUN-2022) Centre for Biological Threats, Highly Pathogenic Viruses, Robert Koch Institute, Seestr 10, Berlin, Berlin 13353, Germany
ON813256	ON813256.1	197140 bp	2022-06-24	Monkeypox virus isolate MPXV/Germany/2022/RKI059, complete genome.	Brinkmann,A., Kohl,C., Uddin,S., Pape,K., Schrick,L., Michel,J.,Stocker,H., Schaade,L. and Nitsche,A.	Direct Submission	Submitted (21-JUN-2022) Centre for Biological Threats, Highly Pathogenic Viruses, Robert Koch Institute, Seestr 10, Berlin, Berlin 13353, Germany
ON813255	ON813255.2	197140 bp	2022-06-24	Monkeypox virus isolate MPXV/Germany/2022/RKI058, complete genome.	Brinkmann,A., Kohl,C., Uddin,S., Pape,K., Schrick,L., Michel,J., Stocker,H., Schaade,L. and Nitsche,A.	Direct Submission	Submitted (21-JUN-2022) Centre for Biological Threats, Highly Pathogenic Viruses, Robert Koch Institute, Seestr 10, Berlin, Berlin 13353, Germany
ON813254	ON813254.2	197140 bp	2022-06-24	Monkeypox virus isolate MPXV/Germany/2022/RKI057, complete genome.	Brinkmann,A., Kohl,C., Uddin,S., Pape,K., Schrick,L., Michel,J., Stocker,H., Schaade,L. and Nitsche,A.	Direct Submission	Submitted (21-JUN-2022) Centre for Biological Threats, Highly Pathogenic Viruses, Robert Koch Institute, Seestr 10, Berlin, Berlin 13353, Germany
ON813253	ON813253.2	197140 bp	2022-06-24	Monkeypox virus isolate MPXV/Germany/2022/RKI053, complete genome.	Brinkmann,A., Kohl,C., Uddin,S., Pape,K., Schrick,L., Michel,J.,Jessen,H., Schaade,L. and Nitsche,A.	Direct Submission	Submitted (21-JUN-2022) Centre for Biological Threats, Highly Pathogenic Viruses, Robert Koch Institute, Seestr 10, Berlin, Berlin 13353, Germany
ON813252	ON813252.2	197143 bp	2022-06-24	Monkeypox virus isolate MPXV/Germany/2022/RKI052, complete genome.	Brinkmann,A., Kohl,C., Uddin,S., Pape,K., Schrick,L., Michel,J., Jessen,H., Schaade,L. and Nitsche,A.	Direct Submission	Submitted (21-JUN-2022) Centre for Biological Threats, Highly Pathogenic Viruses, Robert Koch Institute, Seestr 10, Berlin, Berlin 13353, Germany
ON694341	ON694341.2	197140 bp	2022-06-24	Monkeypox virus isolate MPXV/Germany/2022/RKI012, complete genome.	Brinkmann,A., Kohl,C., Uddin,S., Pape,K., Schrick,L., Michel,J.,Schaade,L. and Nitsche,A.	Direct Submission	Submitted (06-JUN-2022) Centre for Biological Threats, Highly Pathogenic Viruses, Robert Koch Institute, Seestr 10, Berlin, Berlin 13353, Germany
ON682268	ON682268.3	197140 bp	2022-06-24	Monkeypox virus isolate MPXV/Germany/2022/RKI08, complete genome.	Brinkmann,A., Kohl,C., Uddin,S., Pape,K., Schrick,L., Michel,J.,Schaade,L. and Nitsche,A.	Direct Submission	Submitted (04-JUN-2022) Centre for Biological Threats, Highly Pathogenic Viruses, Robert Koch Institute, Seestr 10, Berlin, Berlin 13353, Germany
ON682265	ON682265.4	197140 bp	2022-06-24	Monkeypox virus isolate MPXV/Germany/2022/RKI04, complete genome.	Brinkmann,A., Kohl,C., Uddin,S., Pape,K., Schrick,L., Michel,J.,Stocker,H., Schaade,L. and Nitsche,A.	Direct Submission	Submitted (04-JUN-2022) Centre for Biological Threats, Highly Pathogenic Viruses, Robert Koch Institute, Seestr 10, Berlin, Berlin 13353, Germany
ON682263	ON682263.4	197140 bp	2022-06-24	Monkeypox virus isolate MPXV/Germany/2022/RKI03, complete genome.	Brinkmann,A., Kohl,C., Uddin,S., Pape,K., Schrick,L., Michel,J.,Jessen,H., Schaade,L. and Michel,A.	Direct Submission	Submitted (04-JUN-2022) Centre for Biological Threats, Highly Pathogenic Viruses, Robert Koch Institute, Seestr 10, Berlin, Berlin 13353, Germany
ON838940	ON838940.1	197165 bp	2022-06-24	Monkeypox virus isolate 4061, complete genome.	de la Hoz-Sanchez,B., Lopez-Ortiz,M., Gutierrez-Arroyo,A., Roces-Alvarez,P., Lazaro-Peona,F., Dahdouh,E., Bloise,I.,Garcia-Rodriguez,J. and Mingorance,J.	Direct Submission	Submitted (23-JUN-2022) Microbiology, Hospital Universitario La Paz, Paseo de la Castellana, 261, Madrid, Madrid 28046, Spain
ON853682	ON853682.1	197134 bp	2022-06-27	Monkeypox virus isolate MPXV/Germany/2022/RKI101, complete genome.	Brinkmann,A., Kohl,C., Uddin,S., Pape,K., Schrick,L., Michel,J.,Schaade,L. and Nitsche,A.	Direct Submission	Submitted (26-JUN-2022) Centre for Biological Threats, Highly Pathogenic Viruses, Robert Koch Institute, Seestr 10, Berlin, Berlin 13353, Germany
ON853681	ON853681.1	197131 bp	2022-06-27	Monkeypox virus isolate MPXV/Germany/2022/RKI092, complete genome.	Brinkmann,A., Kohl,C., Uddin,S., Pape,K., Schrick,L., Michel,J.,Schaade,L. and Nitsche,A.	Direct Submission	Submitted (26-JUN-2022) Centre for Biological Threats, Highly Pathogenic Viruses, Robert Koch Institute, Seestr 10, Berlin, Berlin 13353, Germany
ON853680	ON853680.1	197136 bp	2022-06-27	Monkeypox virus isolate MPXV/Germany/2022/RKI097, complete genome.	Brinkmann,A., Kohl,C., Uddin,S., Pape,K., Schrick,L., Michel,J.,Schaade,L. and Nitsche,A.	Direct Submission	Submitted (26-JUN-2022) Centre for Biological Threats, Highly Pathogenic Viruses, Robert Koch Institute, Seestr 10, Berlin, Berlin 13353, Germany
ON853679	ON853679.1	197136 bp	2022-06-27	Monkeypox virus isolate MPXV/Germany/2022/RKI077, complete genome.	Brinkmann,A., Kohl,C., Uddin,S., Pape,K., Schrick,L., Michel,J.,Schaade,L. and Nitsche,A.	Direct Submission	Submitted (26-JUN-2022) Centre for Biological Threats, Highly Pathogenic Viruses, Robert Koch Institute, Seestr 10, Berlin, Berlin 13353, Germany
ON853678	ON853678.1	197140 bp	2022-06-27	Monkeypox virus isolate MPXV/Germany/2022/RKI100, complete genome.	Brinkmann,A., Kohl,C., Uddin,S., Pape,K., Schrick,L., Michel,J., Schaade,L. and Nitsche,A.	Direct Submission	Submitted (26-JUN-2022) Centre for Biological Threats, Highly Pathogenic Viruses, Robert Koch Institute, Seestr 10, Berlin, Berlin 13353, Germany
ON853675	ON853675.1	197140 bp	2022-06-27	Monkeypox virus isolate MPXV/Germany/2022/RKI096, complete genome.	Brinkmann,A., Kohl,C., Uddin,S., Pape,K., Schrick,L., Michel,J., Schaade,L. and Nitsche,A.	Direct Submission	Submitted (26-JUN-2022) Centre for Biological Threats, Highly Pathogenic Viruses, Robert Koch Institute, Seestr 10, Berlin, Berlin 13353, Germany
ON853673	ON853673.1	197140 bp	2022-06-27	Monkeypox virus isolate MPXV/Germany/2022/RKI094, complete genome.	Brinkmann,A., Kohl,C., Uddin,S., Pape,K., Schrick,L., Michel,J.,Schaade,L. and Nitsche,A.	Direct Submission	Submitted (26-JUN-2022) Centre for Biological Threats, Highly Pathogenic Viruses, Robert Koch Institute, Seestr 10, Berlin, Berlin 13353, Germany
ON853672	ON853672.1	197140 bp	2022-06-27	Monkeypox virus isolate MPXV/Germany/2022/RKI093, complete genome.	Brinkmann,A., Kohl,C., Uddin,S., Pape,K., Schrick,L., Michel,J., Schaade,L. and Nitsche,A.	Direct Submission	Submitted (26-JUN-2022) Centre for Biological Threats, Highly Pathogenic Viruses, Robert Koch Institute, Seestr 10, Berlin, Berlin 13353, Germany
ON853670	ON853670.1	197140 bp	2022-06-27	Monkeypox virus isolate MPXV/Germany/2022/RKI090, complete genome.	Brinkmann,A., Kohl,C., Uddin,S., Pape,K., Schrick,L., Michel,J., Schaade,L. and Nitsche,A.	Direct Submission	Submitted (26-JUN-2022) Centre for Biological Threats, Highly Pathogenic Viruses, Robert Koch Institute, Seestr 10, Berlin,Berlin 13353, Germany
ON853669	ON853669.1	197140 bp	2022-06-27	Monkeypox virus isolate MPXV/Germany/2022/RKI089, complete genome.	Brinkmann,A., Kohl,C., Uddin,S., Pape,K., Schrick,L., Michel,J., Schaade,L. and Nitsche,A.	Direct Submission	Submitted (26-JUN-2022) Centre for Biological Threats, Highly Pathogenic Viruses, Robert Koch Institute, Seestr 10, Berlin, Berlin 13353, Germany
ON853668	ON853668.1	197140 bp	2022-06-27	Monkeypox virus isolate MPXV/Germany/2022/RKI086, complete genome.	Brinkmann,A., Kohl,C., Uddin,S., Pape,K., Schrick,L., Michel,J., Schaade,L. and Nitsche,A.	Direct Submission	Submitted (26-JUN-2022) Centre for Biological Threats, Highly Pathogenic Viruses, Robert Koch Institute, Seestr 10, Berlin, Berlin 13353, Germany
ON853667	ON853667.1	197140 bp	2022-06-27	Monkeypox virus isolate MPXV/Germany/2022/RKI085, complete genome.	Brinkmann,A., Kohl,C., Uddin,S., Pape,K., Schrick,L., Michel,J.,Schaade,L. and Nitsche,A.	Direct Submission	Submitted (26-JUN-2022) Centre for Biological Threats, Highly Pathogenic Viruses, Robert Koch Institute, Seestr 10, Berlin, Berlin 13353, Germany
ON853666	ON853666.1	197140 bp	2022-06-27	Monkeypox virus isolate MPXV/Germany/2022/RKI084, complete genome.	Brinkmann,A., Kohl,C., Uddin,S., Pape,K., Schrick,L., Michel,J., Schaade,L. and Nitsche,A.	Direct Submission	Submitted (26-JUN-2022) Centre for Biological Threats, Highly Pathogenic Viruses, Robert Koch Institute, Seestr 10, Berlin, Berlin 13353, Germany
ON853665	ON853665.1	197140 bp	2022-06-27	Monkeypox virus isolate MPXV/Germany/2022/RKI083, complete genome.	Brinkmann,A., Kohl,C., Uddin,S., Pape,K., Schrick,L., Michel,J., Schaade,L. and Nitsche,A.	Direct Submission	Submitted (26-JUN-2022) Centre for Biological Threats, Highly Pathogenic Viruses, Robert Koch Institute, Seestr 10, Berlin, Berlin 13353, Germany
ON853663	ON853663.1	197140 bp	2022-06-27	Monkeypox virus isolate MPXV/Germany/2022/RKI081, complete genome.	Brinkmann,A., Kohl,C., Uddin,S., Pape,K., Schrick,L., Michel,J., Schaade,L. and Nitsche,A.	Direct Submission	Submitted (26-JUN-2022) Centre for Biological Threats, Highly Pathogenic Viruses, Robert Koch Institute, Seestr 10, Berlin, Berlin 13353, Germany
ON853661	ON853661.1	197140 bp	2022-06-27	Monkeypox virus isolate MPXV/Germany/2022/RKI079, complete genome.	Brinkmann,A., Kohl,C., Uddin,S., Pape,K., Schrick,L., Michel,J.,Schaade,L. and Nitsche,A.	Direct Submission	Submitted (26-JUN-2022) Centre for Biological Threats, Highly Pathogenic Viruses, Robert Koch Institute, Seestr 10, Berlin, Berlin 13353, Germany
ON853660	ON853660.1	197140 bp	2022-06-27	Monkeypox virus isolate MPXV/Germany/2022/RKI078, complete genome.	Brinkmann,A., Kohl,C., Uddin,S., Pape,K., Schrick,L., Michel,J.,Schaade,L. and Nitsche,A.	Direct Submission	Submitted (26-JUN-2022) Centre for Biological Threats, Highly Pathogenic Viruses, Robert Koch Institute, Seestr 10, Berlin, Berlin 13353, Germany
ON853657	ON853657.1	197140 bp	2022-06-27	Monkeypox virus isolate MPXV/Germany/2022/RKI071, complete genome.	Brinkmann,A., Kohl,C., Uddin,S., Pape,K., Schrick,L., Michel,J., Schaade,L. and Nitsche,A.	Direct Submission	Submitted (26-JUN-2022) Centre for Biological Threats, Highly Pathogenic Viruses, Robert Koch Institute, Seestr 10, Berlin, Berlin 13353, Germany
ON853656	ON853656.1	197140 bp	2022-06-27	Monkeypox virus isolate MPXV/Germany/2022/RKI070, complete genome.	Brinkmann,A., Kohl,C., Uddin,S., Pape,K., Schrick,L., Michel,J., Schaade,L. and Nitsche,A.	Direct Submission	Submitted (26-JUN-2022) Centre for Biological Threats, Highly Pathogenic Viruses, Robert Koch Institute, Seestr 10, Berlin, Berlin 13353, Germany
ON853655	ON853655.1	197140 bp	2022-06-27	Monkeypox virus isolate MPXV/Germany/2022/RKI088, complete genome.	Brinkmann,A., Kohl,C., Uddin,S., Pape,K., Schrick,L., Michel,J., Jessen,H., Schaade,L. and Nitsche,A.	Direct Submission	Submitted (26-JUN-2022) Centre for Biological Threats, Highly Pathogenic Viruses, Robert Koch Institute, Seestr 10, Berlin, Berlin 13353, Germany
ON853654	ON853654.1	197140 bp	2022-06-27	Monkeypox virus isolate MPXV/Germany/2022/RKI087, complete genome.	Brinkmann,A., Kohl,C., Uddin,S., Pape,K., Schrick,L., Michel,J.,Jessen,H., Schaade,L. and Nitsche,A.	Direct Submission	Submitted (26-JUN-2022) Centre for Biological Threats, Highly Pathogenic Viruses, Robert Koch Institute, Seestr 10, Berlin, Berlin 13353, Germany
ON853653	ON853653.1	197140 bp	2022-06-27	Monkeypox virus isolate MPXV/Germany/2022/RKI076, complete genome.	Brinkmann,A., Kohl,C., Uddin,S., Pape,K., Schrick,L., Michel,J.,Jessen,H., Schaade,L. and Nitsche,A.	Direct Submission	Submitted (26-JUN-2022) Centre for Biological Threats, Highly Pathogenic Viruses, Robert Koch Institute, Seestr 10, Berlin, Berlin 13353, Germany
ON853652	ON853652.1	197140 bp	2022-06-27	Monkeypox virus isolate MPXV/Germany/2022/RKI074, complete genome.	Brinkmann,A., Kohl,C., Uddin,S., Pape,K., Schrick,L., Michel,J.,Jessen,H., Schaade,L. and Nitsche,A.	Direct Submission	Submitted (26-JUN-2022) Centre for Biological Threats, Highly Pathogenic Viruses, Robert Koch Institute, Seestr 10, Berlin, Berlin 13353, Germany
ON853651	ON853651.1	197140 bp	2022-06-27	Monkeypox virus isolate MPXV/Germany/2022/RKI073, complete genome.	Brinkmann,A., Kohl,C., Uddin,S., Pape,K., Schrick,L., Michel,J.,Jessen,H., Schaade,L. and Nitsche,A.	Direct Submission	Submitted (26-JUN-2022) Centre for Biological Threats, Highly Pathogenic Viruses, Robert Koch Institute, Seestr 10, Berlin, Berlin 13353, Germany
ON853650	ON853650.1	197140 bp	2022-06-27	Monkeypox virus isolate MPXV/Germany/2022/RKI069, complete genome.	Brinkmann,A., Kohl,C., Uddin,S., Pape,K., Schrick,L., Michel,J.,Jessen,H., Schaade,L. and Nitsche,A.	Direct Submission	Submitted (26-JUN-2022) Centre for Biological Threats, HighlyPathogenic Viruses, Robert Koch Institute, Seestr 10, Berlin,Berlin 13353, Germany
ON853649	ON853649.1	197140 bp	2022-06-27	Monkeypox virus isolate MPXV/Germany/2022/RKI068, complete genome.	Brinkmann,A., Kohl,C., Uddin,S., Pape,K., Schrick,L., Michel,J., Jessen,H., Schaade,L. and Nitsche,A.	Direct Submission	Submitted (26-JUN-2022) Centre for Biological Threats, Highly Pathogenic Viruses, Robert Koch Institute, Seestr 10, Berlin, Berlin 13353, Germany
ON880419	ON880419.1	197966 bp	2022-06-30	Monkeypox virus isolate MPX/UZ_REGA_3/Belgium/2022, complete genome.	Wawina-Bokalanga,T., Vanmechelen,B., Logist,A.-S., Sinnesael,R., Ysebaert,L., Bloemen,M. and Maes,P.	Belgian cluster of monkeypox virus	Unpublished	Wawina-Bokalanga,T., Vanmechelen,B., Logist,A.-S., Sinnesael,R.,Ysebaert,L., Bloemen,M. and Maes,P.	Direct Submission	Submitted (30-JUN-2022) Microbiology, Immunology and Transplantation, KU Leuven, Rega Institute, Herestraat 49, box 1040, Leuven BE3000, Belgium
ON880422	ON880422.1	197908 bp	2022-06-30	Monkeypox virus isolate MPX/UZ_REGA_6/Belgium/2022, complete genome.	Vanmechelen,B., Wawina-Bokalanga,T., Logist,A.-S., Sinnesael,R., Ysebaert,L., Verlinden,J., Van Holm,B., Bloemen,M. and Maes,P.	Belgian cluster of monkeypox virus	Unpublished	Vanmechelen,B., Wawina-Bokalanga,T., Logist,A.-S., Sinnesael,R.,Ysebaert,L., Verlinden,J., Van Holm,B., Bloemen,M. and Maes,P.	Direct Submission	Submitted (30-JUN-2022) Microbiology, Immunology and Transplantation, KU Leuven, Rega Institute, Herestraat 49, box 1040, Leuven BE3000, Belgium
ON880421	ON880421.1	197631 bp	2022-06-30	Monkeypox virus isolate MPX/UZ_REGA_5/Belgium/2022, complete genome.	Vanmechelen,B., Wawina-Bokalanga,T., Logist,A.-S., Sinnesael,R.,Ysebaert,L., Verlinden,J., Van Holm,B., Bloemen,M. and Maes,P.	Belgian cluster of monkeypox virus	Unpublished	Vanmechelen,B., Wawina-Bokalanga,T., Logist,A.-S., Sinnesael,R.,Ysebaert,L., Verlinden,J., Van Holm,B., Bloemen,M. and Maes,P.	Direct Submission	Submitted (30-JUN-2022) Microbiology, Immunology and Transplantation, KU Leuven, Rega Institute, Herestraat 49, box 1040, Leuven BE3000, Belgium
ON880420	ON880420.1	197970 bp	2022-06-30	Monkeypox virus isolate MPX/UZ_REGA_4/Belgium/2022, complete genome.	Vanmechelen,B., Wawina-Bokalanga,T., Logist,A.-S., Sinnesael,R.,Ysebaert,L., Verlinden,J., Van Holm,B., Bloemen,M. and Maes,P.	Belgian cluster of monkeypox virus	Unpublished	Vanmechelen,B., Wawina-Bokalanga,T., Logist,A.-S., Sinnesael,R.,Ysebaert,L., Verlinden,J., Van Holm,B., Bloemen,M. and Maes,P.	Direct Submission	Submitted (30-JUN-2022) Microbiology, Immunology and Transplantation, KU Leuven, Rega Institute, Herestraat 49, box 1040, Leuven BE3000, Belgium
ON918656	ON918656.1	197315 bp	2022-07-06	Monkeypox virus isolate MPXV/human/Taiwan/110-231642/2022, complete	Lin,J.-H., Chiu,S.-C., Huang,H.-I., Huang,W.-L., Fann,W.-B.,Hsieh,P.-Y. and Yang,J.-Y.	Draft monkeypox virus genome from confirmed monkeypox case in Taiwan	Unpublished	Lin,J.-H., Chiu,S.-C., Huang,H.-I., Huang,W.-L., Fann,W.-B.,Hsieh,P.-Y. and Yang,J.-Y.	Direct Submission	Submitted (05-JUL-2022) Center of Diagnostics and Vaccine Development, Centers for Disease Control, Taiwan, No. 161, Kunyang St., Taipei 115161, Taiwan
ON929091	ON929091.1	197139 bp	2022-07-06	Monkeypox virus isolate MPXV/Germany/2022/RKI136, complete genome.	Brinkmann,A., Kohl,C., Pape,K., Uddin,S., Schrick,L., Michel,J., Schaade,L. and Nitsche,A.	Direct Submission	Submitted (05-JUL-2022) Centre for Biological Threats, Highly Pathogenic Viruses, Robert Koch Institute, Seestr 10, Berlin, Berlin 13353, Germany
ON929090	ON929090.1	197141 bp	2022-07-06	Monkeypox virus isolate MPXV/Germany/2022/RKI135, complete genome.	Brinkmann,A., Kohl,C., Pape,K., Uddin,S., Schrick,L., Michel,J., Schaade,L. and Nitsche,A.	Direct Submission	Submitted (05-JUL-2022) Centre for Biological Threats, Highly Pathogenic Viruses, Robert Koch Institute, Seestr 10, Berlin, Berlin 13353, Germany
ON929089	ON929089.1	197140 bp	2022-07-06	Monkeypox virus isolate MPXV/Germany/2022/RKI134, complete genome.	Brinkmann,A., Kohl,C., Pape,K., Uddin,S., Schrick,L., Michel,J., Schaade,L. and Nitsche,A.	Direct Submission	Submitted (05-JUL-2022) Centre for Biological Threats, Highly Pathogenic Viruses, Robert Koch Institute, Seestr 10, Berlin, Berlin 13353, Germany
ON929088	ON929088.1	197139 bp	2022-07-06	Monkeypox virus isolate MPXV/Germany/2022/RKI133, complete genome.	Brinkmann,A., Kohl,C., Pape,K., Uddin,S., Schrick,L., Michel,J., Schaade,L. and Nitsche,A.	Direct Submission	Submitted (05-JUL-2022) Centre for Biological Threats, Highly Pathogenic Viruses, Robert Koch Institute, Seestr 10, Berlin, Berlin 13353, Germany
ON929087	ON929087.1	197140 bp	2022-07-06	Monkeypox virus isolate MPXV/Germany/2022/RKI132, complete genome.	Brinkmann,A., Kohl,C., Pape,K., Uddin,S., Schrick,L., Michel,J.,Schaade,L. and Nitsche,A.	Direct Submission	Submitted (05-JUL-2022) Centre for Biological Threats, Highly Pathogenic Viruses, Robert Koch Institute, Seestr 10, Berlin, Berlin 13353, Germany
ON929086	ON929086.1	197140 bp	2022-07-06	Monkeypox virus isolate MPXV/Germany/2022/RKI131, complete genome.	Brinkmann,A., Kohl,C., Pape,K., Uddin,S., Schrick,L., Michel,J., Schaade,L. and Nitsche,A.	Direct Submission	Submitted (05-JUL-2022) Centre for Biological Threats, Highly Pathogenic Viruses, Robert Koch Institute, Seestr 10, Berlin, Berlin 13353, Germany
ON929085	ON929085.1	197139 bp	2022-07-06	Monkeypox virus isolate MPXV/Germany/2022/RKI130, complete genome.	Brinkmann,A., Kohl,C., Pape,K., Uddin,S., Schrick,L., Michel,J., Schaade,L. and Nitsche,A.	Direct Submission	Submitted (05-JUL-2022) Centre for Biological Threats, Highly Pathogenic Viruses, Robert Koch Institute, Seestr 10, Berlin, Berlin 13353, Germany
ON929084	ON929084.1	197140 bp	2022-07-06	Monkeypox virus isolate MPXV/Germany/2022/RKI129, complete genome.	Brinkmann,A., Kohl,C., Pape,K., Uddin,S., Schrick,L., Michel,J., Schaade,L. and Nitsche,A.	Direct Submission	Submitted (05-JUL-2022) Centre for Biological Threats, Highly Pathogenic Viruses, Robert Koch Institute, Seestr 10, Berlin, Berlin 13353, Germany
ON929083	ON929083.1	197139 bp	2022-07-06	Monkeypox virus isolate MPXV/Germany/2022/RKI128, complete genome.	Brinkmann,A., Kohl,C., Pape,K., Uddin,S., Schrick,L., Michel,J., Schaade,L. and Nitsche,A.	Direct Submission	Submitted (05-JUL-2022) Centre for Biological Threats, Highly Pathogenic Viruses, Robert Koch Institute, Seestr 10, Berlin, Berlin 13353, Germany
ON929082	ON929082.1	197139 bp	2022-07-06	Monkeypox virus isolate MPXV/Germany/2022/RKI127, complete genome.	Brinkmann,A., Kohl,C., Pape,K., Uddin,S., Schrick,L., Michel,J., Schaade,L. and Nitsche,A.	Direct Submission	Submitted (05-JUL-2022) Centre for Biological Threats, Highly Pathogenic Viruses, Robert Koch Institute, Seestr 10, Berlin, Berlin 13353, Germany
ON929081	ON929081.1	197139 bp	2022-07-06	Monkeypox virus isolate MPXV/Germany/2022/RKI126, complete genome.	Brinkmann,A., Kohl,C., Pape,K., Uddin,S., Schrick,L., Michel,J.,Schaade,L. and Nitsche,A.	Direct Submission	Submitted (05-JUL-2022) Centre for Biological Threats, Highly Pathogenic Viruses, Robert Koch Institute, Seestr 10, Berlin, Berlin 13353, Germany
ON929080	ON929080.1	197139 bp	2022-07-06	Monkeypox virus isolate MPXV/Germany/2022/RKI125, complete genome.	Brinkmann,A., Kohl,C., Pape,K., Uddin,S., Schrick,L., Michel,J., Schaade,L. and Nitsche,A.	Direct Submission	Submitted (05-JUL-2022) Centre for Biological Threats, Highly Pathogenic Viruses, Robert Koch Institute, Seestr 10, Berlin, Berlin 13353, Germany
ON929079	ON929079.1	197140 bp	2022-07-06	Monkeypox virus isolate MPXV/Germany/2022/RKI124, complete genome.	Brinkmann,A., Kohl,C., Pape,K., Uddin,S., Schrick,L., Michel,J., Schaade,L. and Nitsche,A.	Direct Submission	Submitted (05-JUL-2022) Centre for Biological Threats, Highly Pathogenic Viruses, Robert Koch Institute, Seestr 10, Berlin, Berlin 13353, Germany
ON929078	ON929078.1	197141 bp	2022-07-06	Monkeypox virus isolate MPXV/Germany/2022/RKI123, complete genome.	Brinkmann,A., Kohl,C., Pape,K., Uddin,S., Schrick,L., Michel,J.,Schaade,L. and Nitsche,A.	Direct Submission	Submitted (05-JUL-2022) Centre for Biological Threats, Highly Pathogenic Viruses, Robert Koch Institute, Seestr 10, Berlin, Berlin 13353, Germany
ON929076	ON929076.1	197139 bp	2022-07-06	Monkeypox virus isolate MPXV/Germany/2022/RKI121, complete genome.	Brinkmann,A., Kohl,C., Pape,K., Uddin,S., Schrick,L., Michel,J.,Schaade,L. and Nitsche,A.	Direct Submission	Submitted (05-JUL-2022) Centre for Biological Threats, Highly Pathogenic Viruses, Robert Koch Institute, Seestr 10, Berlin, Berlin 13353, Germany
ON929075	ON929075.1	197139 bp	2022-07-06	Monkeypox virus isolate MPXV/Germany/2022/RKI120, complete genome.	Brinkmann,A., Kohl,C., Pape,K., Uddin,S., Schrick,L., Michel,J.,Schaade,L. and Nitsche,A.	Direct Submission	Submitted (05-JUL-2022) Centre for Biological Threats, Highly Pathogenic Viruses, Robert Koch Institute, Seestr 10, Berlin, Berlin 13353, Germany
ON929074	ON929074.1	197139 bp	2022-07-06	Monkeypox virus isolate MPXV/Germany/2022/RKI119, complete genome.	Brinkmann,A., Kohl,C., Pape,K., Uddin,S., Schrick,L., Michel,J.,Schaade,L. and Nitsche,A.	Direct Submission	Submitted (05-JUL-2022) Centre for Biological Threats, Highly Pathogenic Viruses, Robert Koch Institute, Seestr 10, Berlin, Berlin 13353, Germany
ON929072	ON929072.1	197139 bp	2022-07-06	Monkeypox virus isolate MPXV/Germany/2022/RKI114, complete genome.	Brinkmann,A., Kohl,C., Pape,K., Uddin,S., Schrick,L., Michel,J.,Schaade,L. and Nitsche,A.	Direct Submission	Submitted (05-JUL-2022) Centre for Biological Threats, Highly Pathogenic Viruses, Robert Koch Institute, Seestr 10, Berlin, Berlin 13353, Germany
ON929071	ON929071.1	197139 bp	2022-07-06	Monkeypox virus isolate MPXV/Germany/2022/RKI113, complete genome.	Brinkmann,A., Kohl,C., Pape,K., Uddin,S., Schrick,L., Michel,J.,Schaade,L. and Nitsche,A.	Direct Submission	Submitted (05-JUL-2022) Centre for Biological Threats, Highly Pathogenic Viruses, Robert Koch Institute, Seestr 10, Berlin, Berlin 13353, Germany
ON929070	ON929070.1	197139 bp	2022-07-06	Monkeypox virus isolate MPXV/Germany/2022/RKI112, complete genome.	Brinkmann,A., Kohl,C., Pape,K., Uddin,S., Schrick,L., Michel,J., Schaade,L. and Nitsche,A.	Direct Submission	Submitted (05-JUL-2022) Centre for Biological Threats, Highly Pathogenic Viruses, Robert Koch Institute, Seestr 10, Berlin, Berlin 13353, Germany
ON929069	ON929069.1	197140 bp	2022-07-06	Monkeypox virus isolate MPXV/Germany/2022/RKI111, complete genome.	Brinkmann,A., Kohl,C., Pape,K., Uddin,S., Schrick,L., Michel,J.,Schaade,L. and Nitsche,A.	Direct Submission	Submitted (05-JUL-2022) Centre for Biological Threats, Highly Pathogenic Viruses, Robert Koch Institute, Seestr 10, Berlin, Berlin 13353, Germany
ON929068	ON929068.1	197139 bp	2022-07-06	Monkeypox virus isolate MPXV/Germany/2022/RKI110, complete genome.	Brinkmann,A., Kohl,C., Pape,K., Uddin,S., Schrick,L., Michel,J., Schaade,L. and Nitsche,A.	Direct Submission	Submitted (05-JUL-2022) Centre for Biological Threats, Highly Pathogenic Viruses, Robert Koch Institute, Seestr 10, Berlin, Berlin 13353, Germany
ON929067	ON929067.1	197140 bp	2022-07-06	Monkeypox virus isolate MPXV/Germany/2022/RKI109, complete genome.	Brinkmann,A., Kohl,C., Pape,K., Uddin,S., Schrick,L., Michel,J.,Schaade,L. and Nitsche,A.	Direct Submission	Submitted (05-JUL-2022) Centre for Biological Threats, Highly Pathogenic Viruses, Robert Koch Institute, Seestr 10, Berlin, Berlin 13353, Germany
ON929066	ON929066.1	197140 bp	2022-07-06	Monkeypox virus isolate MPXV/Germany/2022/RKI108, complete genome.	Brinkmann,A., Kohl,C., Pape,K., Uddin,S., Schrick,L., Michel,J., Schaade,L. and Nitsche,A.	Direct Submission	Submitted (05-JUL-2022) Centre for Biological Threats, Highly Pathogenic Viruses, Robert Koch Institute, Seestr 10, Berlin, Berlin 13353, Germany
ON929065	ON929065.1	197139 bp	2022-07-06	Monkeypox virus isolate MPXV/Germany/2022/RKI107, complete genome.	Brinkmann,A., Kohl,C., Pape,K., Uddin,S., Schrick,L., Michel,J., Schaade,L. and Nitsche,A.	Direct Submission	Submitted (05-JUL-2022) Centre for Biological Threats, Highly Pathogenic Viruses, Robert Koch Institute, Seestr 10, Berlin, Berlin 13353, Germany
ON929064	ON929064.1	197139 bp	2022-07-06	Monkeypox virus isolate MPXV/Germany/2022/RKI106, complete genome.	Brinkmann,A., Kohl,C., Pape,K., Uddin,S., Schrick,L., Michel,J., Schaade,L. and Nitsche,A.	Direct Submission	Submitted (05-JUL-2022) Centre for Biological Threats, Highly Pathogenic Viruses, Robert Koch Institute, Seestr 10, Berlin, Berlin 13353, Germany
ON929063	ON929063.1	197140 bp	2022-07-06	Monkeypox virus isolate MPXV/Germany/2022/RKI105, complete genome.	Brinkmann,A., Kohl,C., Pape,K., Uddin,S., Schrick,L., Michel,J.,Schaade,L. and Nitsche,A.	Direct Submission	Submitted (05-JUL-2022) Centre for Biological Threats, Highly Pathogenic Viruses, Robert Koch Institute, Seestr 10, Berlin, Berlin 13353, Germany
ON929061	ON929061.1	197140 bp	2022-07-06	Monkeypox virus isolate MPXV/Germany/2022/RKI103, complete genome.	Brinkmann,A., Kohl,C., Pape,K., Uddin,S., Schrick,L., Michel,J.,Schaade,L. and Nitsche,A.	Direct Submission	Submitted (05-JUL-2022) Centre for Biological Threats, Highly Pathogenic Viruses, Robert Koch Institute, Seestr 10, Berlin, Berlin 13353, Germany
ON929059	ON929059.1	197140 bp	2022-07-06	Monkeypox virus isolate MPXV/Germany/2022/RKI072, complete genome.	Brinkmann,A., Kohl,C., Pape,K., Uddin,S., Schrick,L., Michel,J.,Schaade,L. and Nitsche,A.	Direct Submission	Submitted (05-JUL-2022) Centre for Biological Threats, Highly Pathogenic Viruses, Robert Koch Institute, Seestr 10, Berlin, Berlin 13353, Germany
ON929058	ON929058.1	197139 bp	2022-07-06	Monkeypox virus isolate MPXV/Germany/2022/RKI071, complete genome.	Brinkmann,A., Kohl,C., Pape,K., Uddin,S., Schrick,L., Michel,J.,Schaade,L. and Nitsche,A.	Direct Submission	Submitted (05-JUL-2022) Centre for Biological Threats, Highly Pathogenic Viruses, Robert Koch Institute, Seestr 10, Berlin, Berlin 13353, Germany
ON929057	ON929057.1	197140 bp	2022-07-06	Monkeypox virus isolate MPXV/Germany/2022/RKI070, complete genome.	Brinkmann,A., Kohl,C., Pape,K., Uddin,S., Schrick,L., Michel,J.,Schaade,L. and Nitsche,A.	Direct Submission	Submitted (05-JUL-2022) Centre for Biological Threats, Highly Pathogenic Viruses, Robert Koch Institute, Seestr 10, Berlin, Berlin 13353, Germany
ON959143	ON959143.1	197195 bp	2022-07-11	Monkeypox virus isolate MPX-96/Finland/2022, complete genome.	Kant,R., Smura,T., Vauhkonen,H. and Vapalahti,O.	Monkeypox virus introduction to Finland demonstrate intrahost variation [in APOBEC-associated mutations	Unpublished	Kant,R., Smura,T., Vauhkonen,H. and Vapalahti,O.	Direct Submission	Submitted (10-JUL-2022) Department of Virology, Faculty of Medicine, University of Helsinki, Hartmaninkatu 3, Helsinki,Helsinki 00014, Finland
ON959177	ON959177.1	197139 bp	2022-07-11	Monkeypox virus isolate MPXV/Germany/2022/RKI164, complete genome.	Brinkmann,A., Kohl,C., Pape,K., Uddin,S., Schrick,L., Michel,J.,Schaade,L. and Nitsche,A.	Direct Submission	Submitted (11-JUL-2022) Centre for Biological Threats, Highly Pathogenic Viruses, Robert Koch Institute, Seestr 10, Berlin, Berlin 13353, Germany
ON959176	ON959176.1	197139 bp	2022-07-11	Monkeypox virus isolate MPXV/Germany/2022/RKI163, complete genome.	Brinkmann,A., Kohl,C., Pape,K., Uddin,S., Schrick,L., Michel,J., Schaade,L. and Nitsche,A.	Direct Submission	Submitted (11-JUL-2022) Centre for Biological Threats, Highly Pathogenic Viruses, Robert Koch Institute, Seestr 10, Berlin, Berlin 13353, Germany
ON959175	ON959175.1	197139 bp	2022-07-11	Monkeypox virus isolate MPXV/Germany/2022/RKI162, complete genome.	Brinkmann,A., Kohl,C., Pape,K., Uddin,S., Schrick,L., Michel,J., Schaade,L. and Nitsche,A.	Direct Submission	Submitted (11-JUL-2022) Centre for Biological Threats, Highly Pathogenic Viruses, Robert Koch Institute, Seestr 10, Berlin, Berlin 13353, Germany
ON959174	ON959174.1	197139 bp	2022-07-11	Monkeypox virus isolate MPXV/Germany/2022/RKI161, complete genome.	Brinkmann,A., Kohl,C., Pape,K., Uddin,S., Schrick,L., Michel,J., Schaade,L. and Nitsche,A.	Direct Submission	Submitted (11-JUL-2022) Centre for Biological Threats, Highly Pathogenic Viruses, Robert Koch Institute, Seestr 10, Berlin, Berlin 13353, Germany
ON959173	ON959173.1	197139 bp	2022-07-11	Monkeypox virus isolate MPXV/Germany/2022/RKI159, complete genome.	Brinkmann,A., Kohl,C., Pape,K., Uddin,S., Schrick,L., Michel,J., Schaade,L. and Nitsche,A.	Direct Submission	Submitted (11-JUL-2022) Centre for Biological Threats, Highly Pathogenic Viruses, Robert Koch Institute, Seestr 10, Berlin, Berlin 13353, Germany
ON959172	ON959172.1	197139 bp	2022-07-11	Monkeypox virus isolate MPXV/Germany/2022/RKI158, complete genome.	Brinkmann,A., Kohl,C., Pape,K., Uddin,S., Schrick,L., Michel,J., Schaade,L. and Nitsche,A.	Direct Submission	Submitted (11-JUL-2022) Centre for Biological Threats, Highly Pathogenic Viruses, Robert Koch Institute, Seestr 10, Berlin, Berlin 13353, Germany
ON959171	ON959171.1	197139 bp	2022-07-11	Monkeypox virus isolate MPXV/Germany/2022/RKI157, complete genome.	Brinkmann,A., Kohl,C., Pape,K., Uddin,S., Schrick,L., Michel,J.,Schaade,L. and Nitsche,A.	Direct Submission	Submitted (11-JUL-2022) Centre for Biological Threats, Highly Pathogenic Viruses, Robert Koch Institute, Seestr 10, Berlin, Berlin 13353, Germany
ON959170	ON959170.1	197139 bp	2022-07-11	Monkeypox virus isolate MPXV/Germany/2022/RKI156, complete genome.	Brinkmann,A., Kohl,C., Pape,K., Uddin,S., Schrick,L., Michel,J., Schaade,L. and Nitsche,A.	Direct Submission	Submitted (11-JUL-2022) Centre for Biological Threats, Highly Pathogenic Viruses, Robert Koch Institute, Seestr 10, Berlin, Berlin 13353, Germany
ON959169	ON959169.1	197139 bp	2022-07-11	Monkeypox virus isolate MPXV/Germany/2022/RKI155, complete genome.	Brinkmann,A., Kohl,C., Pape,K., Uddin,S., Schrick,L., Michel,J., Schaade,L. and Nitsche,A.	Direct Submission	Submitted (11-JUL-2022) Centre for Biological Threats, Highly Pathogenic Viruses, Robert Koch Institute, Seestr 10, Berlin,Berlin 13353, Germany
ON959168	ON959168.1	197139 bp	2022-07-11	Monkeypox virus isolate MPXV/Germany/2022/RKI154, complete genome.	Brinkmann,A., Kohl,C., Pape,K., Uddin,S., Schrick,L., Michel,J., Schaade,L. and Nitsche,A.	Direct Submission	Submitted (11-JUL-2022) Centre for Biological Threats, Highly Pathogenic Viruses, Robert Koch Institute, Seestr 10, Berlin, Berlin 13353, Germany
ON959167	ON959167.1	197139 bp	2022-07-11	Monkeypox virus isolate MPXV/Germany/2022/RKI153, complete genome.	Brinkmann,A., Kohl,C., Pape,K., Uddin,S., Schrick,L., Michel,J., Schaade,L. and Nitsche,A.	Direct Submission	Submitted (11-JUL-2022) Centre for Biological Threats, Highly Pathogenic Viruses, Robert Koch Institute, Seestr 10, Berlin, Berlin 13353, Germany
ON959166	ON959166.1	197139 bp	2022-07-11	Monkeypox virus isolate MPXV/Germany/2022/RKI152, complete genome.	Brinkmann,A., Kohl,C., Pape,K., Uddin,S., Schrick,L., Michel,J.,Schaade,L. and Nitsche,A.	Direct Submission	Submitted (11-JUL-2022) Centre for Biological Threats, Highly Pathogenic Viruses, Robert Koch Institute, Seestr 10, Berlin, Berlin 13353, Germany
ON959165	ON959165.1	197139 bp	2022-07-11	Monkeypox virus isolate MPXV/Germany/2022/RKI151, complete genome.	Brinkmann,A., Kohl,C., Pape,K., Uddin,S., Schrick,L., Michel,J., Schaade,L. and Nitsche,A.	Direct Submission	Submitted (11-JUL-2022) Centre for Biological Threats, Highly Pathogenic Viruses, Robert Koch Institute, Seestr 10, Berlin, Berlin 13353, Germany
ON959164	ON959164.1	197137 bp	2022-07-11	Monkeypox virus isolate MPXV/Germany/2022/RKI150, complete genome.	Brinkmann,A., Kohl,C., Pape,K., Uddin,S., Schrick,L., Michel,J., Schaade,L. and Nitsche,A.	Direct Submission	Submitted (11-JUL-2022) Centre for Biological Threats, Highly Pathogenic Viruses, Robert Koch Institute, Seestr 10, Berlin, Berlin 13353, Germany
ON959163	ON959163.1	197139 bp	2022-07-11	Monkeypox virus isolate MPXV/Germany/2022/RKI149, complete genome.	Brinkmann,A., Kohl,C., Pape,K., Uddin,S., Schrick,L., Michel,J., Schaade,L. and Nitsche,A.	Direct Submission	Submitted (11-JUL-2022) Centre for Biological Threats, Highly Pathogenic Viruses, Robert Koch Institute, Seestr 10, Berlin, Berlin 13353, Germany
ON959162	ON959162.1	197137 bp	2022-07-11	Monkeypox virus isolate MPXV/Germany/2022/RKI148, complete genome.	Brinkmann,A., Kohl,C., Pape,K., Uddin,S., Schrick,L., Michel,J.,Schaade,L. and Nitsche,A.	Direct Submission	Submitted (11-JUL-2022) Centre for Biological Threats, Highly Pathogenic Viruses, Robert Koch Institute, Seestr 10, Berlin, Berlin 13353, Germany
ON959161	ON959161.1	197139 bp	2022-07-11	Monkeypox virus isolate MPXV/Germany/2022/RKI147, complete genome.	Brinkmann,A., Kohl,C., Pape,K., Uddin,S., Schrick,L., Michel,J., Schaade,L. and Nitsche,A.	Direct Submission	Submitted (11-JUL-2022) Centre for Biological Threats, Highly Pathogenic Viruses, Robert Koch Institute, Seestr 10, Berlin, Berlin 13353, Germany
ON959160	ON959160.1	197139 bp	2022-07-11	Monkeypox virus isolate MPXV/Germany/2022/RKI146, complete genome.	Brinkmann,A., Kohl,C., Pape,K., Uddin,S., Schrick,L., Michel,J., Schaade,L. and Nitsche,A.	Direct Submission	Submitted (11-JUL-2022) Centre for Biological Threats, Highly Pathogenic Viruses, Robert Koch Institute, Seestr 10, Berlin, Berlin 13353, Germany
ON959159	ON959159.1	197139 bp	2022-07-11	Monkeypox virus isolate MPXV/Germany/2022/RKI144, complete genome.	Brinkmann,A., Kohl,C., Pape,K., Uddin,S., Schrick,L., Michel,J., Schaade,L. and Nitsche,A.	Direct Submission	Submitted (11-JUL-2022) Centre for Biological Threats, Highly Pathogenic Viruses, Robert Koch Institute, Seestr 10, Berlin, Berlin 13353, Germany
ON959158	ON959158.1	197139 bp	2022-07-11	Monkeypox virus isolate MPXV/Germany/2022/RKI143, complete genome.	Brinkmann,A., Kohl,C., Pape,K., Uddin,S., Schrick,L., Michel,J., Schaade,L. and Nitsche,A.	Direct Submission	Submitted (11-JUL-2022) Centre for Biological Threats, Highly Pathogenic Viruses, Robert Koch Institute, Seestr 10, Berlin, Berlin 13353, Germany
ON959157	ON959157.1	197139 bp	2022-07-11	Monkeypox virus isolate MPXV/Germany/2022/RKI142, complete genome.	Brinkmann,A., Kohl,C., Pape,K., Uddin,S., Schrick,L., Michel,J., Schaade,L. and Nitsche,A.	Direct Submission	Submitted (11-JUL-2022) Centre for Biological Threats, Highly Pathogenic Viruses, Robert Koch Institute, Seestr 10, Berlin, Berlin 13353, Germany
ON959156	ON959156.1	197139 bp	2022-07-11	Monkeypox virus isolate MPXV/Germany/2022/RKI141, complete genome.	Brinkmann,A., Kohl,C., Pape,K., Uddin,S., Schrick,L., Michel,J., Schaade,L. and Nitsche,A.	Direct Submission	Submitted (11-JUL-2022) Centre for Biological Threats, Highly Pathogenic Viruses, Robert Koch Institute, Seestr 10, Berlin, Berlin 13353, Germany
ON959155	ON959155.1	197139 bp	2022-07-11	Monkeypox virus isolate MPXV/Germany/2022/RKI138, complete genome.	Brinkmann,A., Kohl,C., Pape,K., Uddin,S., Schrick,L., Michel,J., Schaade,L. and Nitsche,A.	Direct Submission	Submitted (11-JUL-2022) Centre for Biological Threats, Highly Pathogenic Viruses, Robert Koch Institute, Seestr 10, Berlin, Berlin 13353, Germany
ON959154	ON959154.1	197139 bp	2022-07-11	Monkeypox virus isolate MPXV/Germany/2022/RKI137, complete genome.	Brinkmann,A., Kohl,C., Pape,K., Uddin,S., Schrick,L., Michel,J., Schaade,L. and Nitsche,A.	Direct Submission	Submitted (11-JUL-2022) Centre for Biological Threats, Highly Pathogenic Viruses, Robert Koch Institute, Seestr 10, Berlin, Berlin 13353, Germany
ON959153	ON959153.1	197139 bp	2022-07-11	Monkeypox virus isolate MPXV/Germany/2022/RKI165, complete genome.	Brinkmann,A., Kohl,C., Pape,K., Uddin,S., Schrick,L., Michel,J., Schaade,L. and Nitsche,A.	Direct Submission	Submitted (11-JUL-2022) Centre for Biological Threats, Highly Pathogenic Viruses, Robert Koch Institute, Seestr 10, Berlin, Berlin 13353, Germany
ON959152	ON959152.1	197139 bp	2022-07-11	Monkeypox virus isolate MPXV/Germany/2022/RKI139, complete genome.	Brinkmann,A., Kohl,C., Pape,K., Uddin,S., Schrick,L., Michel,J., Schaade,L. and Nitsche,A.	Direct Submission	Submitted (11-JUL-2022) Centre for Biological Threats, Highly Pathogenic Viruses, Robert Koch Institute, Seestr 10, Berlin, Berlin 13353, Germany
ON959151	ON959151.1	197139 bp	2022-07-11	Monkeypox virus isolate MPXV/Germany/2022/RKI160, complete genome.	Brinkmann,A., Kohl,C., Pape,K., Uddin,S., Schrick,L., Michel,J., Jessen,H., Schaade,L. and Nitsche,A.	Direct Submission	Submitted (11-JUL-2022) Centre for Biological Threats, Highly Pathogenic Viruses, Robert Koch Institute, Seestr 10, Berlin, Berlin 13353, Germany
ON959150	ON959150.1	197139 bp	2022-07-11	Monkeypox virus isolate MPXV/Germany/2022/RKI145, complete genome.	Brinkmann,A., Kohl,C., Pape,K., Uddin,S., Schrick,L., Michel,J., Jessen,H., Schaade,L. and Nitsche,A.	Direct Submission	Submitted (11-JUL-2022) Centre for Biological Threats, Highly Pathogenic Viruses, Robert Koch Institute, Seestr 10, Berlin, Berlin 13353, Germany
ON959149	ON959149.1	197139 bp	2022-07-11	Monkeypox virus isolate MPXV/Germany/2022/RKI140, complete genome.	Brinkmann,A., Kohl,C., Pape,K., Uddin,S., Schrick,L., Michel,J., Jessen,H., Schaade,L. and Nitsche,A.	Direct Submission	Submitted (11-JUL-2022) Centre for Biological Threats, Highly Pathogenic Viruses, Robert Koch Institute, Seestr 10, Berlin, Berlin 13353, Germany
ON911481	ON911481.1	197413 bp	2022-07-12	Monkeypox virus isolate Monkeypox/MX-UANL001/2022, complete genome.	Galan-Huerta,K.A., Paz-Infanzon,M., Ruiz-Higareda,A.F.,Nuzzolo-Shihadeh,L., Camacho-Ortiz,A., Bocanegra-Ibarias,P., Rivas-Estilla,A.M., Zacarias-Villarreal,D., Yamallel-Ortega,L.A.,Guerrero-Putz,M.D. and Ocampo-Candiani,J.	First monkeypox virus genome sequence from Mexico	Unpublished	Galan-Huerta,K.A., Paz-Infanzon,M., Ruiz-Higareda,A.F.,Nuzzolo-Shihadeh,L., Camacho-Ortiz,A., Bocanegra-Ibarias,P.,Rivas-Estilla,A.M., Zacarias-Villarreal,D., Yamallel-Ortega,L.A.,Guerrero-Putz,M.D. and Ocampo-Candiani,J.	Direct Submission	Submitted (03-JUL-2022) Centro de Investigacion e Innovacion en Virologia Medica, Universidad Autonoma de Nuevo Leon - Facultad de Medicina, Ave. Francisco I Madero S/N col. Mitras Centro,Monterrey, Nuevo Leon 64460, Mexico
NC_063383	NC_063383.1	197209 bp	2022-07-13	Monkeypox virus, complete genome.	Mauldin,M.R., McCollum,A.M., Nakazawa,Y.J., Mandra,A.,Whitehouse,E.R., Davidson,W., Zhao,H., Gao,J., Li,Y., Doty,J.,Yinka-Ogunleye,A., Akinpelu,A., Aruna,O., Naidoo,D.,Lewandowski,K., Afrough,B., Graham,V., Aarons,E., Hewson,R.,Vipond,R., Dunning,J., Chand,M., Brown,C., Cohen-Gihon,I., Erez,N.,Shifman,O., Israeli,O., Sharon,M., Schwartz,E., Beth-Din,A., Zvi,A., Mak,T.M., Ng,Y.K., Cui,L., Lin,R.T.…	Exportation of Monkeypox Virus From the African Continent	J Infect Dis 225 (8), 1367-1376 (2022)	Senkevich,T.G., Yutin,N., Wolf,Y.I., Koonin,E.V. and Moss,B.	Ancient Gene Capture and Recent Gene Loss Shape the Evolution of Orthopoxvirus-Host Interaction Genes	mBio 12 (4), e0149521 (2021)
ON983168	ON983168.1	194916 bp	2022-07-14	Monkeypox virus isolate MPxV/Prague_001/2022/flye_medaka, complete genome.	Chmel,M., Pajer,P., Nagy,A., Zlamal,M., Jirincova,H., Dresler,J. and Bartos,O.	Direct Submission	Submitted (14-JUL-2022) Military Heatlh Institute in Prague, Military Heatlh Institute, U Vojenske nemocnice 1200/1, Prague 16200, Czech Republic
OP019277	OP019277.1	197193 bp	2022-07-19	Monkeypox virus isolate hMPXV/Austria/MUW1531254/2022, complete genome.	Camp,J.V., Redlberger-Fritz,M. and Aberle,S.W.	Direct Submission	Submitted (18-JUL-2022) Center for Virology, Medical University of Vienna, Kinderspitalgasse 15, Vienna 1090, Austria
OP019276	OP019276.1	197193 bp	2022-07-19	Monkeypox virus isolate hMPXV/Austria/MUW1527495/2022, complete genome.	Camp,J.V., Redlberger-Fritz,M. and Aberle,S.W.	Direct Submission	Submitted (18-JUL-2022) Center for Virology, Medical University of Vienna, Kinderspitalgasse 15, Vienna 1090, Austria
OP019275	OP019275.1	197199 bp	2022-07-19	Monkeypox virus isolate hMPXV/Austria/MUW1525179/2022, complete genome.	Camp,J.V., Redlberger-Fritz,M. and Aberle,S.W.	Direct Submission	Submitted (18-JUL-2022) Center for Virology, Medical University of Vienna, Kinderspitalgasse 15, Vienna 1090, Austria
OP018607	OP018607.1	197140 bp	2022-07-19	Monkeypox virus isolate MPXV/Germany/2022/RKI185, complete genome.	Brinkmann,A., Kohl,C., Pape,K., Uddin,S., Schrick,L., Michel,J., Schaade,L. and Nitsche,A.	Direct Submission	Submitted (18-JUL-2022) Centre for Biological Threats, Highly Pathogenic Viruses, Robert Koch Institute, Seestr 10, Berlin, Berlin 13353, Germany
OP018606	OP018606.1	197139 bp	2022-07-19	Monkeypox virus isolate MPXV/Germany/2022/RKI184, complete genome.	Brinkmann,A., Kohl,C., Pape,K., Uddin,S., Schrick,L., Michel,J., Schaade,L. and Nitsche,A.	Direct Submission	Submitted (18-JUL-2022) Centre for Biological Threats, Highly Pathogenic Viruses, Robert Koch Institute, Seestr 10, Berlin, Berlin 13353, Germany
OP018605	OP018605.1	197140 bp	2022-07-19	Monkeypox virus isolate MPXV/Germany/2022/RKI182, complete genome.	Brinkmann,A., Kohl,C., Pape,K., Uddin,S., Schrick,L., Michel,J., Schaade,L. and Nitsche,A.	Direct Submission	Submitted (18-JUL-2022) Centre for Biological Threats, Highly Pathogenic Viruses, Robert Koch Institute, Seestr 10, Berlin, Berlin 13353, Germany
OP018604	OP018604.1	197140 bp	2022-07-19	Monkeypox virus isolate MPXV/Germany/2022/RKI179, complete genome.	Brinkmann,A., Kohl,C., Pape,K., Uddin,S., Schrick,L., Michel,J., Schaade,L. and Nitsche,A.	Direct Submission	Submitted (18-JUL-2022) Centre for Biological Threats, Highly Pathogenic Viruses, Robert Koch Institute, Seestr 10, Berlin, Berlin 13353, Germany
OP018603	OP018603.1	197141 bp	2022-07-19	Monkeypox virus isolate MPXV/Germany/2022/RKI178, complete genome.	Brinkmann,A., Kohl,C., Pape,K., Uddin,S., Schrick,L., Michel,J., Schaade,L. and Nitsche,A.	Direct Submission	Submitted (18-JUL-2022) Centre for Biological Threats, Highly Pathogenic Viruses, Robert Koch Institute, Seestr 10, Berlin, Berlin 13353, Germany
OP018602	OP018602.1	197140 bp	2022-07-19	Monkeypox virus isolate MPXV/Germany/2022/RKI177, complete genome.	Brinkmann,A., Kohl,C., Pape,K., Uddin,S., Schrick,L., Michel,J., Schaade,L. and Nitsche,A.	Direct Submission	Submitted (18-JUL-2022) Centre for Biological Threats, Highly Pathogenic Viruses, Robert Koch Institute, Seestr 10, Berlin, Berlin 13353, Germany
OP018601	OP018601.1	197141 bp	2022-07-19	Monkeypox virus isolate MPXV/Germany/2022/RKI176, complete genome.	Brinkmann,A., Kohl,C., Pape,K., Uddin,S., Schrick,L., Michel,J., Schaade,L. and Nitsche,A.	Direct Submission	Submitted (18-JUL-2022) Centre for Biological Threats, Highly Pathogenic Viruses, Robert Koch Institute, Seestr 10, Berlin, Berlin 13353, Germany
OP018600	OP018600.1	197141 bp	2022-07-19	Monkeypox virus isolate MPXV/Germany/2022/RKI175, complete genome.	Brinkmann,A., Kohl,C., Pape,K., Uddin,S., Schrick,L., Michel,J., Schaade,L. and Nitsche,A.	Direct Submission	Submitted (18-JUL-2022) Centre for Biological Threats, Highly Pathogenic Viruses, Robert Koch Institute, Seestr 10, Berlin, Berlin 13353, Germany
OP018598	OP018598.1	197140 bp	2022-07-19	Monkeypox virus isolate MPXV/Germany/2022/RKI173, complete genome.	Brinkmann,A., Kohl,C., Pape,K., Uddin,S., Schrick,L., Michel,J., Schaade,L. and Nitsche,A.	Direct Submission	Submitted (18-JUL-2022) Centre for Biological Threats, Highly Pathogenic Viruses, Robert Koch Institute, Seestr 10, Berlin, Berlin 13353, Germany
OP018597	OP018597.1	197139 bp	2022-07-19	Monkeypox virus isolate MPXV/Germany/2022/RKI172, complete genome.	Brinkmann,A., Kohl,C., Pape,K., Uddin,S., Schrick,L., Michel,J., Schaade,L. and Nitsche,A.	Direct Submission	Submitted (18-JUL-2022) Centre for Biological Threats, Highly Pathogenic Viruses, Robert Koch Institute, Seestr 10, Berlin, Berlin 13353, Germany
OP018596	OP018596.1	197140 bp	2022-07-19	Monkeypox virus isolate MPXV/Germany/2022/RKI171, complete genome.	Brinkmann,A., Kohl,C., Pape,K., Uddin,S., Schrick,L., Michel,J., Schaade,L. and Nitsche,A.	Direct Submission	Submitted (18-JUL-2022) Centre for Biological Threats, Highly Pathogenic Viruses, Robert Koch Institute, Seestr 10, Berlin, Berlin 13353, Germany
OP018595	OP018595.1	197140 bp	2022-07-19	Monkeypox virus isolate MPXV/Germany/2022/RKI170, complete genome.	Brinkmann,A., Kohl,C., Pape,K., Uddin,S., Schrick,L., Michel,J., Schaade,L. and Nitsche,A.	Direct Submission	Submitted (18-JUL-2022) Centre for Biological Threats, Highly Pathogenic Viruses, Robert Koch Institute, Seestr 10, Berlin, Berlin 13353, Germany
OP018594	OP018594.1	197140 bp	2022-07-19	Monkeypox virus isolate MPXV/Germany/2022/RKI168, complete genome.	Brinkmann,A., Kohl,C., Pape,K., Uddin,S., Schrick,L., Michel,J., Schaade,L. and Nitsche,A.	Direct Submission	Submitted (18-JUL-2022) Centre for Biological Threats, Highly Pathogenic Viruses, Robert Koch Institute, Seestr 10, Berlin, Berlin 13353, Germany
OP018593	OP018593.1	197140 bp	2022-07-19	Monkeypox virus isolate MPXV/Germany/2022/RKI167, complete genome.	Brinkmann,A., Kohl,C., Pape,K., Uddin,S., Schrick,L., Michel,J., Schaade,L. and Nitsche,A.	Direct Submission	Submitted (18-JUL-2022) Centre for Biological Threats, Highly Pathogenic Viruses, Robert Koch Institute, Seestr 10, Berlin, Berlin 13353, Germany
OP018592	OP018592.1	197140 bp	2022-07-19	Monkeypox virus isolate MPXV/Germany/2022/RKI166, complete genome.	Brinkmann,A., Kohl,C., Pape,K., Uddin,S., Schrick,L., Michel,J., Schaade,L. and Nitsche,A.	Direct Submission	Submitted (18-JUL-2022) Centre for Biological Threats, Highly Pathogenic Viruses, Robert Koch Institute, Seestr 10, Berlin,Berlin 13353, Germany
OP018591	OP018591.1	197139 bp	2022-07-19	Monkeypox virus isolate MPXV/Germany/2022/RKI183, complete genome.	Brinkmann,A., Kohl,C., Pape,K., Uddin,S., Schrick,L., Michel,J., Jessen,H., Schaade,L. and Nitsche,A.	Direct Submission	Submitted (18-JUL-2022) Centre for Biological Threats, Highly Pathogenic Viruses, Robert Koch Institute, Seestr 10, Berlin, Berlin 13353, Germany
OP018590	OP018590.1	197140 bp	2022-07-19	Monkeypox virus isolate MPXV/Germany/2022/RKI181, complete genome.	Brinkmann,A., Kohl,C., Pape,K., Uddin,S., Schrick,L., Michel,J., Jessen,H., Schaade,L. and Nitsche,A.	Direct Submission	Submitted (18-JUL-2022) Centre for Biological Threats, Highly Pathogenic Viruses, Robert Koch Institute, Seestr 10, Berlin, Berlin 13353, Germany
OP018589	OP018589.1	197140 bp	2022-07-19	Monkeypox virus isolate MPXV/Germany/2022/RKI180, complete genome.	Brinkmann,A., Kohl,C., Pape,K., Uddin,S., Schrick,L., Michel,J., Jessen,H., Schaade,L. and Nitsche,A.	Direct Submission	Submitted (18-JUL-2022) Centre for Biological Threats, Highly Pathogenic Viruses, Robert Koch Institute, Seestr 10, Berlin, Berlin 13353, Germany
OP018588	OP018588.1	197140 bp	2022-07-19	Monkeypox virus isolate MPXV/Germany/2022/RKI169, complete genome.	Brinkmann,A., Kohl,C., Pape,K., Uddin,S., Schrick,L., Michel,J., Jessen,H., Schaade,L. and Nitsche,A.	Direct Submission	Submitted (18-JUL-2022) Centre for Biological Threats, Highly Pathogenic Viruses, Robert Koch Institute, Seestr 10, Berlin,Berlin 13353, Germany
OP012849	OP012849.1	197196 bp	2022-07-19	Monkeypox virus isolate MPXV/human/Taiwan/110-364682/2022, complete genome.	Lin,J.-H., Chiu,S.-C., Huang,H.-I., Huang,W.-L., Fann,W.-B., Hsieh,P.-Y., Hsu,S.-C., Liu,P.-C., Chang,T.-Y. and Yang,J.-Y.	Direct Submission	Submitted (19-JUL-2022) Center of Diagnostics and Vaccine Development, Centers for Disease Control, Taiwan, No. 161, Kunyang St., Taipei 115161, Taiwan
OP022170	OP022170.1	197205 bp	2022-07-20	Monkeypox virus isolate MPXV_UK_2022_5, complete genome.	Groves,N., Osman,K.L., Lewandowski,K.S., Carter,D.P., Pullan,S.T., Myers,R., Vipond,R. and Chand,M.	Direct Submission	Submitted (20-JUL-2022) Research and Evaluation, UKHSA, Porton Down, Salisbury, Wiltshire SP4 0JG, UK
ON927248	ON927248.1	197126 bp	2022-07-26	Monkeypox virus isolate NICD-SVPL232, complete genome.	Chan,W.Y., Mtshali,P.S., Grobbelaar,A., Moolla,N., Mohale,T., Lowe,M., Du Plessis,M., Ismail,A. and Weyer,J.	Direct Submission	Submitted (06-JUL-2022) Sequencing core facility, National Institute for Communicable Disease, 1 Modderfontein Road, Johannesburg, Gauteng 2131, South Africa
ON918611	ON918611.1	197213 bp	2022-07-26	Monkeypox virus isolate NICD-SVPL223, complete genome.	Chan,W.Y., Mtshali,S., Grobbelaar,A., Moolla,N., Mohale,T.,Lowe,M., Du Plessis,M., Ismail,A. and Weyer,J.	Direct Submission	Submitted (05-JUL-2022) Sequencing Core Facility, National Institute for Communicable Disease, 1 Modderfontein Road, Johannesburg, Gauteng 2131, South Africa
OX248696	OX248696.1	197107 bp	2022-07-29	Monkeypox virus isolate RNA genome assembly, complete genome:		Direct Submission	Submitted (24-JUL-2022) Science Park of Comenius University ofBratislava, Ilkovicova 8, 841 04 Bratislava, Slovakia
OP133007	OP133007.1	197202 bp	2022-08-03	Monkeypox virus isolate hMPXV/Austria/MUW1536480/2022, complete genome.	Camp,J.V., Redlberger-Fritz,M. and Aberle,S.W.	Direct Submission	Submitted (03-AUG-2022) Center for Virology, Medical University of Vienna, Kinderspitalgasse 15, Vienna 1090, Austria
OP133006	OP133006.1	197190 bp	2022-08-03	Monkeypox virus isolate hMPXV/Austria/MUW1532243/2022, complete genome.	Camp,J.V., Redlberger-Fritz,M. and Aberle,S.W.	Direct Submission	Submitted (03-AUG-2022) Center for Virology, Medical University of Vienna, Kinderspitalgasse 15, Vienna 1090, Austria
OP133005	OP133005.1	197182 bp	2022-08-03	Monkeypox virus isolate hMPXV/Austria/MUW1531848/2022, complete genome.	Camp,J.V., Redlberger-Fritz,M. and Aberle,S.W.	Direct Submission	Submitted (03-AUG-2022) Center for Virology, Medical University of Vienna, Kinderspitalgasse 15, Vienna 1090, Austria
OP133004	OP133004.1	197179 bp	2022-08-03	Monkeypox virus isolate hMPXV/Austria/MUW1533374/2022, complete genome.	Camp,J.V., Redlberger-Fritz,M. and Aberle,S.W.	Direct Submission	Submitted (03-AUG-2022) Center for Virology, Medical University of Vienna, Kinderspitalgasse 15, Vienna 1090, Austria
ON880519	ON880519.1	197194 bp	2022-08-04	Monkeypox virus isolate MpxV/human/CAN/UN-NML-2833/2022, complete genome.	Duggan,A., Hole,D., Knox,N., Yadav,C., Haidl,E., Chapel,M.,Domselaar,G.V., Fernando,L., Graham,M., Antonation,K., Audet,J.,Hagan,M., Safronetz,D., Leung,A., Peters,G., Go,A., Laminman,V.,Kaplen,B., Jolly,G., Charest,H., Levade,I. and Fafard,J.	Direct Submission	Submitted (29-JUN-2022) Public Health Agency of Canada, National Microbiology Laboratory, 1015 Arlington Street, Winnipeg, MB R3E 3R2, Canada
OP013015	OP013015.1	197195 bp	2022-08-04	Monkeypox virus isolate MpxV/human/CAN/UN-NML-3674/2022, complete genome.	Duggan,A., Hole,D., Yadav,C., Knox,N., Chapel,M., Tyler,A.,Haidl,E., Domselaar,G.V., Antonation,K., Audet,J., Fernando,L.,Hagan,M., Safronetz,D., Graham,M., Peters,G., Go,A., Laminman,V.,Kaplen,B., Leung,A., Jolly,G., Fafard,J., Charest,H. and Levade,I.	Direct Submission	Submitted (18-JUL-2022) Public Health Agency of Canada, National Microbiology Laboratory, 1015 Arlington Street, Winnipeg, MB R3E 3R2, Canada
OP013014	OP013014.1	197195 bp	2022-08-04	Monkeypox virus isolate MpxV/human/CAN/UN-NML-3672/2022, complete genome.	Duggan,A., Hole,D., Yadav,C., Knox,N., Chapel,M., Tyler,A., Haidl,E., Domselaar,G.V., Antonation,K., Audet,J., Fernando,L., Hagan,M., Safronetz,D., Graham,M., Peters,G., Go,A., Laminman,V., Kaplen,B., Leung,A., Jolly,G., Fafard,J., Charest,H. and Levade,I.	Direct Submission	Submitted (18-JUL-2022) Public Health Agency of Canada, National Microbiology Laboratory, 1015 Arlington Street, Winnipeg, MB R3E 3R2, Canada
OP013013	OP013013.1	197195 bp	2022-08-04	Monkeypox virus isolate MpxV/human/CAN/UN-NML-3658/2022, complete genome.	Duggan,A., Hole,D., Yadav,C., Knox,N., Chapel,M., Tyler,A.,Haidl,E., Domselaar,G.V., Antonation,K., Audet,J., Fernando,L.,Hagan,M., Safronetz,D., Graham,M., Peters,G., Go,A., Laminman,V.,Kaplen,B., Leung,A., Jolly,G., Fafard,J., Charest,H. and Levade,I.	Direct Submission	Submitted (18-JUL-2022) Public Health Agency of Canada, National Microbiology Laboratory, 1015 Arlington Street, Winnipeg, MB R3E 3R2, Canada
OP013011	OP013011.1	197193 bp	2022-08-04	Monkeypox virus isolate MpxV/human/CAN/UN-NML-3611/2022, complete genome.	Duggan,A., Hole,D., Yadav,C., Knox,N., Chapel,M., Tyler,A.,Haidl,E., Domselaar,G.V., Antonation,K., Audet,J., Fernando,L.,Hagan,M., Safronetz,D., Graham,M., Peters,G., Go,A., Laminman,V.,Kaplen,B., Leung,A., Jolly,G., Fafard,J., Charest,H. and Levade,I.	Direct Submission	Submitted (18-JUL-2022) Public Health Agency of Canada, National Microbiology Laboratory, 1015 Arlington Street, Winnipeg, MB R3E 3R2, Canada
OP013010	OP013010.1	197195 bp	2022-08-04	Monkeypox virus isolate MpxV/human/CAN/UN-NML-3607/2022, complete genome.	Duggan,A., Hole,D., Yadav,C., Knox,N., Chapel,M., Tyler,A., Haidl,E., Domselaar,G.V., Antonation,K., Audet,J., Fernando,L., Hagan,M., Safronetz,D., Graham,M., Peters,G., Go,A., Laminman,V., Kaplen,B., Leung,A., Jolly,G., Fafard,J., Charest,H. and Levade,I.	Direct Submission	Submitted (18-JUL-2022) Public Health Agency of Canada, National Microbiology Laboratory, 1015 Arlington Street, Winnipeg, MB R3E 3R2, Canada
OP013009	OP013009.1	197195 bp	2022-08-04	Monkeypox virus isolate MpxV/human/CAN/UN-NML-3595/2022, complete genome.	Duggan,A., Hole,D., Yadav,C., Knox,N., Chapel,M., Tyler,A.,Haidl,E., Domselaar,G.V., Antonation,K., Audet,J., Fernando,L.,Hagan,M., Safronetz,D., Graham,M., Peters,G., Go,A., Laminman,V.,Kaplen,B., Leung,A., Jolly,G., Fafard,J., Charest,H. and Levade,I.	Direct Submission	Submitted (18-JUL-2022) Public Health Agency of Canada, National Microbiology Laboratory, 1015 Arlington Street, Winnipeg, MB R3E 3R2, Canada
OP013008	OP013008.1	197195 bp	2022-08-04	Monkeypox virus isolate MpxV/human/CAN/UN-NML-3582/2022, complete genome.	Duggan,A., Hole,D., Yadav,C., Knox,N., Chapel,M., Tyler,A.,Haidl,E., Domselaar,G.V., Antonation,K., Audet,J., Fernando,L.,Hagan,M., Safronetz,D., Graham,M., Peters,G., Go,A., Laminman,V.,Kaplen,B., Leung,A., Jolly,G., Fafard,J., Charest,H. and Levade,I.	Direct Submission	Submitted (18-JUL-2022) Public Health Agency of Canada, National Microbiology Laboratory, 1015 Arlington Street, Winnipeg, MB R3E 3R2, Canada
OP013007	OP013007.1	197197 bp	2022-08-04	Monkeypox virus isolate MpxV/human/CAN/UN-NML-3549/2022, complete genome.	Duggan,A., Hole,D., Yadav,C., Knox,N., Chapel,M., Tyler,A.,Haidl,E., Domselaar,G.V., Antonation,K., Audet,J., Fernando,L.,Hagan,M., Safronetz,D., Graham,M., Peters,G., Go,A., Laminman,V.,Kaplen,B., Leung,A., Jolly,G., Fafard,J., Charest,H. and Levade,I.	Direct Submission	Submitted (18-JUL-2022) Public Health Agency of Canada, National Microbiology Laboratory, 1015 Arlington Street, Winnipeg, MB R3E 3R2, Canada
OP013006	OP013006.1	197198 bp	2022-08-04	Monkeypox virus isolate MpxV/human/CAN/UN-NML-3542/2022, complete genome.	Duggan,A., Hole,D., Yadav,C., Knox,N., Chapel,M., Tyler,A.,Haidl,E., Domselaar,G.V., Antonation,K., Audet,J., Fernando,L.,Hagan,M., Safronetz,D., Graham,M., Peters,G., Go,A., Laminman,V.,Kaplen,B., Leung,A., Jolly,G., Fafard,J., Charest,H. and Levade,I.	Direct Submission	Submitted (18-JUL-2022) Public Health Agency of Canada, National Microbiology Laboratory, 1015 Arlington Street, Winnipeg, MB R3E 3R2, Canada
OP013005	OP013005.1	197195 bp	2022-08-04	Monkeypox virus isolate MpxV/human/CAN/UN-NML-3519/2022, complete genome.	Duggan,A., Hole,D., Yadav,C., Knox,N., Chapel,M., Tyler,A.,Haidl,E., Domselaar,G.V., Antonation,K., Audet,J., Fernando,L.,Hagan,M., Safronetz,D., Graham,M., Peters,G., Go,A., Laminman,V.,Kaplen,B., Leung,A., Jolly,G., Fafard,J., Charest,H. and Levade,I.	Direct Submission	Submitted (18-JUL-2022) Public Health Agency of Canada, National Microbiology Laboratory, 1015 Arlington Street, Winnipeg, MB R3E 3R2, Canada
OP013004	OP013004.1	197195 bp	2022-08-04	Monkeypox virus isolate MpxV/human/CAN/UN-NML-3518/2022, complete genome.	Duggan,A., Hole,D., Yadav,C., Knox,N., Chapel,M., Tyler,A.,Haidl,E., Domselaar,G.V., Antonation,K., Audet,J., Fernando,L.,Hagan,M., Safronetz,D., Graham,M., Peters,G., Go,A., Laminman,V.,Kaplen,B., Leung,A., Jolly,G., Fafard,J., Charest,H. and Levade,I.	Direct Submission	Submitted (18-JUL-2022) Public Health Agency of Canada, National Microbiology Laboratory, 1015 Arlington Street, Winnipeg, MB R3E 3R2, Canada
ON983167	ON983167.1	197195 bp	2022-08-04	Monkeypox virus isolate MpxV/human/CAN/UN-NML-3725/2022, complete genome.	Duggan,A., Hole,D., Yadav,C., Knox,N., Haidl,E., Chapel,M.,Domselaar,G.V., Fernando,L., Graham,M., Antonation,K., Audet,J.,Hagan,M., Safronetz,D., Leung,A., Peters,G., Go,A., Laminman,V.,Kaplen,B., Jolly,G., Marchand-Austin,A., Eshaghi,A., Patel,S.N.,Hasso,M., Gubbay,J.B. and Olsha,R.	Direct Submission	Submitted (13-JUL-2022) Public Health Agency of Canada, National Microbiology Laboratory, 1015 Arlington Street, Winnipeg, MB R3E 3R2, Canada
ON983166	ON983166.1	197192 bp	2022-08-04	Monkeypox virus isolate MpxV/human/CAN/UN-NML-3702/2022, complete genome.	Duggan,A., Hole,D., Yadav,C., Knox,N., Haidl,E., Chapel,M.,Domselaar,G.V., Fernando,L., Graham,M., Antonation,K., Audet,J.,Hagan,M., Safronetz,D., Leung,A., Peters,G., Go,A., Laminman,V.,Kaplen,B., Jolly,G., Marchand-Austin,A., Eshaghi,A., Patel,S.N.,Hasso,M., Gubbay,J.B. and Olsha,R.	Direct Submission	Submitted (13-JUL-2022) Public Health Agency of Canada, National Microbiology Laboratory, 1015 Arlington Street, Winnipeg, MB R3E 3R2, Canada
ON983163	ON983163.1	197195 bp	2022-08-04	Monkeypox virus isolate MpxV/human/CAN/UN-NML-3532/2022, complete genome.	Duggan,A., Hole,D., Yadav,C., Knox,N., Haidl,E., Chapel,M.,Domselaar,G.V., Fernando,L., Graham,M., Antonation,K., Audet,J.,Hagan,M., Safronetz,D., Leung,A., Peters,G., Go,A., Laminman,V.,Kaplen,B., Jolly,G., Marchand-Austin,A., Eshaghi,A., Patel,S.N.,Hasso,M., Gubbay,J.B. and Olsha,R.	Direct Submission	Submitted (13-JUL-2022) Public Health Agency of Canada, National Microbiology Laboratory, 1015 Arlington Street, Winnipeg, MB R3E 3R2, Canada
ON983162	ON983162.1	197194 bp	2022-08-04	Monkeypox virus isolate MpxV/human/CAN/UN-NML-3531/2022, complete genome.	Duggan,A., Hole,D., Yadav,C., Knox,N., Haidl,E., Chapel,M.,Domselaar,G.V., Fernando,L., Graham,M., Antonation,K., Audet,J.,Hagan,M., Safronetz,D., Leung,A., Peters,G., Go,A., Laminman,V.,Kaplen,B., Jolly,G., Marchand-Austin,A., Eshaghi,A., Patel,S.N.,Hasso,M., Gubbay,J.B. and Olsha,R.	Direct Submission	Submitted (13-JUL-2022) Public Health Agency of Canada, National Microbiology Laboratory, 1015 Arlington Street, Winnipeg, MB R3E 3R2, Canada
ON983160	ON983160.1	197189 bp	2022-08-04	Monkeypox virus isolate MpxV/human/CAN/UN-NML-3393/2022, complete genome.	Duggan,A., Hole,D., Yadav,C., Knox,N., Haidl,E., Chapel,M.,Domselaar,G.V., Fernando,L., Graham,M., Antonation,K., Audet,J.,Hagan,M., Safronetz,D., Leung,A., Peters,G., Go,A., Laminman,V.,Kaplen,B., Jolly,G., Marchand-Austin,A., Eshaghi,A., Patel,S.N.,Hasso,M., Gubbay,J.B. and Olsha,R.	Direct Submission	Submitted (13-JUL-2022) Public Health Agency of Canada, National Microbiology Laboratory, 1015 Arlington Street, Winnipeg, MB R3E 3R2, Canada
ON880549	ON880549.1	197198 bp	2022-08-04	Monkeypox virus isolate MpxV/human/CAN/UN-NML-3450/2022, complete genome.	Duggan,A., Hole,D., Knox,N., Yadav,C., Haidl,E., Chapel,M.,Domselaar,G.V., Fernando,L., Graham,M., Antonation,K., Audet,J.,Hagan,M., Safronetz,D., Leung,A., Peters,G., Go,A., Laminman,V.,Kaplen,B., Jolly,G., Charest,H., Levade,I. and Fafard,J.	Direct Submission	Submitted (29-JUN-2022) Public Health Agency of Canada, National Microbiology Laboratory, 1015 Arlington Street, Winnipeg, MB R3E 3R2, Canada
ON880548	ON880548.1	197195 bp	2022-08-04	Monkeypox virus isolate MpxV/human/CAN/UN-NML-3448/2022, complete genome.	Duggan,A., Hole,D., Knox,N., Yadav,C., Haidl,E., Chapel,M.,Domselaar,G.V., Fernando,L., Graham,M., Antonation,K., Audet,J.,Hagan,M., Safronetz,D., Leung,A., Peters,G., Go,A., Laminman,V.,Kaplen,B., Jolly,G., Charest,H., Levade,I. and Fafard,J.	Direct Submission	Submitted (29-JUN-2022) Public Health Agency of Canada, National Microbiology Laboratory, 1015 Arlington Street, Winnipeg, MB R3E 3R2, Canada
ON880547	ON880547.1	197194 bp	2022-08-04	Monkeypox virus isolate MpxV/human/CAN/UN-NML-3441/2022, complete genome.	Duggan,A., Hole,D., Knox,N., Yadav,C., Haidl,E., Chapel,M.,Domselaar,G.V., Fernando,L., Graham,M., Antonation,K., Audet,J.,Hagan,M., Safronetz,D., Leung,A., Peters,G., Go,A., Laminman,V.,Kaplen,B., Jolly,G., Charest,H., Levade,I. and Fafard,J.	Direct Submission	Submitted (29-JUN-2022) Public Health Agency of Canada, National Microbiology Laboratory, 1015 Arlington Street, Winnipeg, MB R3E 3R2, Canada
ON880546	ON880546.1	197195 bp	2022-08-04	Monkeypox virus isolate MpxV/human/CAN/UN-NML-3368/2022, complete genome.	Duggan,A., Hole,D., Knox,N., Yadav,C., Haidl,E., Chapel,M.,Domselaar,G.V., Fernando,L., Graham,M., Antonation,K., Audet,J.,agan,M., Safronetz,D., Leung,A., Peters,G., Go,A., Laminman,V.,Kaplen,B., Jolly,G., Charest,H., Levade,I. and Fafard,J.	Direct Submission	Submitted (29-JUN-2022) Public Health Agency of Canada, National Microbiology Laboratory, 1015 Arlington Street, Winnipeg, MB R3E 3R2, Canada
ON880545	ON880545.1	197195 bp	2022-08-04	Monkeypox virus isolate MpxV/human/CAN/UN-NML-3366/2022, complete genome.	Duggan,A., Hole,D., Knox,N., Yadav,C., Haidl,E., Chapel,M.,Domselaar,G.V., Fernando,L., Graham,M., Antonation,K., Audet,J.,Hagan,M., Safronetz,D., Leung,A., Peters,G., Go,A., Laminman,V.,Kaplen,B., Jolly,G., Charest,H., Levade,I. and Fafard,J.	Direct Submission	Submitted (29-JUN-2022) Public Health Agency of Canada, National Microbiology Laboratory, 1015 Arlington Street, Winnipeg, MB R3E 3R2, Canada
ON880543	ON880543.1	197193 bp	2022-08-04	Monkeypox virus isolate MpxV/human/CAN/UN-NML-3357/2022, complete genome.	Duggan,A., Hole,D., Knox,N., Yadav,C., Haidl,E., Chapel,M.,Domselaar,G.V., Fernando,L., Graham,M., Antonation,K., Audet,J.,Hagan,M., Safronetz,D., Leung,A., Peters,G., Go,A., Laminman,V.,Kaplen,B., Jolly,G., Charest,H., Levade,I. and Fafard,J.	Direct Submission	Submitted (29-JUN-2022) Public Health Agency of Canada, National Microbiology Laboratory, 1015 Arlington Street, Winnipeg, MB R3E 3R2, Canada
ON880542	ON880542.1	197195 bp	2022-08-04	Monkeypox virus isolate MpxV/human/CAN/UN-NML-3348/2022, complete genome.	Duggan,A., Hole,D., Knox,N., Yadav,C., Haidl,E., Chapel,M.,Domselaar,G.V., Fernando,L., Graham,M., Antonation,K., Audet,J.,Hagan,M., Safronetz,D., Leung,A., Peters,G., Go,A., Laminman,V.,Kaplen,B., Jolly,G., Charest,H., Levade,I. and Fafard,J.	Direct Submission	Submitted (29-JUN-2022) Public Health Agency of Canada, National Microbiology Laboratory, 1015 Arlington Street, Winnipeg, MB R3E 3R2, Canada
ON880540	ON880540.1	197195 bp	2022-08-04	Monkeypox virus isolate MpxV/human/CAN/UN-NML-3342/2022, complete genome.	Duggan,A., Hole,D., Knox,N., Yadav,C., Haidl,E., Chapel,M., Domselaar,G.V., Fernando,L., Graham,M., Antonation,K., Audet,J., Hagan,M., Safronetz,D., Leung,A., Peters,G., Go,A., Laminman,V., Kaplen,B., Jolly,G., Charest,H., Levade,I. and Fafard,J.	Direct Submission	Submitted (29-JUN-2022) Public Health Agency of Canada, National Microbiology Laboratory, 1015 Arlington Street, Winnipeg, MB R3E 3R2, Canada
ON880539	ON880539.1	197195 bp	2022-08-04	Monkeypox virus isolate MpxV/human/CAN/UN-NML-3339/2022, complete genome.	Duggan,A., Hole,D., Knox,N., Yadav,C., Haidl,E., Chapel,M.,Domselaar,G.V., Fernando,L., Graham,M., Antonation,K., Audet,J.,Hagan,M., Safronetz,D., Leung,A., Peters,G., Go,A., Laminman,V.,Kaplen,B., Jolly,G., Charest,H., Levade,I. and Fafard,J.	Direct Submission	Submitted (29-JUN-2022) Public Health Agency of Canada, National Microbiology Laboratory, 1015 Arlington Street, Winnipeg, MB R3E 3R2, Canada
ON880538	ON880538.1	197193 bp	2022-08-04	Monkeypox virus isolate MpxV/human/CAN/UN-NML-3336/2022, complete genome.	Duggan,A., Hole,D., Knox,N., Yadav,C., Haidl,E., Chapel,M.,Domselaar,G.V., Fernando,L., Graham,M., Antonation,K., Audet,J.,Hagan,M., Safronetz,D., Leung,A., Peters,G., Go,A., Laminman,V.,Kaplen,B., Jolly,G., Charest,H., Levade,I. and Fafard,J.	Direct Submission	Submitted (29-JUN-2022) Public Health Agency of Canada, National Microbiology Laboratory, 1015 Arlington Street, Winnipeg, MB R3E 3R2, Canada
ON880537	ON880537.1	197206 bp	2022-08-04	Monkeypox virus isolate MpxV/human/CAN/UN-NML-3273/2022, complete genome.	Duggan,A., Hole,D., Knox,N., Yadav,C., Haidl,E., Chapel,M.,Domselaar,G.V., Fernando,L., Graham,M., Antonation,K., Audet,J.,Hagan,M., Safronetz,D., Leung,A., Peters,G., Go,A., Laminman,V.,Kaplen,B., Jolly,G., Charest,H., Levade,I. and Fafard,J.	Direct Submission	Submitted (29-JUN-2022) Public Health Agency of Canada, National Microbiology Laboratory, 1015 Arlington Street, Winnipeg, MB R3E 3R2, Canada
ON880536	ON880536.1	197194 bp	2022-08-04	Monkeypox virus isolate MpxV/human/CAN/UN-NML-3272/2022, complete genome.	Duggan,A., Hole,D., Knox,N., Yadav,C., Haidl,E., Chapel,M.,Domselaar,G.V., Fernando,L., Graham,M., Antonation,K., Audet,J.,Hagan,M., Safronetz,D., Leung,A., Peters,G., Go,A., Laminman,V.,Kaplen,B., Jolly,G., Charest,H., Levade,I. and Fafard,J.	Direct Submission	Submitted (29-JUN-2022) Public Health Agency of Canada, National Microbiology Laboratory, 1015 Arlington Street, Winnipeg, MB R3E 3R2, Canada
ON880534	ON880534.1	197194 bp	2022-08-04	Monkeypox virus isolate MpxV/human/CAN/UN-NML-3262/2022, complete genome.	Duggan,A., Hole,D., Knox,N., Yadav,C., Haidl,E., Chapel,M.,Domselaar,G.V., Fernando,L., Graham,M., Antonation,K., Audet,J.,Hagan,M., Safronetz,D., Leung,A., Peters,G., Go,A., Laminman,V.,Kaplen,B., Jolly,G., Charest,H., Levade,I. and Fafard,J.	Direct Submission	Submitted (29-JUN-2022) Public Health Agency of Canada, National Microbiology Laboratory, 1015 Arlington Street, Winnipeg, MB R3E 3R2, Canada
ON880526	ON880526.1	197194 bp	2022-08-04	Monkeypox virus isolate MpxV/human/CAN/UN-NML-3100/2022, complete genome.	Duggan,A., Hole,D., Knox,N., Yadav,C., Haidl,E., Chapel,M.,Domselaar,G.V., Fernando,L., Graham,M., Antonation,K., Audet,J.,Hagan,M., Safronetz,D., Leung,A., Peters,G., Go,A., Laminman,V.,Kaplen,B., Jolly,G., Charest,H., Levade,I. and Fafard,J.	Direct Submission	Submitted (29-JUN-2022) Public Health Agency of Canada, National Microbiology Laboratory, 1015 Arlington Street, Winnipeg, MB R3E 3R2, Canada
ON880517	ON880517.1	197195 bp	2022-08-04	Monkeypox virus isolate MpxV/human/CAN/UN-NML-3476/2022, complete genome.	Duggan,A., Hole,D., Knox,N., Yadav,C., Haidl,E., Chapel,M., Domselaar,G.V., Jolly,G., Audet,J., Fernando,L., Antonation,K., Safronetz,D., Hagan,M., Griffiths,E., Leung,A., Graham,M., Peters,G., Go,A., Laminman,V., Kaplen,B., Eshaghi,A., Gubbay,J.B., Hasso,M., Marchand-Austin,A., Olsha,R. and Patel,S.N.	Direct Submission	Submitted (29-JUN-2022) Public Health Agency of Canada, National Microbiology Laboratory, 1015 Arlington Street, Winnipeg, MB R3E 3R2, Canada
ON880516	ON880516.1	197195 bp	2022-08-04	Monkeypox virus isolate MpxV/human/CAN/UN-NML-3472/2022, complete genome.	Duggan,A., Hole,D., Knox,N., Yadav,C., Haidl,E., Chapel,M.,Domselaar,G.V., Jolly,G., Audet,J., Fernando,L., Antonation,K.,Safronetz,D., Hagan,M., Griffiths,E., Leung,A., Graham,M.,Peters,G., Go,A., Laminman,V., Kaplen,B., Eshaghi,A., Gubbay,J.B.,Hasso,M., Marchand-Austin,A., Olsha,R. and Patel,S.N.	Direct Submission	Submitted (29-JUN-2022) Public Health Agency of Canada, National Microbiology Laboratory, 1015 Arlington Street, Winnipeg, MB R3E 3R2, Canada
ON880513	ON880513.1	197195 bp	2022-08-04	Monkeypox virus isolate MpxV/human/CAN/UN-NML-3407/2022, complete genome.	Duggan,A., Hole,D., Knox,N., Yadav,C., Haidl,E., Chapel,M.,Domselaar,G.V., Jolly,G., Audet,J., Fernando,L., Antonation,K.,Safronetz,D., Hagan,M., Griffiths,E., Leung,A., Graham,M.,Peters,G., Go,A., Laminman,V., Kaplen,B., Eshaghi,A., Gubbay,J.B.,Hasso,M., Marchand-Austin,A., Olsha,R. and Patel,S.N.	Direct Submission	Submitted (29-JUN-2022) Public Health Agency of Canada, National Microbiology Laboratory, 1015 Arlington Street, Winnipeg, MB R3E 3R2, Canada
ON880512	ON880512.1	197183 bp	2022-08-04	Monkeypox virus isolate MpxV/human/CAN/UN-NML-3292/2022, complete genome.	Duggan,A., Hole,D., Knox,N., Yadav,C., Haidl,E., Chapel,M.,Domselaar,G.V., Jolly,G., Audet,J., Fernando,L., Antonation,K.,Safronetz,D., Hagan,M., Griffiths,E., Leung,A., Graham,M.,Peters,G., Go,A., Laminman,V., Kaplen,B., Eshaghi,A., Gubbay,J.B.,Hasso,M., Marchand-Austin,A., Olsha,R. and Patel,S.N.	Direct Submission	Submitted (29-JUN-2022) Public Health Agency of Canada, National Microbiology Laboratory, 1015 Arlington Street, Winnipeg, MB R3E 3R2, Canada
ON880511	ON880511.1	197194 bp	2022-08-04	Monkeypox virus isolate MpxV/human/CAN/UN-NML-3214/2022, complete genome.	Duggan,A., Hole,D., Knox,N., Yadav,C., Haidl,E., Chapel,M.,Domselaar,G.V., Jolly,G., Audet,J., Fernando,L., Antonation,K.,Safronetz,D., Hagan,M., Griffiths,E., Leung,A., Graham,M.,Peters,G., Go,A., Laminman,V., Kaplen,B., Eshaghi,A., Gubbay,J.B.,Hasso,M., Marchand-Austin,A., Olsha,R. and Patel,S.N.	Direct Submission	Submitted (29-JUN-2022) Public Health Agency of Canada, National Microbiology Laboratory, 1015 Arlington Street, Winnipeg, MB R3E 3R2, Canada
ON880508	ON880508.1	197169 bp	2022-08-04	Monkeypox virus isolate MpxV/human/CAN/UN-NML-3127/2022, complete genome.	Duggan,A., Hole,D., Knox,N., Yadav,C., Haidl,E., Chapel,M.,Domselaar,G.V., Jolly,G., Audet,J., Fernando,L., Antonation,K.,Safronetz,D., Hagan,M., Griffiths,E., Leung,A., Graham,M.,Peters,G., Go,A., Laminman,V., Kaplen,B., Eshaghi,A., Gubbay,J.B.,Hasso,M., Marchand-Austin,A., Olsha,R. and Patel,S.N.	Direct Submission	Submitted (29-JUN-2022) Public Health Agency of Canada, National Microbiology Laboratory, 1015 Arlington Street, Winnipeg, MB R3E 3R2, Canada
ON803414	ON803414.1	197199 bp	2022-08-04	Monkeypox virus isolate MpxV/human/CAN/UN-NML-2930/2022, complete genome.	Knox,N., Hole,D., Duggan,A., Yadav,C., Haidl,E., Chapel,M., Graham,M., Domselaar,G.V., Jolly,G., Audet,J., Fernando,L., Antonation,K., Hagan,M., Griffiths,E., Leung,A., Safronetz,D., Eshaghi,A., Gubbay,J.B., Hasso,M., Marchand-Austin,A., Olsha,R. and Patel,S.N.	Direct Submission	Submitted (20-JUN-2022) Public Health Agency of Canada, National Microbiology Laboratory, 1015 Arlington Street, Winnipeg, MB R3E 3R2, Canada
ON803413	ON803413.1	197199 bp	2022-08-04	Monkeypox virus isolate MpxV/human/CAN/UN-NML-2928/2022, complete genome.	Knox,N., Hole,D., Duggan,A., Yadav,C., Haidl,E., Chapel,M.,Graham,M., Domselaar,G.V., Jolly,G., Audet,J., Fernando,L.,Antonation,K., Hagan,M., Griffiths,E., Leung,A., Safronetz,D.,Eshaghi,A., Gubbay,J.B., Hasso,M., Marchand-Austin,A., Olsha,R. and Patel,S.N.	Direct Submission	Submitted (20-JUN-2022) Public Health Agency of Canada, National Microbiology Laboratory, 1015 Arlington Street, Winnipeg, MB R3E 3R2, Canada
OP062232	OP062232.1	197177 bp	2022-08-04	Monkeypox virus isolate MpxV/human/CAN/UN-NML-3909/2022, completegenome	Duggan,A., Hole,D., Yadav,C., Knox,N., Tyler,A., Haidl,E.,Chapel,M., Domselaar,G.V., Graham,M., Audet,J., Fernando,L.,Hagan,M., Safronetz,D., Leung,A., Peters,G., Go,A., Laminman,V.,Kaplen,B., Antonation,K., Jolly,G., Griffiths,E., Charest,H.,Levade,I. and Fafard,J	Direct Submission	Submitted (25-JUL-2022) Public Health Agency of Canada, NationalMicrobiology Laboratory, 1015 Arlington Street, Winnipeg, MB R3E3R2, Canada
OP062231	OP062231.1	197178 bp	2022-08-04	Monkeypox virus isolate MpxV/human/CAN/UN-NML-3907/2022, completegenome.	Duggan,A., Hole,D., Yadav,C., Knox,N., Tyler,A., Haidl,E.,Chapel,M., Domselaar,G.V., Graham,M., Audet,J., Fernando,L.,Hagan,M., Safronetz,D., Leung,A., Peters,G., Go,A., Laminman,V.,Kaplen,B., Antonation,K., Jolly,G., Griffiths,E., Charest,H.,Levade,I. and Fafard,J	Direct Submission	Submitted (25-JUL-2022) Public Health Agency of Canada, NationalMicrobiology Laboratory, 1015 Arlington Street, Winnipeg, MB R3E3R2, Canada
OP062229	OP062229.1	197176 bp	2022-08-04	Monkeypox virus isolate MpxV/human/CAN/UN-NML-3817/2022, completegenome	Duggan,A., Hole,D., Yadav,C., Knox,N., Tyler,A., Haidl,E.,Chapel,M., Domselaar,G.V., Graham,M., Audet,J., Fernando,L.,Hagan,M., Safronetz,D., Leung,A., Peters,G., Go,A., Laminman,V.,Kaplen,B., Antonation,K., Jolly,G., Griffiths,E., Charest,H.,Levade,I. and Fafard,J	Direct Submission	Submitted (25-JUL-2022) Public Health Agency of Canada, NationalMicrobiology Laboratory, 1015 Arlington Street, Winnipeg, MB R3E3R2, Canada
ON803444	ON803444.1	197182 bp	2022-08-04	Monkeypox virus isolate MpxV/human/CAN/UN-NML-2969/2022, completegenome.	Knox,N., Duggan,A., Yadav,C., Hole,D., Haidl,E., Chapel,M.,Jolly,G., Domselaar,G.V., Antonation,K., Leung,A., Fernando,L.,Audet,J., Hagan,M., Graham,M., Griffiths,E., Safronetz,D.,Charest,H., Levade,I. and Fafard,J.	Direct Submission	Submitted (20-JUN-2022) Public Health Agency of Canada, NationalMicrobiology Laboratory, 1015 Arlington Street, Winnipeg, MB R3E3R2, Canada
ON803442	ON803442 .1	197211 bp	2022-08-04	Monkeypox virus isolate MpxV/human/CAN/UN-NML-2967/2022, complete	Knox,N., Duggan,A., Yadav,C., Hole,D., Haidl,E., Chapel,M.Jolly,G., Domselaar,G.V., Antonation,K., Leung,A., Fernando,L., Audet,J., Hagan,M., Graham,M., Griffiths,E., Safronetz,D.,Charest,H., Levade,I. and Fafard,J	Direct Submission	Submitted (20-JUN-2022) Public Health Agency of Canada, NationalMicrobiology Laboratory, 1015 Arlington Street, Winnipeg, MB R3E3R2, Canada
ON803441	ON803441.1	197211 bp	2022-08-04	Monkeypox virus isolate MpxV/human/CAN/UN-NML-2955/2022, complete	Knox,N., Duggan,A., Yadav,C., Hole,D., Haidl,E., Chapel,M.Jolly,G., Domselaar,G.V., Antonation,K., Leung,A., Fernando,L., Audet,J., Hagan,M., Graham,M., Griffiths,E., Safronetz,D.,Charest,H., Levade,I. and Fafard,J	Direct Submission	Submitted (20-JUN-2022) Public Health Agency of Canada, NationalMicrobiology Laboratory, 1015 Arlington Street, Winnipeg, MB R3E3R3, Canada
ON803439	ON803439.1	197199 bp	2022-08-04	Monkeypox virus isolate MpxV/human/CAN/UN-NML-2899/2022, complete	Knox,N., Duggan,A., Yadav,C., Hole,D., Haidl,E., Chapel,M.Jolly,G., Domselaar,G.V., Antonation,K., Leung,A., Fernando,L., Audet,J., Hagan,M., Graham,M., Griffiths,E., Safronetz,D.,Charest,H., Levade,I. and Fafard,J	Direct Submission	Submitted (20-JUN-2022) Public Health Agency of Canada, NationalMicrobiology Laboratory, 1015 Arlington Street, Winnipeg, MB R3E3R3, Canada
ON803438	ON803438.1	197201 bp	2022-08-04	Monkeypox virus isolate MpxV/human/CAN/UN-NML-2897/2022, complete	Knox,N., Duggan,A., Yadav,C., Hole,D., Haidl,E., Chapel,M.Jolly,G., Domselaar,G.V., Antonation,K., Leung,A., Fernando,L., Audet,J., Hagan,M., Graham,M., Griffiths,E., Safronetz,D.,Charest,H., Levade,I. and Fafard,J	Direct Submission	Submitted (20-JUN-2022) Public Health Agency of Canada, NationalMicrobiology Laboratory, 1015 Arlington Street, Winnipeg, MB R3E3R3, Canada
ON803437	ON803437.1	197211 bp	2022-08-04	Monkeypox virus isolate MpxV/human/CAN/UN-NML-2896/2022, complete	Knox,N., Duggan,A., Yadav,C., Hole,D., Haidl,E., Chapel,M.Jolly,G., Domselaar,G.V., Antonation,K., Leung,A., Fernando,L., Audet,J., Hagan,M., Graham,M., Griffiths,E., Safronetz,D.,Charest,H., Levade,I. and Fafard,J	Direct Submission	Submitted (20-JUN-2022) Public Health Agency of Canada, NationalMicrobiology Laboratory, 1015 Arlington Street, Winnipeg, MB R3E3R3, Canada
ON803435	ON803435.1	197199 bp	2022-08-04	Monkeypox virus isolate MpxV/human/CAN/UN-NML-2893/2022, complete	Knox,N., Duggan,A., Yadav,C., Hole,D., Haidl,E., Chapel,M.Jolly,G., Domselaar,G.V., Antonation,K., Leung,A., Fernando,L., Audet,J., Hagan,M., Graham,M., Griffiths,E., Safronetz,D.,Charest,H., Levade,I. and Fafard,J	Direct Submission	Submitted (20-JUN-2022) Public Health Agency of Canada, NationalMicrobiology Laboratory, 1015 Arlington Street, Winnipeg, MB R3E3R3, Canada
ON803432	ON803432.1	197199 bp	2022-08-04	Monkeypox virus isolate MpxV/human/CAN/UN-NML-2884/2022, complete	Knox,N., Duggan,A., Yadav,C., Hole,D., Haidl,E., Chapel,M.Jolly,G., Domselaar,G.V., Antonation,K., Leung,A., Fernando,L., Audet,J., Hagan,M., Graham,M., Griffiths,E., Safronetz,D.,Charest,H., Levade,I. and Fafard,J	Direct Submission	Submitted (20-JUN-2022) Public Health Agency of Canada, NationalMicrobiology Laboratory, 1015 Arlington Street, Winnipeg, MB R3E3R3, Canada
ON803431	ON803431.1	197199 bp	2022-08-04	Monkeypox virus isolate MpxV/human/CAN/UN-NML-2883/2022, complete	Knox,N., Duggan,A., Yadav,C., Hole,D., Haidl,E., Chapel,M.Jolly,G., Domselaar,G.V., Antonation,K., Leung,A., Fernando,L., Audet,J., Hagan,M., Graham,M., Griffiths,E., Safronetz,D.,Charest,H., Levade,I. and Fafard,J	Direct Submission	Submitted (20-JUN-2022) Public Health Agency of Canada, NationalMicrobiology Laboratory, 1015 Arlington Street, Winnipeg, MB R3E3R3, Canada
ON803430	ON803430.1	197207 bp	2022-08-04	Monkeypox virus isolate MpxV/human/CAN/UN-NML-2874/2022, complete	Knox,N., Duggan,A., Yadav,C., Hole,D., Haidl,E., Chapel,M.Jolly,G., Domselaar,G.V., Antonation,K., Leung,A., Fernando,L., Audet,J., Hagan,M., Graham,M., Griffiths,E., Safronetz,D.,Charest,H., Levade,I. and Fafard,J	Direct Submission	Submitted (20-JUN-2022) Public Health Agency of Canada, NationalMicrobiology Laboratory, 1015 Arlington Street, Winnipeg, MB R3E3R3, Canada
ON803429	ON803429.1	197199 bp	2022-08-04	Monkeypox virus isolate MpxV/human/CAN/UN-NML-2873/2022, complete	Knox,N., Duggan,A., Yadav,C., Hole,D., Haidl,E., Chapel,M.Jolly,G., Domselaar,G.V., Antonation,K., Leung,A., Fernando,L., Audet,J., Hagan,M., Graham,M., Griffiths,E., Safronetz,D.,Charest,H., Levade,I. and Fafard,J	Direct Submission	Submitted (20-JUN-2022) Public Health Agency of Canada, NationalMicrobiology Laboratory, 1015 Arlington Street, Winnipeg, MB R3E3R3, Canada
ON803427	ON803427.1	197221 bp	2022-08-04	Monkeypox virus isolate MpxV/human/CAN/UN-NML-2861/2022, complete	Knox,N., Duggan,A., Yadav,C., Hole,D., Haidl,E., Chapel,M.Jolly,G., Domselaar,G.V., Antonation,K., Leung,A., Fernando,L., Audet,J., Hagan,M., Graham,M., Griffiths,E., Safronetz,D.,Charest,H., Levade,I. and Fafard,J	Direct Submission	Submitted (20-JUN-2022) Public Health Agency of Canada, NationalMicrobiology Laboratory, 1015 Arlington Street, Winnipeg, MB R3E3R3, Canada
ON803424	ON803424.1	197209 bp	2022-08-04	Monkeypox virus isolate MpxV/human/CAN/UN-NML-2852/2022, complete	Knox,N., Duggan,A., Yadav,C., Hole,D., Haidl,E., Chapel,M.Jolly,G., Domselaar,G.V., Antonation,K., Leung,A., Fernando,L., Audet,J., Hagan,M., Graham,M., Griffiths,E., Safronetz,D.,Charest,H., Levade,I. and Fafard,J	Direct Submission	Submitted (20-JUN-2022) Public Health Agency of Canada, NationalMicrobiology Laboratory, 1015 Arlington Street, Winnipeg, MB R3E3R3, Canada
ON803420	ON803420.1	197199 bp	2022-08-04	Monkeypox virus isolate MpxV/human/CAN/UN-NML-2846/2022, complete	Knox,N., Duggan,A., Yadav,C., Hole,D., Haidl,E., Chapel,M.Jolly,G., Domselaar,G.V., Antonation,K., Leung,A., Fernando,L., Audet,J., Hagan,M., Graham,M., Griffiths,E., Safronetz,D.,Charest,H., Levade,I. and Fafard,J	Direct Submission	Submitted (20-JUN-2022) Public Health Agency of Canada, NationalMicrobiology Laboratory, 1015 Arlington Street, Winnipeg, MB R3E3R3, Canada
ON803419	ON803419.1	197198 bp	2022-08-04	Monkeypox virus isolate MpxV/human/CAN/UN-NML-2844/2022, complete	Knox,N., Duggan,A., Yadav,C., Hole,D., Haidl,E., Chapel,M.Jolly,G., Domselaar,G.V., Antonation,K., Leung,A., Fernando,L., Audet,J., Hagan,M., Graham,M., Griffiths,E., Safronetz,D.,Charest,H., Levade,I. and Fafard,J	Direct Submission	Submitted (20-JUN-2022) Public Health Agency of Canada, NationalMicrobiology Laboratory, 1015 Arlington Street, Winnipeg, MB R3E3R3, Canada
OP160532	OP160532.1	197008 bp	2022-08-05	Monkeypox virus isolate hMpxV/Netherlands/NH-AUMC-0001/2022,complete genome.	Tutu van Furth AM, van der Kuip M, van Els AL, Fievez LC, van Rijckevorsel GG, van den Ouden A, Jonges M and Welkers MR.	Paediatric monkeypox patient with unknown source of infection, the Netherlands, June 2022	Euro Surveill 27 (29) (2022)	Welkers,M. and Jonges,M.	Direct Submission	Submitted (04-AUG-2022) Medical Microbiology & Infection Prevention, Amsterdam Medical Centres location AMC, Meibergdreef 9, Amsterdam 1105AZ, Netherlands
OX261749	OX261749.1	197101 bp	2022-08-08	Monkeypox virus isolate RNA genome assembly, complete genome: monopartite.		Direct Submission	Submitted (02-AUG-2022) Science Park of Comenius University ofBratislava, Ilkovicova 8, 841 04 Bratislava, Slovakia
OX261748	OX261748 .1	197113 bp	2022-08-08	Monkeypox virus isolate RNA genome assembly, complete genome: monopartite.		Direct Submission	Submitted (02-AUG-2022) Science Park of Comenius University ofBratislava, Ilkovicova 8, 841 04 Bratislava, Slovakia
LC722946	LC722946.1	197141 bp	2022-08-11	Monkeypox virus MPXV/human/Japan/Tokyo/TKY220091/2022 DNA, complete genome.	Kasuya,F., Negishi,A., Kumagai,R., Hasegawa,M., Fujiwara,T., Miyake,H., Nagashima,M. and Sadamasu,K.	Detection of Monkeypox virus in Tokyo	Unpublished	Kumagai,R., Kasuya,F., Negishi,A., Hasegawa,M., Fujiwara,T., Miyake,H., Nagashima,M. and Sadamasu,K.	Direct Submission	Submitted (04-AUG-2022) Contact:Ryota Kumagai Tokyo Metropolitan Institute of PublicHealth, Department of Microbiology; 3-24-1,Hyakunin-cho, Shinjuku-ku, Tokyo 169-0073, Japan URL :http://www.tokyo-eiken.go.jp/
OP215214	OP215214.1	197139 bp	2022-08-12	Monkeypox virus isolate MPXV/Germany/2022/RKI212	Brinkmann,A., Kohl,C., Pape,K., Uddin,S., Schrick,L., Michel,J.Schaade,L. and Nitsche,A	Direct Submission	Submitted (11-AUG-2022) Centre for Biological Threats, HighlyPathogenic Viruses, Robert Koch Institute, Seestr 10, Berlin,Berlin 13353, Germany
OP215213	OP215213.1	197139 bp	2022-08-12	Monkeypox virus isolate MPXV/Germany/2022/RKI209	Brinkmann,A., Kohl,C., Pape,K., Uddin,S., Schrick,L., Michel,J.Schaade,L. and Nitsche,A	Direct Submission	Submitted (11-AUG-2022) Centre for Biological Threats, HighlyPathogenic Viruses, Robert Koch Institute, Seestr 10, Berlin,Berlin 13353, Germany
OP215211	OP215211.1	197140 bp	2022-08-12	Monkeypox virus isolate MPXV/Germany/2022/RKI203	Brinkmann,A., Kohl,C., Pape,K., Uddin,S., Schrick,L., Michel,J.Schaade,L. and Nitsche,A	Direct Submission	Submitted (11-AUG-2022) Centre for Biological Threats, HighlyPathogenic Viruses, Robert Koch Institute, Seestr 10, Berlin,Berlin 13353, Germany
OP215210	OP215210.1	197140 bp	2022-08-12	Monkeypox virus isolate MPXV/Germany/2022/RKI202	Brinkmann,A., Kohl,C., Pape,K., Uddin,S., Schrick,L., Michel,J.Schaade,L. and Nitsche,A	Direct Submission	Submitted (11-AUG-2022) Centre for Biological Threats, HighlyPathogenic Viruses, Robert Koch Institute, Seestr 10, Berlin,Berlin 13353, Germany
OP215209	OP215209.1	197139 bp	2022-08-12	Monkeypox virus isolate MPXV/Germany/2022/RKI198.	Brinkmann,A., Kohl,C., Pape,K., Uddin,S., Schrick,L., Michel,J.Schaade,L. and Nitsche,A	Direct Submission	Submitted (11-AUG-2022) Centre for Biological Threats, HighlyPathogenic Viruses, Robert Koch Institute, Seestr 10, Berlin,Berlin 13353, Germany
OP215208	OP215208.1	197139 bp	2022-08-12	Monkeypox virus isolate MPXV/Germany/2022/RKI196.	Brinkmann,A., Kohl,C., Pape,K., Uddin,S., Schrick,L., Michel,J.Schaade,L. and Nitsche,A	Direct Submission	Submitted (11-AUG-2022) Centre for Biological Threats, HighlyPathogenic Viruses, Robert Koch Institute, Seestr 10, Berlin,Berlin 13353, Germany
OP215204	OP215204.1	197140 bp	2022-08-12	Monkeypox virus isolate MPXV/Germany/2022/RKI188	Brinkmann,A., Kohl,C., Pape,K., Uddin,S., Schrick,L., Michel,J.Schaade,L. and Nitsche,A	Direct Submission	Submitted (11-AUG-2022) Centre for Biological Threats, HighlyPathogenic Viruses, Robert Koch Institute, Seestr 10, Berlin,Berlin 13353, Germany
OP204857	OP204857.1	197200 bp	2022-08-16	Monkeypox virus isolate MPXV-ROK-P1-2022, complete genome.	Rhie,G.-E.	Complete Genome Sequence of Monkeypox virus strain MPXV-ROK-P1-2022 Isolated from the first Patient in the Republic of Korea	Unpublished	Rhie,G.-E.	Direct Submission	Submitted (09-AUG-2022) Division of High-risk Pathogens, Korea Disease Control and Prevention Agency, 187, Osongsaengmyeong2-ro Osong-eup, Heungdeok-gu, Cheongju, Chungcheongbuk-do 28159, Republic of Korea
OP225969	OP225969.1	197143 bp	2022-08-17	Monkeypox virus isolate MPXV_USA_2022_IL0025, complete genome.	Gigante,C.M., Ghinai,I., Seabolt,M.H., Zhao,H., Wilkins,K., McCollum,A., Hutson,C., Davidson,W., Rao,A., Kerins,J. and Li,Y.	2022 Multi-National Monkeypox Outbreak	Unpublished	Gigante,C.M., Ghinai,I., Seabolt,M.H., Zhao,H., Wilkins,K.,McCollum,A., Hutson,C., Davidson,W., Rao,A., Kerins,J. and Li,Y.	Direct Submission	Submitted (15-AUG-2022) DHCPP-PRB, CDC, 1600 Clifton Rd, Atlanta,GA 30333, USA
OP225968	OP225968.1	197140 bp	2022-08-17	Monkeypox virus isolate MPXV_USA_2022_DC0005, complete genome.	Gigante,C.M., Hauser,J.R., Seabolt,M.H., Zhao,H., Wilkins,K., McCollum,A., Hutson,C., Davidson,W., Rao,A., Mangla,A. and Li,Y.	2022 Multi-National Monkeypox Outbreak	Unpublished	Gigante,C.M., Hauser,J.R., Seabolt,M.H., Zhao,H., Wilkins,K.,McCollum,A., Hutson,C., Davidson,W., Rao,A., Mangla,A. and Li,Y.	Direct Submission	Submitted (15-AUG-2022) DHCPP-PRB, CDC, 1600 Clifton Rd, Atlanta,GA 30333, USA
OP225967	OP225967.1	197147 bp	2022-08-17	Monkeypox virus isolate MPXV_USA_2022_FL0011, complete genome.	Gigante,C.M., Lee,P., Seabolt,M.H., Zhao,H., Wilkins,K.,McCollum,A., Hutson,C., Davidson,W., Rao,A., Mendoza,R. and Li,Y.	2022 Multi-National Monkeypox Outbreak	Unpublished	Gigante,C.M., Lee,P., Seabolt,M.H., Zhao,H., Wilkins,K.,McCollum,A., Hutson,C., Davidson,W., Rao,A., Mendoza,R. and Li,Y.	Direct Submission	Submitted (15-AUG-2022) DHCPP-PRB, CDC, 1600 Clifton Rd, Atlanta,GA 30333, USA
OP225966	OP225966.1	197147 bp	2022-08-17	Monkeypox virus isolate MPXV_USA_2022_IL0023, complete genome.	Gigante,C.M., Ghinai,I., Seabolt,M.H., Zhao,H., Wilkins,K.,McCollum,A., Hutson,C., Davidson,W., Rao,A., Kerins,J. and Li,Y.	2022 Multi-National Monkeypox Outbreak	Unpublished	Gigante,C.M., Ghinai,I., Seabolt,M.H., Zhao,H., Wilkins,K.,McCollum,A., Hutson,C., Davidson,W., Rao,A., Kerins,J. and Li,Y.	Direct Submission	Submitted (15-AUG-2022) DHCPP-PRB, CDC, 1600 Clifton Rd, Atlanta,GA 30333, USA
OP225965	OP225965.1	197147 bp	2022-08-17	Monkeypox virus isolate MPXV_USA_2022_FL0012, complete genome.	Gigante,C.M., Lee,P., Seabolt,M.H., Zhao,H., Wilkins,K.,McCollum,A., Hutson,C., Davidson,W., Rao,A., Mendoza,R. and Li,Y.	2022 Multi-National Monkeypox Outbreak	Unpublished	Gigante,C.M., Lee,P., Seabolt,M.H., Zhao,H., Wilkins,K.,McCollum,A., Hutson,C., Davidson,W., Rao,A., Mendoza,R. and Li,Y.	Direct Submission	Submitted (15-AUG-2022) DHCPP-PRB, CDC, 1600 Clifton Rd, Atlanta,GA 30333, USA
OP225964	OP225964.1	197176 bp	2022-08-17	Monkeypox virus isolate MPXV_USA_2022_IL0024, complete genome.	Gigante,C.M., Ghinai,I., Seabolt,M.H., Zhao,H., Wilkins,K.,McCollum,A., Hutson,C., Davidson,W., Rao,A., Kerins,J. and Li,Y.	2022 Multi-National Monkeypox Outbreak	Unpublished	Gigante,C.M., Ghinai,I., Seabolt,M.H., Zhao,H., Wilkins,K.,McCollum,A., Hutson,C., Davidson,W., Rao,A., Kerins,J. and Li,Y.	Direct Submission	Submitted (15-AUG-2022) DHCPP-PRB, CDC, 1600 Clifton Rd, Atlanta,GA 30333, USA
OP225963	OP225963.1	197155 bp	2022-08-17	Monkeypox virus isolate MPXV_USA_2022_CO0006, complete genome.	Gigante,C.M., Steidley,B., Seabolt,M.H., Zhao,H., Wilkins,K.,McCollum,A., Hutson,C., Davidson,W., Rao,A., Davizon,E. and Li,Y.	2022 Multi-National Monkeypox Outbreak	Unpublished	Gigante,C.M., Steidley,B., Seabolt,M.H., Zhao,H., Wilkins,K.,McCollum,A., Hutson,C., Davidson,W., Rao,A., Davizon,E. and Li,Y.	Direct Submission	Submitted (15-AUG-2022) DHCPP-PRB, CDC,1600 Clifton Rd, Atlanta, GA 30333, USA
OP225962	OP225962.1	197151 bp	2022-08-17	Monkeypox virus isolate MPXV_USA_2022_IL0020, complete genome.	Gigante,C.M., Ghinai,I., Seabolt,M.H., Zhao,H., Wilkins,K.,McCollum,A., Hutson,C., Davidson,W., Rao,A., Kerins,J. and Li,Y.	2022 Multi-National Monkeypox Outbreak	Unpublished	Gigante,C.M., Ghinai,I., Seabolt,M.H., Zhao,H., Wilkins,K.,McCollum,A., Hutson,C., Davidson,W., Rao,A., Kerins,J. and Li,Y.	Direct Submission	Submitted (15-AUG-2022) DHCPP-PRB, CDC, 1600 Clifton Rd, Atlanta,GA 30333, USA
OP225960	OP225960.1	197152 bp	2022-08-17	Monkeypox virus isolate MPXV_USA_2022_NY0013, complete genome.	Gigante,C.M., Hughes,S., Seabolt,M.H., Zhao,H., Wilkins,K.,McCollum,A., Hutson,C., Davidson,W., Rao,A., Baumgartner,J. and Li,Y.	2022 Multi-National Monkeypox Outbreak	Unpublished	Gigante,C.M., Hughes,S., Seabolt,M.H., Zhao,H., Wilkins,K.,McCollum,A., Hutson,C., Davidson,W., Rao,A., Baumgartner,J. and Li,Y.	Direct Submission	Submitted (15-AUG-2022) DHCPP-PRB, CDC, 1600 Clifton Rd, Atlanta,GA 30333, USA
OP215288	OP215288.1	197139 bp	2022-08-17	Monkeypox virus isolate MPXV/Germany/2022/RKI270, complete genome.	Brinkmann,A., Kohl,C., Pape,K., Uddin,S., Schrick,L., Michel,J.,Schaade,L. and Nitsche,A.	Direct Submission	Submitted (12-AUG-2022) Centre for Biological Threats, Highly Pathogenic Viruses, Robert Koch Institute, Seestr 10, Berlin, Berlin 13353, Germany
OP215287	OP215287.1	197140 bp	2022-08-17	Monkeypox virus isolate MPXV/Germany/2022/RKI268, complete genome.	Brinkmann,A., Kohl,C., Pape,K., Uddin,S., Schrick,L., Michel,J.,Schaade,L. and Nitsche,A.	Direct Submission	Submitted (12-AUG-2022) Centre for Biological Threats, Highly Pathogenic Viruses, Robert Koch Institute, Seestr 10, Berlin,Berlin 13353, Germany
OP215286	OP215286.1	197140 bp	2022-08-17	Monkeypox virus isolate MPXV/Germany/2022/RKI267, complete genome.	Brinkmann,A., Kohl,C., Pape,K., Uddin,S., Schrick,L., Michel,J.,Schaade,L. and Nitsche,A.	Direct Submission	Submitted (12-AUG-2022) Centre for Biological Threats, Highly Pathogenic Viruses, Robert Koch Institute, Seestr 10, Berlin,Berlin 13353, Germany
OP215285	OP215285.1	197139 bp	2022-08-17	Monkeypox virus isolate MPXV/Germany/2022/RKI266, complete genome.	Brinkmann,A., Kohl,C., Pape,K., Uddin,S., Schrick,L., Michel,J.,Schaade,L. and Nitsche,A.	Direct Submission	Submitted (12-AUG-2022) Centre for Biological Threats, Highly Pathogenic Viruses, Robert Koch Institute, Seestr 10, Berlin,Berlin 13353, Germany
OP215284	OP215284.1	197140 bp	2022-08-17	Monkeypox virus isolate MPXV/Germany/2022/RKI265, complete genome.	Brinkmann,A., Kohl,C., Pape,K., Uddin,S., Schrick,L., Michel,J.,Schaade,L. and Nitsche,A.	Direct Submission	Submitted (12-AUG-2022) Centre for Biological Threats, Highly Pathogenic Viruses, Robert Koch Institute, Seestr 10, Berlin,Berlin 13353, Germany
OP215283	OP215283.1	197139 bp	2022-08-17	Monkeypox virus isolate MPXV/Germany/2022/RKI264, complete genome.	Brinkmann,A., Kohl,C., Pape,K., Uddin,S., Schrick,L., Michel,J.,Schaade,L. and Nitsche,A.	Direct Submission	Submitted (12-AUG-2022) Centre for Biological Threats, Highly Pathogenic Viruses, Robert Koch Institute, Seestr 10, Berlin,Berlin 13353, Germany
OP215281	OP215281.1	197139 bp	2022-08-17	Monkeypox virus isolate MPXV/Germany/2022/RKI262, complete genome.	Brinkmann,A., Kohl,C., Pape,K., Uddin,S., Schrick,L., Michel,J.,Schaade,L. and Nitsche,A.	Direct Submission	Submitted (12-AUG-2022) Centre for Biological Threats, Highly Pathogenic Viruses, Robert Koch Institute, Seestr 10, Berlin,Berlin 13353, Germany
OP215280	OP215280.1	197140 bp	2022-08-17	Monkeypox virus isolate MPXV/Germany/2022/RKI261, complete genome.	Brinkmann,A., Kohl,C., Pape,K., Uddin,S., Schrick,L., Michel,J.,Schaade,L. and Nitsche,A.	Direct Submission	Submitted (12-AUG-2022) Centre for Biological Threats, Highly Pathogenic Viruses, Robert Koch Institute, Seestr 10, Berlin,Berlin 13353, Germany
OP215279	OP215279.1	197140 bp	2022-08-17	Monkeypox virus isolate MPXV/Germany/2022/RKI260, complete genome.	Brinkmann,A., Kohl,C., Pape,K., Uddin,S., Schrick,L., Michel,J.,Schaade,L. and Nitsche,A.	Direct Submission	Submitted (12-AUG-2022) Centre for Biological Threats, Highly Pathogenic Viruses, Robert Koch Institute, Seestr 10, Berlin,Berlin 13353, Germany
OP215278	OP215278.1	197139 bp	2022-08-17	Monkeypox virus isolate MPXV/Germany/2022/RKI259, complete genome.	Brinkmann,A., Kohl,C., Pape,K., Uddin,S., Schrick,L., Michel,J.,Schaade,L. and Nitsche,A.	Direct Submission	Submitted (12-AUG-2022) Centre for Biological Threats, Highly Pathogenic Viruses, Robert Koch Institute, Seestr 10, Berlin,Berlin 13353, Germany
OP215277	OP215277.1	197139 bp	2022-08-17	Monkeypox virus isolate MPXV/Germany/2022/RKI258, complete genome.	Brinkmann,A., Kohl,C., Pape,K., Uddin,S., Schrick,L., Michel,J.,Schaade,L. and Nitsche,A.	Direct Submission	Submitted (12-AUG-2022) Centre for Biological Threats, Highly Pathogenic Viruses, Robert Koch Institute, Seestr 10, Berlin,Berlin 13353, Germany
OP215275	OP215275.1	197139 bp	2022-08-17	Monkeypox virus isolate MPXV/Germany/2022/RKI256, complete genome.	Brinkmann,A., Kohl,C., Pape,K., Uddin,S., Schrick,L., Michel,J.,Schaade,L. and Nitsche,A.	Direct Submission	Submitted (12-AUG-2022) Centre for Biological Threats, Highly Pathogenic Viruses, Robert Koch Institute, Seestr 10, Berlin,Berlin 13353, Germany
OP215274	OP215274.1	197139 bp	2022-08-17	Monkeypox virus isolate MPXV/Germany/2022/RKI254, complete genome.	Brinkmann,A., Kohl,C., Pape,K., Uddin,S., Schrick,L., Michel,J., Schaade,L. and Nitsche,A.	Direct Submission	Submitted (12-AUG-2022) Centre for Biological Threats, Highly Pathogenic Viruses, Robert Koch Institute, Seestr 10, Berlin,Berlin 13353, Germany
OP215273	OP215273.1	197139 bp	2022-08-17	Monkeypox virus isolate MPXV/Germany/2022/RKI251, complete genome.	Brinkmann,A., Kohl,C., Pape,K., Uddin,S., Schrick,L., Michel,J.,Schaade,L. and Nitsche,A.	Direct Submission	Submitted (12-AUG-2022) Centre for Biological Threats, Highly Pathogenic Viruses, Robert Koch Institute, Seestr 10, Berlin,Berlin 13353, Germany
OP215272	OP215272.1	197117 bp	2022-08-17	Monkeypox virus isolate MPXV/Germany/2022/RKI253, complete genome.	Brinkmann,A., Kohl,C., Pape,K., Uddin,S., Schrick,L., Michel,J.,Jessen,H., Schaade,L. and Nitsche,A.	Direct Submission	Submitted (12-AUG-2022) Centre for Biological Threats, HighlyPathogenic Viruses, Robert Koch Institute, Seestr 10, Berlin,Berlin 13353, Germany
OP215271	OP215271.1	197139 bp	2022-08-17	Monkeypox virus isolate MPXV/Germany/2022/RKI269, complete genome.	Brinkmann,A., Kohl,C., Pape,K., Uddin,S., Schrick,L., Michel,J.,Jessen,H., Schaade,L. and Nitsche,A.	Direct Submission	Submitted (12-AUG-2022) Centre for Biological Threats, Highly Pathogenic Viruses, Robert Koch Institute, Seestr 10, Berlin,Berlin 13353, Germany
OP215270	OP215270.1	197139 bp	2022-08-17	Monkeypox virus isolate MPXV/Germany/2022/RKI255, complete genome.	Brinkmann,A., Kohl,C., Pape,K., Uddin,S., Schrick,L., Michel,J.,Jessen,H., Schaade,L. and Nitsche,A.	Direct Submission	Submitted (12-AUG-2022) Centre for Biological Threats, Highly Pathogenic Viruses, Robert Koch Institute, Seestr 10, Berlin,Berlin 13353, Germany
OP215269	OP215269.1	197139 bp	2022-08-17	Monkeypox virus isolate MPXV/Germany/2022/RKI252, complete genome.	Brinkmann,A., Kohl,C., Pape,K., Uddin,S., Schrick,L., Michel,J.,Jessen,H., Schaade,L. and Nitsche,A.	Direct Submission	Submitted (12-AUG-2022) Centre for Biological Threats, Highly Pathogenic Viruses, Robert Koch Institute, Seestr 10, Berlin,Berlin 13353, Germany
OP185717	OP185717.1	197302 bp	2022-08-17	Monkeypox virus isolate MPXV_USA_2022_AZ0001, complete genome.	Gigante,C.M., Francis,D., Seabolt,M.H., Zhao,H., Wilkins,K.,McCollum,A., Hutson,C., Davidson,W., Rao,A., Escobar,J. and Li,Y.	2022 Multi-National Monkeypox Outbreak	Unpublished	Gigante,C.M., Francis,D., Seabolt,M.H., Zhao,H., Wilkins,K.,McCollum,A., Hutson,C., Davidson,W., Rao,A., Escobar,J. and Li,Y.	Direct Submission	Submitted (09-AUG-2022) DHCPP-PRB, CDC, 1600 Clifton Rd, Atlanta,GA 30333, USA
OP150927	OP150927.1	197228 bp	2022-08-17	Monkeypox virus isolate MPXV_USA_2022_WA001, complete genome.	Gigante,C., Pavlick,J., Seabolt,M., Zhao,H., Wilkins,K.,McCollum,A., Hutson,C., Davidson,W., Rao,A., Parrott,T. and Li,Y.	2022 Multi-National Monkeypox Outbreak	Unpublished	Gigante,C., Pavlick,J., Seabolt,M., Zhao,H., Wilkins,K.,McCollum,A., Hutson,C., Davidson,W., Rao,A., Parrott,T. and Li,Y.	Direct Submission	Submitted (04-AUG-2022) DHCPP-PRB, CDC, 1600 Clifton Rd, Atlanta,GA 30333, USA
OP150926	OP150926.1	197692 bp	2022-08-17	Monkeypox virus isolate MPXV_USA_2022_PA001, complete genome.	Gigante,C., Goldoft,M., Seabolt,M., Zhao,H., Wilkins,K.,McCollum,A., Hutson,C., Davidson,W., Rao,A., Holshue,M. and Li,Y.	2022 Multi-National Monkeypox Outbreak	Unpublished	Gigante,C., Goldoft,M., Seabolt,M., Zhao,H., Wilkins,K.,McCollum,A., Hutson,C., Davidson,W., Rao,A., Holshue,M. and Li,Y.	Direct Submission	Submitted (04-AUG-2022) DHCPP-PRB, CDC, 1600 Clifton Rd, Atlanta,GA 30333, USA
OP150925	OP150925.1	197762 bp	2022-08-17	Monkeypox virus isolate MPXV_USA_2022_GA001, complete genome.	Gigante,C., Xia,D., Seabolt,M., Zhao,H., Wilkins,K., McCollum,A.,Hutson,C., Davidson,W., Rao,A., Plipat,N. and Li,Y.	2022 Multi-National Monkeypox Outbreak	Unpublished	Gigante,C., Xia,D., Seabolt,M., Zhao,H., Wilkins,K., McCollum,A.,Hutson,C., Davidson,W., Rao,A., Plipat,N. and Li,Y.	Direct Submission	Submitted (04-AUG-2022) DHCPP-PRB, CDC, 1600 Clifton Rd, Atlanta,GA 30333, USA
OP150924	OP150924.1	197776 bp	2022-08-17	Monkeypox virus isolate MPXV_USA_2022_CA006, complete genome.	Gigante,C., Ventura,J., Seabolt,M.H., Zhao,H., Wilkins,K.,McCollum,A., Hutson,C., Davidson,W., Rao,A., Nash,J., Sheth,M. and Li,Y.	2022 Multi-National Monkeypox Outbreak	Unpublished	Gigante,C., Ventura,J., Seabolt,M.H., Zhao,H., Wilkins,K.,McCollum,A., Hutson,C., Davidson,W., Rao,A., Nash,J., Sheth,M. and Li,Y.	Direct Submission	Submitted (02-AUG-2022) DHCPP-PRB, CDC, 1600 Clifton Rd, Atlanta, GA 30333, USA
OP150923	OP150923.1	197749 bp	2022-08-17	Monkeypox virus isolate MPXV_USA_2022_CA007, complete genome.	Gigante,C., Ventura,J., Seabolt,M.H., Zhao,H., Wilkins,K., McCollum,A., Hutson,C., Davidson,W., Rao,A., Nash,J. and Li,Y.	2022 Multi-National Monkeypox Outbreak	Unpublished	Gigante,C., Ventura,J., Seabolt,M.H., Zhao,H., Wilkins,K., McCollum,A., Hutson,C., Davidson,W., Rao,A., Nash,J. and Li,Y.	Direct Submission	Submitted (02-AUG-2022) DHCPP-PRB, CDC, 1600 Clifton Rd, Atlanta,GA 30333, USA
OP215268	OP215268.1	197140 bp	2022-08-17	Monkeypox virus isolate MPXV/Germany/2022/RKI248	Brinkmann,A., Kohl,C., Pape,K., Uddin,S., Schrick,L., Michel,J.,Friesen,J., Schaade,L. and Nitsche,A.	Direct Submission	Submitted (11-AUG-2022) Centre for Biological Threats, HighlyPathogenic Viruses, Robert Koch Institute, Seestr 10, Berlin,Berlin 13353, Germany
OP215267	OP215267.1	197139 bp	2022-08-17	Monkeypox virus isolate MPXV/Germany/2022/RKI247.	Brinkmann,A., Kohl,C., Pape,K., Uddin,S., Schrick,L., Michel,J.Schaade,L. and Nitsche,A	Direct Submission	Submitted (11-AUG-2022) Centre for Biological Threats, HighlyPathogenic Viruses, Robert Koch Institute, Seestr 10, Berlin,Berlin 13353, Germany
OP215266	OP215266.1	197139 bp	2022-08-17	Monkeypox virus isolate MPXV/Germany/2022/RKI246.	Brinkmann,A., Kohl,C., Pape,K., Uddin,S., Schrick,L., Michel,J.Schaade,L. and Nitsche,A	Direct Submission	Submitted (11-AUG-2022) Centre for Biological Threats, HighlyPathogenic Viruses, Robert Koch Institute, Seestr 10, Berlin,Berlin 13353, Germany
OP215265	OP215265.1	197139 bp	2022-08-17	Monkeypox virus isolate MPXV/Germany/2022/RKI245.	Brinkmann,A., Kohl,C., Pape,K., Uddin,S., Schrick,L., Michel,J.Schaade,L. and Nitsche,A	Direct Submission	Submitted (11-AUG-2022) Centre for Biological Threats, HighlyPathogenic Viruses, Robert Koch Institute, Seestr 10, Berlin,Berlin 13353, Germany
OP215264	OP215264.1	197139 bp	2022-08-17	Monkeypox virus isolate MPXV/Germany/2022/RKI244	Brinkmann,A., Kohl,C., Pape,K., Uddin,S., Schrick,L., Michel,J.Schaade,L. and Nitsche,A	Direct Submission	Submitted (11-AUG-2022) Centre for Biological Threats, HighlyPathogenic Viruses, Robert Koch Institute, Seestr 10, Berlin,Berlin 13353, Germany
OP215263	OP215263.1	197141 bp	2022-08-17	Monkeypox virus isolate MPXV/Germany/2022/RKI239.	Brinkmann,A., Kohl,C., Pape,K., Uddin,S., Schrick,L., Michel,J.Schaade,L. and Nitsche,A	Direct Submission	Submitted (11-AUG-2022) Centre for Biological Threats, HighlyPathogenic Viruses, Robert Koch Institute, Seestr 10, Berlin,Berlin 13353, Germany
OP215260	OP215260.1	197139 bp	2022-08-17	Monkeypox virus isolate MPXV/Germany/2022/RKI236.	Brinkmann,A., Kohl,C., Pape,K., Uddin,S., Schrick,L., Michel,J.Schaade,L. and Nitsche,A	Direct Submission	Submitted (11-AUG-2022) Centre for Biological Threats, HighlyPathogenic Viruses, Robert Koch Institute, Seestr 10, Berlin,Berlin 13353, Germany
OP215258	OP215258.1	197140 bp	2022-08-17	Monkeypox virus isolate MPXV/Germany/2022/RKI232	Brinkmann,A., Kohl,C., Pape,K., Uddin,S., Schrick,L., Michel,J.Schaade,L. and Nitsche,A	Direct Submission	Submitted (11-AUG-2022) Centre for Biological Threats, HighlyPathogenic Viruses, Robert Koch Institute, Seestr 10, Berlin,Berlin 13353, Germany
OP215257	OP215257.1	197139 bp	2022-08-17	Monkeypox virus isolate MPXV/Germany/2022/RKI230.	Brinkmann,A., Kohl,C., Pape,K., Uddin,S., Schrick,L., Michel,J.Schaade,L. and Nitsche,A	Direct Submission	Submitted (11-AUG-2022) Centre for Biological Threats, HighlyPathogenic Viruses, Robert Koch Institute, Seestr 10, Berlin,Berlin 13353, Germany
OP215256	OP215256.1	197140 bp	2022-08-17	Monkeypox virus isolate MPXV/Germany/2022/RKI228.	Brinkmann,A., Kohl,C., Pape,K., Uddin,S., Schrick,L., Michel,J.Schaade,L. and Nitsche,A	Direct Submission	Submitted (11-AUG-2022) Centre for Biological Threats, HighlyPathogenic Viruses, Robert Koch Institute, Seestr 10, Berlin,Berlin 13353, Germany
OP215255	OP215255.1	197140 bp	2022-08-17	Monkeypox virus isolate MPXV/Germany/2022/RKI227	Brinkmann,A., Kohl,C., Pape,K., Uddin,S., Schrick,L., Michel,J.Schaade,L. and Nitsche,A	Direct Submission	Submitted (11-AUG-2022) Centre for Biological Threats, HighlyPathogenic Viruses, Robert Koch Institute, Seestr 10, Berlin,Berlin 13353, Germany
OP215254	OP215254.1	197139 bp	2022-08-17	Monkeypox virus isolate MPXV/Germany/2022/RKI226	Brinkmann,A., Kohl,C., Pape,K., Uddin,S., Schrick,L., Michel,J.Schaade,L. and Nitsche,A	Direct Submission	Submitted (11-AUG-2022) Centre for Biological Threats, HighlyPathogenic Viruses, Robert Koch Institute, Seestr 10, Berlin,Berlin 13353, Germany
OP215253	OP215253.1	197139 bp	2022-08-17	Monkeypox virus isolate MPXV/Germany/2022/RKI225.	Brinkmann,A., Kohl,C., Pape,K., Uddin,S., Schrick,L., Michel,J.Schaade,L. and Nitsche,A	Direct Submission	Submitted (11-AUG-2022) Centre for Biological Threats, HighlyPathogenic Viruses, Robert Koch Institute, Seestr 10, Berlin,Berlin 13353, Germany
OP215252	OP215252.1	197139 bp	2022-08-17	Monkeypox virus isolate MPXV/Germany/2022/RKI222.	Brinkmann,A., Kohl,C., Pape,K., Uddin,S., Schrick,L., Michel,J.Schaade,L. and Nitsche,A	Direct Submission	Submitted (11-AUG-2022) Centre for Biological Threats, HighlyPathogenic Viruses, Robert Koch Institute, Seestr 10, Berlin,Berlin 13353, Germany
OP215250	OP215250.1	197140 bp	2022-08-17	Monkeypox virus isolate MPXV/Germany/2022/RKI220.	Brinkmann,A., Kohl,C., Pape,K., Uddin,S., Schrick,L., Michel,J.Schaade,L. and Nitsche,A	Direct Submission	Submitted (11-AUG-2022) Centre for Biological Threats, HighlyPathogenic Viruses, Robert Koch Institute, Seestr 10, Berlin,Berlin 13353, Germany
OP215248	OP215248.1	197139 bp	2022-08-17	Monkeypox virus isolate MPXV/Germany/2022/RKI215.	Brinkmann,A., Kohl,C., Pape,K., Uddin,S., Schrick,L., Michel,J.Schaade,L. and Nitsche,A	Direct Submission	Submitted (11-AUG-2022) Centre for Biological Threats, HighlyPathogenic Viruses, Robert Koch Institute, Seestr 10, Berlin,Berlin 13353, Germany
OP215246	OP215246.1	197139 bp	2022-08-17	Monkeypox virus isolate MPXV/Germany/2022/RKI210	Brinkmann,A., Kohl,C., Pape,K., Uddin,S., Schrick,L., Michel,J.Schaade,L. and Nitsche,A	Direct Submission	Submitted (11-AUG-2022) Centre for Biological Threats, HighlyPathogenic Viruses, Robert Koch Institute, Seestr 10, Berlin,Berlin 13353, Germany
OP215245	OP215245.1	197139 bp	2022-08-17	Monkeypox virus isolate MPXV/Germany/2022/RKI208.	Brinkmann,A., Kohl,C., Pape,K., Uddin,S., Schrick,L., Michel,J.Schaade,L. and Nitsche,A	Direct Submission	Submitted (11-AUG-2022) Centre for Biological Threats, HighlyPathogenic Viruses, Robert Koch Institute, Seestr 10, Berlin,Berlin 13353, Germany
OP215244	OP215244.1	197139 bp	2022-08-17	Monkeypox virus isolate MPXV/Germany/2022/RKI207	Brinkmann,A., Kohl,C., Pape,K., Uddin,S., Schrick,L., Michel,J.Schaade,L. and Nitsche,A	Direct Submission	Submitted (11-AUG-2022) Centre for Biological Threats, HighlyPathogenic Viruses, Robert Koch Institute, Seestr 10, Berlin,Berlin 13353, Germany
OP215243	OP215243.1	197139 bp	2022-08-17	Monkeypox virus isolate MPXV/Germany/2022/RKI206	Brinkmann,A., Kohl,C., Pape,K., Uddin,S., Schrick,L., Michel,J.Schaade,L. and Nitsche,A	Direct Submission	Submitted (11-AUG-2022) Centre for Biological Threats, HighlyPathogenic Viruses, Robert Koch Institute, Seestr 10, Berlin,Berlin 13353, Germany
OP215242	OP215242.1	197140 bp	2022-08-17	Monkeypox virus isolate MPXV/Germany/2022/RKI205.	Brinkmann,A., Kohl,C., Pape,K., Uddin,S., Schrick,L., Michel,J.Schaade,L. and Nitsche,A	Direct Submission	Submitted (11-AUG-2022) Centre for Biological Threats, HighlyPathogenic Viruses, Robert Koch Institute, Seestr 10, Berlin,Berlin 13353, Germany
OP215241	OP215241.1	197139 bp	2022-08-17	Monkeypox virus isolate MPXV/Germany/2022/RKI201.	Brinkmann,A., Kohl,C., Pape,K., Uddin,S., Schrick,L., Michel,J.Schaade,L. and Nitsche,A	Direct Submission	Submitted (11-AUG-2022) Centre for Biological Threats, HighlyPathogenic Viruses, Robert Koch Institute, Seestr 10, Berlin,Berlin 13353, Germany
OP215239	OP215239.1	197140 bp	2022-08-17	Monkeypox virus isolate MPXV/Germany/2022/RKI199	Brinkmann,A., Kohl,C., Pape,K., Uddin,S., Schrick,L., Michel,J.Schaade,L. and Nitsche,A	Direct Submission	Submitted (11-AUG-2022) Centre for Biological Threats, HighlyPathogenic Viruses, Robert Koch Institute, Seestr 10, Berlin,Berlin 13353, Germany
OP215237	OP215237.1	197140 bp	2022-08-17	Monkeypox virus isolate MPXV/Germany/2022/RKI195.	Brinkmann,A., Kohl,C., Pape,K., Uddin,S., Schrick,L., Michel,J.Schaade,L. and Nitsche,A	Direct Submission	Submitted (11-AUG-2022) Centre for Biological Threats, HighlyPathogenic Viruses, Robert Koch Institute, Seestr 10, Berlin,Berlin 13353, Germany
OP215236	OP215236.1	197139 bp	2022-08-17	Monkeypox virus isolate MPXV/Germany/2022/RKI194.	Brinkmann,A., Kohl,C., Pape,K., Uddin,S., Schrick,L., Michel,J.Schaade,L. and Nitsche,A	Direct Submission	Submitted (11-AUG-2022) Centre for Biological Threats, HighlyPathogenic Viruses, Robert Koch Institute, Seestr 10, Berlin,Berlin 13353, Germany
OP215235	OP215235.1	197139 bp	2022-08-17	Monkeypox virus isolate MPXV/Germany/2022/RKI193	Brinkmann,A., Kohl,C., Pape,K., Uddin,S., Schrick,L., Michel,J.Schaade,L. and Nitsche,A	Direct Submission	Submitted (11-AUG-2022) Centre for Biological Threats, HighlyPathogenic Viruses, Robert Koch Institute, Seestr 10, Berlin,Berlin 13353, Germany
OP215234	OP215234.1	197139 bp	2022-08-17	Monkeypox virus isolate MPXV/Germany/2022/RKI192	Brinkmann,A., Kohl,C., Pape,K., Uddin,S., Schrick,L., Michel,J.Schaade,L. and Nitsche,A	Direct Submission	Submitted (11-AUG-2022) Centre for Biological Threats, HighlyPathogenic Viruses, Robert Koch Institute, Seestr 10, Berlin,Berlin 13353, Germany
OP215233	OP215233.1	197139 bp	2022-08-17	Monkeypox virus isolate MPXV/Germany/2022/RKI191.	Brinkmann,A., Kohl,C., Pape,K., Uddin,S., Schrick,L., Michel,J.Schaade,L. and Nitsche,A	Direct Submission	Submitted (11-AUG-2022) Centre for Biological Threats, HighlyPathogenic Viruses, Robert Koch Institute, Seestr 10, Berlin,Berlin 13353, Germany
OP215232	OP215232.1	197140 bp	2022-08-17	Monkeypox virus isolate MPXV/Germany/2022/RKI190	Brinkmann,A., Kohl,C., Pape,K., Uddin,S., Schrick,L., Michel,J.Schaade,L. and Nitsche,A	Direct Submission	Submitted (11-AUG-2022) Centre for Biological Threats, HighlyPathogenic Viruses, Robert Koch Institute, Seestr 10, Berlin,Berlin 13353, Germany
OP215231	OP215231.1	197139 bp	2022-08-17	Monkeypox virus isolate MPXV/Germany/2022/RKI189	Brinkmann,A., Kohl,C., Pape,K., Uddin,S., Schrick,L., Michel,J.Schaade,L. and Nitsche,A	Direct Submission	Submitted (11-AUG-2022) Centre for Biological Threats, HighlyPathogenic Viruses, Robert Koch Institute, Seestr 10, Berlin,Berlin 13353, Germany
OP215230	OP215230.1	197139 bp	2022-08-17	Monkeypox virus isolate MPXV/Germany/2022/RKI187	Brinkmann,A., Kohl,C., Pape,K., Uddin,S., Schrick,L., Michel,J.Schaade,L. and Nitsche,A	Direct Submission	Submitted (11-AUG-2022) Centre for Biological Threats, HighlyPathogenic Viruses, Robert Koch Institute, Seestr 10, Berlin,Berlin 13353, Germany
OP215229	OP215229.1	197140 bp	2022-08-17	Monkeypox virus isolate MPXV/Germany/2022/RKI250	Brinkmann,A., Kohl,C., Pape,K., Uddin,S., Schrick,L., Michel,J.Schaade,L. and Nitsche,A	Direct Submission	Submitted (11-AUG-2022) Centre for Biological Threats, HighlyPathogenic Viruses, Robert Koch Institute, Seestr 10, Berlin,Berlin 13353, Germany
OP215228	OP215228.1	197139 bp	2022-08-17	Monkeypox virus isolate MPXV/Germany/2022/RKI249	Brinkmann,A., Kohl,C., Pape,K., Uddin,S., Schrick,L., Michel,J.Schaade,L. and Nitsche,A	Direct Submission	Submitted (11-AUG-2022) Centre for Biological Threats, HighlyPathogenic Viruses, Robert Koch Institute, Seestr 10, Berlin,Berlin 13353, Germany
OP215227	OP215227.1	197140 bp	2022-08-17	Monkeypox virus isolate MPXV/Germany/2022/RKI242	Brinkmann,A., Kohl,C., Pape,K., Uddin,S., Schrick,L., Michel,J.Schaade,L. and Nitsche,A	Direct Submission	Submitted (11-AUG-2022) Centre for Biological Threats, HighlyPathogenic Viruses, Robert Koch Institute, Seestr 10, Berlin,Berlin 13353, Germany
OP215226	OP215226.1	197139 bp	2022-08-17	Monkeypox virus isolate MPXV/Germany/2022/RKI241	Brinkmann,A., Kohl,C., Pape,K., Uddin,S., Schrick,L., Michel,J.Schaade,L. and Nitsche,A	Direct Submission	Submitted (11-AUG-2022) Centre for Biological Threats, HighlyPathogenic Viruses, Robert Koch Institute, Seestr 10, Berlin,Berlin 13353, Germany
OP215225	OP215225.1	197139 bp	2022-08-17	Monkeypox virus isolate MPXV/Germany/2022/RKI240	Brinkmann,A., Kohl,C., Pape,K., Uddin,S., Schrick,L., Michel,J.Schaade,L. and Nitsche,A	Direct Submission	Submitted (11-AUG-2022) Centre for Biological Threats, HighlyPathogenic Viruses, Robert Koch Institute, Seestr 10, Berlin,Berlin 13353, Germany
OP215224	OP215224.1	197139 bp	2022-08-17	Monkeypox virus isolate MPXV/Germany/2022/RKI235.	Brinkmann,A., Kohl,C., Pape,K., Uddin,S., Schrick,L., Michel,J.Schaade,L. and Nitsche,A	Direct Submission	Submitted (11-AUG-2022) Centre for Biological Threats, HighlyPathogenic Viruses, Robert Koch Institute, Seestr 10, Berlin,Berlin 13353, Germany
OP215223	OP215223.1	197140 bp	2022-08-17	Monkeypox virus isolate MPXV/Germany/2022/RKI234	Brinkmann,A., Kohl,C., Pape,K., Uddin,S., Schrick,L., Michel,J.Schaade,L. and Nitsche,A	Direct Submission	Submitted (11-AUG-2022) Centre for Biological Threats, HighlyPathogenic Viruses, Robert Koch Institute, Seestr 10, Berlin,Berlin 13353, Germany
OP215222	OP215222.1	197140 bp	2022-08-17	Monkeypox virus isolate MPXV/Germany/2022/RKI231	Brinkmann,A., Kohl,C., Pape,K., Uddin,S., Schrick,L., Michel,J.Schaade,L. and Nitsche,A	Direct Submission	Submitted (11-AUG-2022) Centre for Biological Threats, HighlyPathogenic Viruses, Robert Koch Institute, Seestr 10, Berlin,Berlin 13353, Germany
OP215220	OP215220.1	197140 bp	2022-08-17	Monkeypox virus isolate MPXV/Germany/2022/RKI223	Brinkmann,A., Kohl,C., Pape,K., Uddin,S., Schrick,L., Michel,J.Schaade,L. and Nitsche,A	Direct Submission	Submitted (11-AUG-2022) Centre for Biological Threats, HighlyPathogenic Viruses, Robert Koch Institute, Seestr 10, Berlin,Berlin 13353, Germany
OP215219	OP215219.1	197140 bp	2022-08-17	Monkeypox virus isolate MPXV/Germany/2022/RKI225	Brinkmann,A., Kohl,C., Pape,K., Uddin,S., Schrick,L., Michel,J.Schaade,L. and Nitsche,A	Direct Submission	Submitted (11-AUG-2022) Centre for Biological Threats, HighlyPathogenic Viruses, Robert Koch Institute, Seestr 10, Berlin,Berlin 13353, Germany
OP215218	OP215218.1	197140 bp	2022-08-17	Monkeypox virus isolate MPXV/Germany/2022/RKI219	Brinkmann,A., Kohl,C., Pape,K., Uddin,S., Schrick,L., Michel,J.Schaade,L. and Nitsche,A	Direct Submission	Submitted (11-AUG-2022) Centre for Biological Threats, HighlyPathogenic Viruses, Robert Koch Institute, Seestr 10, Berlin,Berlin 13353, Germany
OP215216	OP215216.1	197115 bp	2022-08-17	Monkeypox virus isolate MPXV/Germany/2022/RKI217	Brinkmann,A., Kohl,C., Pape,K., Uddin,S., Schrick,L., Michel,J.Schaade,L. and Nitsche,A	Direct Submission	Submitted (11-AUG-2022) Centre for Biological Threats, HighlyPathogenic Viruses, Robert Koch Institute, Seestr 10, Berlin,Berlin 13353, Germany
OP215215	OP215215.1	197139 bp	2022-08-17	Monkeypox virus isolate MPXV/Germany/2022/RKI213	Brinkmann,A., Kohl,C., Pape,K., Uddin,S., Schrick,L., Michel,J.Schaade,L. and Nitsche,A	Direct Submission	Submitted (11-AUG-2022) Centre for Biological Threats, HighlyPathogenic Viruses, Robert Koch Institute, Seestr 10, Berlin,Berlin 13353, Germany
OP205139	OP205139.1	197205 bp	2022-08-18	Monkeypox virus isolate MPXV_UK_2022_9000090, complete genome.	Groves,N., Osman,K.L., Lewandowski,K.S., Carter,D.P., Pullan,S.T.,Myers,R., Vipond,R. and Chand,M.	Direct Submission	Submitted (05-AUG-2022) Research and Evaluation, UKHSA, Porton Down, Salisbury, Wiltshire SP4 0JG, UK
OP205138	OP205138.1	197205 bp	2022-08-18	Monkeypox virus isolate MPXV_UK_2022_9000195, complete genome.	Groves,N., Osman,K.L., Lewandowski,K.S., Carter,D.P., Pullan,S.T.,Myers,R., Vipond,R. and Chand,M.	Direct Submission	Submitted (05-AUG-2022) Research and Evaluation, UKHSA, Porton Down, Salisbury, Wiltshire SP4 0JG, UK
OP205137	OP205137.1	197205 bp	2022-08-18	Monkeypox virus isolate MPXV_UK_2022_9000192, complete genome.	Groves,N., Osman,K.L., Lewandowski,K.S., Carter,D.P., Pullan,S.T.,Myers,R., Vipond,R. and Chand,M.	Direct Submission	Submitted (05-AUG-2022) Research and Evaluation, UKHSA, Porton Down, Salisbury, Wiltshire SP4 0JG, UK
OP205136	OP205136.1	197207 bp	2022-08-18	Monkeypox virus isolate MPXV_UK_2022_9000191, complete genome.	Groves,N., Osman,K.L., Lewandowski,K.S., Carter,D.P., Pullan,S.T.,Myers,R., Vipond,R. and Chand,M.	Direct Submission	Submitted (05-AUG-2022) Research and Evaluation, UKHSA, Porton Down, Salisbury, Wiltshire SP4 0JG, UK
OP205135	OP205135.1	197207 bp	2022-08-18	Monkeypox virus isolate MPXV_UK_2022_9000190, complete genome.	Groves,N., Osman,K.L., Lewandowski,K.S., Carter,D.P., Pullan,S.T.,Myers,R., Vipond,R. and Chand,M.	Direct Submission	Submitted (05-AUG-2022) Research and Evaluation, UKHSA, Porton Down, Salisbury, Wiltshire SP4 0JG, UK
OP205134	OP205134.1	197205 bp	2022-08-18	Monkeypox virus isolate MPXV_UK_2022_9000189, complete genome.	Groves,N., Osman,K.L., Lewandowski,K.S., Carter,D.P., Pullan,S.T.,Myers,R., Vipond,R. and Chand,M.	Direct Submission	Submitted (05-AUG-2022) Research and Evaluation, UKHSA, Porton Down, Salisbury, Wiltshire SP4 0JG, UK
OP205133	OP205133.1	197205 bp	2022-08-18	Monkeypox virus isolate MPXV_UK_2022_9000188, complete genome.	Groves,N., Osman,K.L., Lewandowski,K.S., Carter,D.P., Pullan,S.T.,Myers,R., Vipond,R. and Chand,M.	Direct Submission	Submitted (05-AUG-2022) Research and Evaluation, UKHSA, Porton Down, Salisbury, Wiltshire SP4 0JG, UK
OP205132	OP205132.1	197205 bp	2022-08-18	Monkeypox virus isolate MPXV_UK_2022_9000187, complete genome.	Groves,N., Osman,K.L., Lewandowski,K.S., Carter,D.P., Pullan,S.T.,Myers,R., Vipond,R. and Chand,M.	Direct Submission	Submitted (05-AUG-2022) Research and Evaluation, UKHSA, Porton Down, Salisbury, Wiltshire SP4 0JG, UK
OP205131	OP205131.1	197165 bp	2022-08-18	Monkeypox virus isolate MPXV_UK_2022_9000186, complete genome.	Groves,N., Osman,K.L., Lewandowski,K.S., Carter,D.P., Pullan,S.T.,Myers,R., Vipond,R. and Chand,M.	Direct Submission	Submitted (05-AUG-2022) Research and Evaluation, UKHSA, Porton Down, Salisbury, Wiltshire SP4 0JG, UK
OP205130	OP205130.1	197205 bp	2022-08-18	Monkeypox virus isolate MPXV_UK_2022_9000185, complete genome.	Groves,N., Osman,K.L., Lewandowski,K.S., Carter,D.P., Pullan,S.T.,Myers,R., Vipond,R. and Chand,M.	Direct Submission	Submitted (05-AUG-2022) Research and Evaluation, UKHSA, Porton Down, Salisbury, Wiltshire SP4 0JG, UK
OP205129	OP205129.1	197205 bp	2022-08-18	Monkeypox virus isolate MPXV_UK_2022_9000184, complete genome.	Groves,N., Osman,K.L., Lewandowski,K.S., Carter,D.P., Pullan,S.T.,Myers,R., Vipond,R. and Chand,M.	Direct Submission	Submitted (05-AUG-2022) Research and Evaluation, UKHSA, Porton Down, Salisbury, Wiltshire SP4 0JG, UK
OP205127	OP205127.1	197205 bp	2022-08-18	Monkeypox virus isolate MPXV_UK_2022_9000178, complete genome.	Groves,N., Osman,K.L., Lewandowski,K.S., Carter,D.P., Pullan,S.T.,Myers,R., Vipond,R. and Chand,M.	Direct Submission	Submitted (05-AUG-2022) Research and Evaluation, UKHSA, Porton Down, Salisbury, Wiltshire SP4 0JG, UK
OP205126	OP205126.1	197205 bp	2022-08-18	Monkeypox virus isolate MPXV_UK_2022_9000177, complete genome.	Groves,N., Osman,K.L., Lewandowski,K.S., Carter,D.P., Pullan,S.T.,Myers,R., Vipond,R. and Chand,M.	Direct Submission	Submitted (05-AUG-2022) Research and Evaluation, UKHSA, Porton Down, Salisbury, Wiltshire SP4 0JG, UK
OP205125	OP205125.1	197205 bp	2022-08-18	Monkeypox virus isolate MPXV_UK_2022_9000175, complete genome.	Groves,N., Osman,K.L., Lewandowski,K.S., Carter,D.P., Pullan,S.T.,Myers,R., Vipond,R. and Chand,M.	Direct Submission	Submitted (05-AUG-2022) Research and Evaluation, UKHSA, Porton Down, Salisbury, Wiltshire SP4 0JG, UK
OP205124	OP205124.1	197205 bp	2022-08-18	Monkeypox virus isolate MPXV_UK_2022_9000173, complete genome.	Groves,N., Osman,K.L., Lewandowski,K.S., Carter,D.P., Pullan,S.T.,Myers,R., Vipond,R. and Chand,M.	Direct Submission	Submitted (05-AUG-2022) Research and Evaluation, UKHSA, Porton Down, Salisbury, Wiltshire SP4 0JG, UK
OP205123	OP205123.1	197205 bp	2022-08-18	Monkeypox virus isolate MPXV_UK_2022_9000167, complete genome.	Groves,N., Osman,K.L., Lewandowski,K.S., Carter,D.P., Pullan,S.T.,Myers,R., Vipond,R. and Chand,M.	Direct Submission	Submitted (05-AUG-2022) Research and Evaluation, UKHSA, Porton Down, Salisbury, Wiltshire SP4 0JG, UK
OP205122	OP205122.1	197205 bp	2022-08-18	Monkeypox virus isolate MPXV_UK_2022_9000165, complete genome.	Groves,N., Osman,K.L., Lewandowski,K.S., Carter,D.P., Pullan,S.T.,Myers,R., Vipond,R. and Chand,M.	Direct Submission	Submitted (05-AUG-2022) Research and Evaluation, UKHSA, Porton Down, Salisbury, Wiltshire SP4 0JG, UK
OP205121	OP205121.1	197205 bp	2022-08-18	Monkeypox virus isolate MPXV_UK_2022_9000164, complete genome.	Groves,N., Osman,K.L., Lewandowski,K.S., Carter,D.P., Pullan,S.T.,Myers,R., Vipond,R. and Chand,M.	Direct Submission	Submitted (05-AUG-2022) Research and Evaluation, UKHSA, Porton Down, Salisbury, Wiltshire SP4 0JG, UK
OP205120	OP205120.1	197181 bp	2022-08-18	Monkeypox virus isolate MPXV_UK_2022_9000162, complete genome.	Groves,N., Osman,K.L., Lewandowski,K.S., Carter,D.P., Pullan,S.T.,Myers,R., Vipond,R. and Chand,M.	Direct Submission	Submitted (05-AUG-2022) Research and Evaluation, UKHSA, Porton Down, Salisbury, Wiltshire SP4 0JG, UK
OP205119	OP205119.1	197205 bp	2022-08-18	Monkeypox virus isolate MPXV_UK_2022_9000161, complete genome.	Groves,N., Osman,K.L., Lewandowski,K.S., Carter,D.P., Pullan,S.T.,Myers,R., Vipond,R. and Chand,M.	Direct Submission	Submitted (05-AUG-2022) Research and Evaluation, UKHSA, Porton Down, Salisbury, Wiltshire SP4 0JG, UK
OP205118	OP205118.1	197205 bp	2022-08-18	Monkeypox virus isolate MPXV_UK_2022_9000160, complete genome.	Groves,N., Osman,K.L., Lewandowski,K.S., Carter,D.P., Pullan,S.T.,Myers,R., Vipond,R. and Chand,M.	Direct Submission	Submitted (05-AUG-2022) Research and Evaluation, UKHSA, Porton Down, Salisbury, Wiltshire SP4 0JG, UK
OP205117	OP205117.1	197205 bp	2022-08-18	Monkeypox virus isolate MPXV_UK_2022_9000159, complete genome.	Groves,N., Osman,K.L., Lewandowski,K.S., Carter,D.P., Pullan,S.T.,Myers,R., Vipond,R. and Chand,M.	Direct Submission	Submitted (05-AUG-2022) Research and Evaluation, UKHSA, Porton Down, Salisbury, Wiltshire SP4 0JG, UK
OP205116	OP205116.1	197205 bp	2022-08-18	Monkeypox virus isolate MPXV_UK_2022_9000158, complete genome.	Groves,N., Osman,K.L., Lewandowski,K.S., Carter,D.P., Pullan,S.T.,Myers,R., Vipond,R. and Chand,M.	Direct Submission	Submitted (05-AUG-2022) Research and Evaluation, UKHSA, Porton Down, Salisbury, Wiltshire SP4 0JG, UK
OP205115	OP205115.1	197205 bp	2022-08-18	Monkeypox virus isolate MPXV_UK_2022_9000157, complete genome.	Groves,N., Osman,K.L., Lewandowski,K.S., Carter,D.P., Pullan,S.T.,Myers,R., Vipond,R. and Chand,M.	Direct Submission	Submitted (05-AUG-2022) Research and Evaluation, UKHSA, Porton Down, Salisbury, Wiltshire SP4 0JG, UK
OP205114	OP205114.1	197205 bp	2022-08-18	Monkeypox virus isolate MPXV_UK_2022_9000152, complete genome.	Groves,N., Osman,K.L., Lewandowski,K.S., Carter,D.P., Pullan,S.T.,Myers,R., Vipond,R. and Chand,M.	Direct Submission	Submitted (05-AUG-2022) Research and Evaluation, UKHSA, Porton Down, Salisbury, Wiltshire SP4 0JG, UK
OP205113	OP205113.1	197205 bp	2022-08-18	Monkeypox virus isolate MPXV_UK_2022_9000150, complete genome.	Groves,N., Osman,K.L., Lewandowski,K.S., Carter,D.P., Pullan,S.T.,Myers,R., Vipond,R. and Chand,M.	Direct Submission	Submitted (05-AUG-2022) Research and Evaluation, UKHSA, Porton Down, Salisbury, Wiltshire SP4 0JG, UK
OP205112	OP205112.1	197167 bp	2022-08-18	Monkeypox virus isolate MPXV_UK_2022_9000149, complete genome.	Groves,N., Osman,K.L., Lewandowski,K.S., Carter,D.P., Pullan,S.T.,Myers,R., Vipond,R. and Chand,M.	Direct Submission	Submitted (05-AUG-2022) Research and Evaluation, UKHSA, Porton Down, Salisbury, Wiltshire SP4 0JG, UK
OP205111	OP205111.1	197205 bp	2022-08-18	Monkeypox virus isolate MPXV_UK_2022_9000148, complete genome.	Groves,N., Osman,K.L., Lewandowski,K.S., Carter,D.P., Pullan,S.T.,Myers,R., Vipond,R. and Chand,M.	Direct Submission	Submitted (05-AUG-2022) Research and Evaluation, UKHSA, Porton Down, Salisbury, Wiltshire SP4 0JG, UK
OP205110	OP205110.1	197165 bp	2022-08-18	Monkeypox virus isolate MPXV_UK_2022_9000147, complete genome.	Groves,N., Osman,K.L., Lewandowski,K.S., Carter,D.P., Pullan,S.T.,Myers,R., Vipond,R. and Chand,M.	Direct Submission	Submitted (05-AUG-2022) Research and Evaluation, UKHSA, Porton Down, Salisbury, Wiltshire SP4 0JG, UK
OP205109	OP205109.1	197205 bp	2022-08-18	Monkeypox virus isolate MPXV_UK_2022_9000146, complete genome.	Groves,N., Osman,K.L., Lewandowski,K.S., Carter,D.P., Pullan,S.T.,Myers,R., Vipond,R. and Chand,M.	Direct Submission	Submitted (05-AUG-2022) Research and Evaluation, UKHSA, Porton Down, Salisbury, Wiltshire SP4 0JG, UK
OP205108	OP205108.1	197205 bp	2022-08-18	Monkeypox virus isolate MPXV_UK_2022_9000145, complete genome.	Groves,N., Osman,K.L., Lewandowski,K.S., Carter,D.P., Pullan,S.T.,Myers,R., Vipond,R. and Chand,M.	Direct Submission	Submitted (05-AUG-2022) Research and Evaluation, UKHSA, Porton Down, Salisbury, Wiltshire SP4 0JG, UK
OP205107	OP205107.1	197205 bp	2022-08-18	Monkeypox virus isolate MPXV_UK_2022_9000144, complete genome.	Groves,N., Osman,K.L., Lewandowski,K.S., Carter,D.P., Pullan,S.T.,Myers,R., Vipond,R. and Chand,M.	Direct Submission	Submitted (05-AUG-2022) Research and Evaluation, UKHSA, Porton Down, Salisbury, Wiltshire SP4 0JG, UK
OP205106	OP205106.1	197169 bp	2022-08-18	Monkeypox virus isolate MPXV_UK_2022_9000143, complete genome.	Groves,N., Osman,K.L., Lewandowski,K.S., Carter,D.P., Pullan,S.T.,Myers,R., Vipond,R. and Chand,M.	Direct Submission	Submitted (05-AUG-2022) Research and Evaluation, UKHSA, Porton Down, Salisbury, Wiltshire SP4 0JG, UK
OP205105	OP205105.1	197199 bp	2022-08-18	Monkeypox virus isolate MPXV_UK_2022_9000142, complete genome.	Groves,N., Osman,K.L., Lewandowski,K.S., Carter,D.P., Pullan,S.T.,Myers,R., Vipond,R. and Chand,M.	Direct Submission	Submitted (05-AUG-2022) Research and Evaluation, UKHSA, Porton Down, Salisbury, Wiltshire SP4 0JG, UK
OP205104	OP205104.1	197205 bp	2022-08-18	Monkeypox virus isolate MPXV_UK_2022_9000140, complete genome.	Groves,N., Osman,K.L., Lewandowski,K.S., Carter,D.P., Pullan,S.T.,Myers,R., Vipond,R. and Chand,M.	Direct Submission	Submitted (05-AUG-2022) Research and Evaluation, UKHSA, Porton Down, Salisbury, Wiltshire SP4 0JG, UK
OP205103	OP205103.1	197189 bp	2022-08-18	Monkeypox virus isolate MPXV_UK_2022_9000138, complete genome.	Groves,N., Osman,K.L., Lewandowski,K.S., Carter,D.P., Pullan,S.T.,Myers,R., Vipond,R. and Chand,M.	Direct Submission	Submitted (05-AUG-2022) Research and Evaluation, UKHSA, Porton Down, Salisbury, Wiltshire SP4 0JG, UK
OP205102	OP205102.1	197205 bp	2022-08-18	Monkeypox virus isolate MPXV_UK_2022_9000137, complete genome.	Groves,N., Osman,K.L., Lewandowski,K.S., Carter,D.P., Pullan,S.T.,Myers,R., Vipond,R. and Chand,M.	Direct Submission	Submitted (05-AUG-2022) Research and Evaluation, UKHSA, Porton Down, Salisbury, Wiltshire SP4 0JG, UK
OP205101	OP205101.1	197205 bp	2022-08-18	Monkeypox virus isolate MPXV_UK_2022_9000136, complete genome.	Groves,N., Osman,K.L., Lewandowski,K.S., Carter,D.P., Pullan,S.T.,Myers,R., Vipond,R. and Chand,M.	Direct Submission	Submitted (05-AUG-2022) Research and Evaluation, UKHSA, Porton Down, Salisbury, Wiltshire SP4 0JG, UK
OP205100	OP205100.1	197205 bp	2022-08-18	Monkeypox virus isolate MPXV_UK_2022_9000134, complete genome.	Groves,N., Osman,K.L., Lewandowski,K.S., Carter,D.P., Pullan,S.T.,Myers,R., Vipond,R. and Chand,M.	Direct Submission	Submitted (05-AUG-2022) Research and Evaluation, UKHSA, Porton Down, Salisbury, Wiltshire SP4 0JG, UK
OP205098	OP205098.1	197205 bp	2022-08-18	Monkeypox virus isolate MPXV_UK_2022_9000131, complete genome.	Groves,N., Osman,K.L., Lewandowski,K.S., Carter,D.P., Pullan,S.T.,Myers,R., Vipond,R. and Chand,M.	Direct Submission	Submitted (05-AUG-2022) Research and Evaluation, UKHSA, Porton Down, Salisbury, Wiltshire SP4 0JG, UK
OP205097	OP205097.1	197205 bp	2022-08-18	Monkeypox virus isolate MPXV_UK_2022_9000130, complete genome.	Groves,N., Osman,K.L., Lewandowski,K.S., Carter,D.P., Pullan,S.T.,Myers,R., Vipond,R. and Chand,M.	Direct Submission	Submitted (05-AUG-2022) Research and Evaluation, UKHSA, Porton Down, Salisbury, Wiltshire SP4 0JG, UK
OP205096	OP205096.1	197207 bp	2022-08-18	Monkeypox virus isolate MPXV_UK_2022_9000108, complete genome.	Groves,N., Osman,K.L., Lewandowski,K.S., Carter,D.P., Pullan,S.T.,Myers,R., Vipond,R. and Chand,M.	Direct Submission	Submitted (05-AUG-2022) Research and Evaluation, UKHSA, Porton Down, Salisbury, Wiltshire SP4 0JG, UK
OP205094	OP205094.1	197209 bp	2022-08-18	Monkeypox virus isolate MPXV_UK_2022_9000106, complete genome.	Groves,N., Osman,K.L., Lewandowski,K.S., Carter,D.P., Pullan,S.T., Myers,R., Vipond,R. and Chand,M.	Direct Submission	Submitted (05-AUG-2022) Research and Evaluation, UKHSA, Porton Down, Salisbury, Wiltshire SP4 0JG, UK
OP205093	OP205093.1	197205 bp	2022-08-18	Monkeypox virus isolate MPXV_UK_2022_9000105, complete genome.	Groves,N., Osman,K.L., Lewandowski,K.S., Carter,D.P., Pullan,S.T.,Myers,R., Vipond,R. and Chand,M.	Direct Submission	Submitted (05-AUG-2022) Research and Evaluation, UKHSA, Porton Down, Salisbury, Wiltshire SP4 0JG, UK
OP205092	OP205092.1	197207 bp	2022-08-18	Monkeypox virus isolate MPXV_UK_2022_9000104, complete genome.	Groves,N., Osman,K.L., Lewandowski,K.S., Carter,D.P., Pullan,S.T.,Myers,R., Vipond,R. and Chand,M.	Direct Submission	Submitted (05-AUG-2022) Research and Evaluation, UKHSA, Porton Down, Salisbury, Wiltshire SP4 0JG, UK
OP205091	OP205091.1	197205 bp	2022-08-18	Monkeypox virus isolate MPXV_UK_2022_9000103, complete genome.	Groves,N., Osman,K.L., Lewandowski,K.S., Carter,D.P., Pullan,S.T., Myers,R., Vipond,R. and Chand,M.	Direct Submission	Submitted (05-AUG-2022) Research and Evaluation, UKHSA, Porton Down, Salisbury, Wiltshire SP4 0JG, UK
OP205090	OP205090.1	197205 bp	2022-08-18	Monkeypox virus isolate MPXV_UK_2022_9000102, complete genome.	Groves,N., Osman,K.L., Lewandowski,K.S., Carter,D.P., Pullan,S.T.,Myers,R., Vipond,R. and Chand,M.	Direct Submission	Submitted (05-AUG-2022) Research and Evaluation, UKHSA, Porton Down, Salisbury, Wiltshire SP4 0JG, UK
OP205089	OP205089.1	197205 bp	2022-08-18	Monkeypox virus isolate MPXV_UK_2022_9000101, complete genome.	Groves,N., Osman,K.L., Lewandowski,K.S., Carter,D.P., Pullan,S.T.,Myers,R., Vipond,R. and Chand,M.	Direct Submission	Submitted (05-AUG-2022) Research and Evaluation, UKHSA, Porton Down, Salisbury, Wiltshire SP4 0JG, UK
OP205088	OP205088.1	197165 bp	2022-08-18	Monkeypox virus isolate MPXV_UK_2022_9000100, complete genome.	Groves,N., Osman,K.L., Lewandowski,K.S., Carter,D.P., Pullan,S.T.,Myers,R., Vipond,R. and Chand,M.	Direct Submission	Submitted (05-AUG-2022) Research and Evaluation, UKHSA, Porton Down, Salisbury, Wiltshire SP4 0JG, UK
OP205087	OP205087.1	197165 bp	2022-08-18	Monkeypox virus isolate MPXV_UK_2022_9000099, complete genome.	Groves,N., Osman,K.L., Lewandowski,K.S., Carter,D.P., Pullan,S.T.,Myers,R., Vipond,R. and Chand,M.	Direct Submission	Submitted (05-AUG-2022) Research and Evaluation, UKHSA, Porton Down, Salisbury, Wiltshire SP4 0JG, UK
OP205086	OP205086.1	197203 bp	2022-08-18	Monkeypox virus isolate MPXV_UK_2022_9000097, complete genome.	Groves,N., Osman,K.L., Lewandowski,K.S., Carter,D.P., Pullan,S.T.,Myers,R., Vipond,R. and Chand,M.	Direct Submission	Submitted (05-AUG-2022) Research and Evaluation, UKHSA, Porton Down, Salisbury, Wiltshire SP4 0JG, UK
OP205085	OP205085.1	197205 bp	2022-08-18	Monkeypox virus isolate MPXV_UK_2022_9000096, complete genome.	Groves,N., Osman,K.L., Lewandowski,K.S., Carter,D.P., Pullan,S.T.,Myers,R., Vipond,R. and Chand,M.	Direct Submission	Submitted (05-AUG-2022) Research and Evaluation, UKHSA, Porton Down, Salisbury, Wiltshire SP4 0JG, UK
OP205084	OP205084.1	197179 bp	2022-08-18	Monkeypox virus isolate MPXV_UK_2022_9000093, complete genome.	Groves,N., Osman,K.L., Lewandowski,K.S., Carter,D.P., Pullan,S.T.,Myers,R., Vipond,R. and Chand,M.	Direct Submission	Submitted (05-AUG-2022) Research and Evaluation, UKHSA, Porton Down, Salisbury, Wiltshire SP4 0JG, UK
OP205083	OP205083.1	197165 bp	2022-08-18	Monkeypox virus isolate MPXV_UK_2022_9000092, complete genome.	Groves,N., Osman,K.L., Lewandowski,K.S., Carter,D.P., Pullan,S.T.,Myers,R., Vipond,R. and Chand,M.	Direct Submission	Submitted (05-AUG-2022) Research and Evaluation, UKHSA, Porton Down, Salisbury, Wiltshire SP4 0JG, UK
OP205081	OP205081.1	197205 bp	2022-08-18	Monkeypox virus isolate MPXV_UK_2022_9000078, complete genome.	Groves,N., Osman,K.L., Lewandowski,K.S., Carter,D.P., Pullan,S.T., Myers,R., Vipond,R. and Chand,M.	Direct Submission	Submitted (05-AUG-2022) Research and Evaluation, UKHSA, Porton Down, Salisbury, Wiltshire SP4 0JG, UK
OP205080	OP205080.1	197175 bp	2022-08-18	Monkeypox virus isolate MPXV_UK_2022_9000076, complete genome.	Groves,N., Osman,K.L., Lewandowski,K.S., Carter,D.P., Pullan,S.T.,Myers,R., Vipond,R. and Chand,M.	Direct Submission	Submitted (05-AUG-2022) Research and Evaluation, UKHSA, Porton Down, Salisbury, Wiltshire SP4 0JG, UK
OP205079	OP205079.1	197205 bp	2022-08-18	Monkeypox virus isolate MPXV_UK_2022_9000074, complete genome.	Groves,N., Osman,K.L., Lewandowski,K.S., Carter,D.P., Pullan,S.T.,Myers,R., Vipond,R. and Chand,M.	Direct Submission	Submitted (05-AUG-2022) Research and Evaluation, UKHSA, Porton Down, Salisbury, Wiltshire SP4 0JG, UK
OP205078	OP205078.1	197205 bp	2022-08-18	Monkeypox virus isolate MPXV_UK_2022_9000072, complete genome.	Groves,N., Osman,K.L., Lewandowski,K.S., Carter,D.P., Pullan,S.T.,Myers,R., Vipond,R. and Chand,M.	Direct Submission	Submitted (05-AUG-2022) Research and Evaluation, UKHSA, Porton Down, Salisbury, Wiltshire SP4 0JG, UK
OP205077	OP205077.1	197205 bp	2022-08-18	Monkeypox virus isolate MPXV_UK_2022_9000071, complete genome.	Groves,N., Osman,K.L., Lewandowski,K.S., Carter,D.P., Pullan,S.T.,Myers,R., Vipond,R. and Chand,M.	Direct Submission	Submitted (05-AUG-2022) Research and Evaluation, UKHSA, Porton Down, Salisbury, Wiltshire SP4 0JG, UK
OP205076	OP205076.1	197205 bp	2022-08-18	Monkeypox virus isolate MPXV_UK_2022_9000070, complete genome.	Groves,N., Osman,K.L., Lewandowski,K.S., Carter,D.P., Pullan,S.T.,Myers,R., Vipond,R. and Chand,M.	Direct Submission	Submitted (05-AUG-2022) Research and Evaluation, UKHSA, Porton Down, Salisbury, Wiltshire SP4 0JG, UK
OP205075	OP205075.1	197205 bp	2022-08-18	Monkeypox virus isolate MPXV_UK_2022_9000069, complete genome.	Groves,N., Osman,K.L., Lewandowski,K.S., Carter,D.P., Pullan,S.T.,Myers,R., Vipond,R. and Chand,M.	Direct Submission	Submitted (05-AUG-2022) Research and Evaluation, UKHSA, Porton Down, Salisbury, Wiltshire SP4 0JG, UK
OP205074	OP205074.1	197205 bp	2022-08-18	Monkeypox virus isolate MPXV_UK_2022_9000068, complete genome.	Groves,N., Osman,K.L., Lewandowski,K.S., Carter,D.P., Pullan,S.T.,Myers,R., Vipond,R. and Chand,M.	Direct Submission	Submitted (05-AUG-2022) Research and Evaluation, UKHSA, Porton Down, Salisbury, Wiltshire SP4 0JG, UK
OP205073	OP205073.1	197209 bp	2022-08-18	Monkeypox virus isolate MPXV_UK_2022_9000067, complete genome.	Groves,N., Osman,K.L., Lewandowski,K.S., Carter,D.P., Pullan,S.T.,Myers,R., Vipond,R. and Chand,M.	Direct Submission	Submitted (05-AUG-2022) Research and Evaluation, UKHSA, Porton Down, Salisbury, Wiltshire SP4 0JG, UK
OP205072	OP205072.1	197179 bp	2022-08-18	Monkeypox virus isolate MPXV_UK_2022_9000066, complete genome.	Groves,N., Osman,K.L., Lewandowski,K.S., Carter,D.P., Pullan,S.T.,Myers,R., Vipond,R. and Chand,M.	Direct Submission	Submitted (05-AUG-2022) Research and Evaluation, UKHSA, Porton Down, Salisbury, Wiltshire SP4 0JG, UK
OP205071	OP205071.1	197202 bp	2022-08-18	Monkeypox virus isolate MPXV_UK_2022_9000065, complete genome.	Groves,N., Osman,K.L., Lewandowski,K.S., Carter,D.P., Pullan,S.T.,Myers,R., Vipond,R. and Chand,M.	Direct Submission	Submitted (05-AUG-2022) Research and Evaluation, UKHSA, Porton Down, Salisbury, Wiltshire SP4 0JG, UK
OP205070	OP205070.1	197205 bp	2022-08-18	Monkeypox virus isolate MPXV_UK_2022_9000064, complete genome.	Groves,N., Osman,K.L., Lewandowski,K.S., Carter,D.P., Pullan,S.T.,Myers,R., Vipond,R. and Chand,M.	Direct Submission	Submitted (05-AUG-2022) Research and Evaluation, UKHSA, Porton Down, Salisbury, Wiltshire SP4 0JG, UK
OP205069	OP205069.1	197207 bp	2022-08-18	Monkeypox virus isolate MPXV_UK_2022_9000063, complete genome.	Groves,N., Osman,K.L., Lewandowski,K.S., Carter,D.P., Pullan,S.T.,Myers,R., Vipond,R. and Chand,M.	Direct Submission	Submitted (05-AUG-2022) Research and Evaluation, UKHSA, Porton Down, Salisbury, Wiltshire SP4 0JG, UK
OP205068	OP205068.1	197207 bp	2022-08-18	Monkeypox virus isolate MPXV_UK_2022_9000062, complete genome.	Groves,N., Osman,K.L., Lewandowski,K.S., Carter,D.P., Pullan,S.T.,Myers,R., Vipond,R. and Chand,M.	Direct Submission	Submitted (05-AUG-2022) Research and Evaluation, UKHSA, Porton Down, Salisbury, Wiltshire SP4 0JG, UK
OP205067	OP205067.1	197207 bp	2022-08-18	Monkeypox virus isolate MPXV_UK_2022_9000061, complete genome.	Groves,N., Osman,K.L., Lewandowski,K.S., Carter,D.P., Pullan,S.T.,Myers,R., Vipond,R. and Chand,M.	Direct Submission	Submitted (05-AUG-2022) Research and Evaluation, UKHSA, Porton Down, Salisbury, Wiltshire SP4 0JG, UK
OP263636	OP263636.1	197139 bp	2022-08-19	Monkeypox virus isolate MPXV/Germany/2022/RKI281, complete genome.	Brinkmann,A., Kohl,C., Uddin,S., Pape,K., Schrick,L., Michel,J.,Schaade,L. and Nitsche,A.	Direct Submission	Submitted (19-AUG-2022) Centre for Biological Threats, Highly Pathogenic Viruses, Robert Koch Institute, Seestr 10, Berlin,Berlin 13353, Germany
OP263635	OP263635.1	197139 bp	2022-08-19	Monkeypox virus isolate MPXV/Germany/2022/RKI280, complete genome.	Brinkmann,A., Kohl,C., Uddin,S., Pape,K., Schrick,L., Michel,J.,Schaade,L. and Nitsche,A.	Direct Submission	Submitted (19-AUG-2022) Centre for Biological Threats, Highly Pathogenic Viruses, Robert Koch Institute, Seestr 10, Berlin,Berlin 13353, Germany
OP263634	OP263634.1	197139 bp	2022-08-19	Monkeypox virus isolate MPXV/Germany/2022/RKI279, complete genome.	Brinkmann,A., Kohl,C., Uddin,S., Pape,K., Schrick,L., Michel,J.,Schaade,L. and Nitsche,A.	Direct Submission	Submitted (19-AUG-2022) Centre for Biological Threats, Highly Pathogenic Viruses, Robert Koch Institute, Seestr 10, Berlin,Berlin 13353, Germany
OP263633	OP263633.1	197139 bp	2022-08-19	Monkeypox virus isolate MPXV/Germany/2022/RKI278, complete genome.	Brinkmann,A., Kohl,C., Uddin,S., Pape,K., Schrick,L., Michel,J.,Schaade,L. and Nitsche,A.	Direct Submission	Submitted (19-AUG-2022) Centre for Biological Threats, Highly Pathogenic Viruses, Robert Koch Institute, Seestr 10, Berlin,Berlin 13353, Germany
OP263632	OP263632.1	197139 bp	2022-08-19	Monkeypox virus isolate MPXV/Germany/2022/RKI277, complete genome.	Brinkmann,A., Kohl,C., Uddin,S., Pape,K., Schrick,L., Michel,J.,Schaade,L. and Nitsche,A.	Direct Submission	Submitted (19-AUG-2022) Centre for Biological Threats, Highly Pathogenic Viruses, Robert Koch Institute, Seestr 10, Berlin,Berlin 13353, Germany
OP263631	OP263631.1	197139 bp	2022-08-19	Monkeypox virus isolate MPXV/Germany/2022/RKI276, complete genome.	Brinkmann,A., Kohl,C., Uddin,S., Pape,K., Schrick,L., Michel,J.,Schaade,L. and Nitsche,A.	Direct Submission	Submitted (19-AUG-2022) Centre for Biological Threats, Highly Pathogenic Viruses, Robert Koch Institute, Seestr 10, Berlin,Berlin 13353, Germany
OP263630	OP263630.1	197140 bp	2022-08-19	Monkeypox virus isolate MPXV/Germany/2022/RKI275, complete genome.	Brinkmann,A., Kohl,C., Uddin,S., Pape,K., Schrick,L., Michel,J.,Schaade,L. and Nitsche,A.	Direct Submission	Submitted (19-AUG-2022) Centre for Biological Threats, Highly Pathogenic Viruses, Robert Koch Institute, Seestr 10, Berlin,Berlin 13353, Germany
OP263629	OP263629.1	197140 bp	2022-08-19	Monkeypox virus isolate MPXV/Germany/2022/RKI273, complete genome.	Brinkmann,A., Kohl,C., Uddin,S., Pape,K., Schrick,L., Michel,J.,Schaade,L. and Nitsche,A.	Direct Submission	Submitted (19-AUG-2022) Centre for Biological Threats, Highly Pathogenic Viruses, Robert Koch Institute, Seestr 10, Berlin,Berlin 13353, Germany
OP263628	OP263628.1	197139 bp	2022-08-19	Monkeypox virus isolate MPXV/Germany/2022/RKI274, complete genome.	Brinkmann,A., Kohl,C., Uddin,S., Pape,K., Schrick,L., Michel,J.,Schaade,L. and Nitsche,A.	Direct Submission	Submitted (19-AUG-2022) Centre for Biological Threats, Highly Pathogenic Viruses, Robert Koch Institute, Seestr 10, Berlin,Berlin 13353, Germany
OP263627	OP263627.1	197140 bp	2022-08-19	Monkeypox virus isolate MPXV/Germany/2022/RKI272, complete genome.	Brinkmann,A., Kohl,C., Uddin,S., Pape,K., Schrick,L., Michel,J.,Schaade,L. and Nitsche,A.	Direct Submission	Submitted (19-AUG-2022) Centre for Biological Threats, Highly Pathogenic Viruses, Robert Koch Institute, Seestr 10, Berlin,Berlin 13353, Germany
OP270476	OP270476.1	197139 bp	2022-08-22	Monkeypox virus isolate MPXV/Germany/2022/RKI287, partial genome.	Brinkmann,A., Kohl,C., Pape,K., Uddin,S., Schrick,L., Michel,J.,Friesen,J., Schaade,L. and Nitsche,A.	Direct Submission	Submitted (22-AUG-2022) Centre for Biological Threats, HighlyPathogenic Viruses, Robert Koch Institute, Seestr 10, Berlin,Berlin 13353, Germany
OP270475	OP270475.1	197139 bp	2022-08-22	Monkeypox virus isolate MPXV/Germany/2022/RKI286, partial genome.	Brinkmann,A., Kohl,C., Pape,K., Uddin,S., Schrick,L., Michel,J.,Friesen,J., Schaade,L. and Nitsche,A.	Direct Submission	Submitted (22-AUG-2022) Centre for Biological Threats, HighlyPathogenic Viruses, Robert Koch Institute, Seestr 10, Berlin,Berlin 13353, Germany
OP270474	OP270474.1	197140 bp	2022-08-22	Monkeypox virus isolate MPXV/Germany/2022/RKI285, partial genome.	Brinkmann,A., Kohl,C., Pape,K., Uddin,S., Schrick,L., Michel,J.,Friesen,J., Schaade,L. and Nitsche,A.	Direct Submission	Submitted (22-AUG-2022) Centre for Biological Threats, HighlyPathogenic Viruses, Robert Koch Institute, Seestr 10, Berlin,Berlin 13353, Germany
OP270473	OP270473.1	197140 bp	2022-08-22	Monkeypox virus isolate MPXV/Germany/2022/RKI284, partial genome	Brinkmann,A., Kohl,C., Pape,K., Uddin,S., Schrick,L., Michel,J.,Friesen,J., Schaade,L. and Nitsche,A.	Direct Submission	Submitted (22-AUG-2022) Centre for Biological Threats, HighlyPathogenic Viruses, Robert Koch Institute, Seestr 10, Berlin,Berlin 13353, Germany
OP270471	OP270471.1	197139 bp	2022-08-22	Monkeypox virus isolate MPXV/Germany/2022/RKI282, partial genome.	Brinkmann,A., Kohl,C., Pape,K., Uddin,S., Schrick,L., Michel,J.,Friesen,J., Schaade,L. and Nitsche,A.	Direct Submission	Submitted (22-AUG-2022) Centre for Biological Threats, HighlyPathogenic Viruses, Robert Koch Institute, Seestr 10, Berlin,Berlin 13353, Germany
OP204840	OP204840.1	197601 bp	2022-08-23	Monkeypox virus isolate PatientMPXV, complete genome.	Seang,S., Burrel,S., Todesco,E., Leducq,V., Monsel,G., Le Pluart,D., Cordevant,C., Pourcher,V. and Palich,R.	Evidence of human-to-dog transmission of monkeypox virus	Lancet (2022) In press	Seang,S., Burrel,S., Todesco,E., Le Pluart,D., Charpentier,C.,Pourcher,V. and Palich,R.	Direct Submission	Submitted (09-AUG-2022) Virology, APHP Pitie Salpetriere SU, 83 Boulevard de L'hopital, Paris 75013, France
OP289783	OP289783.1	197193 bp	2022-08-24	Monkeypox virus isolate LIM-INS-003, complete genome.	Padilla,C., Silva,I., Hurtado,V., Jimenez,V., Barcena,L.,Mestanza,O., Lope,P. and Nunez,A.	Characterization of monkeypox virus from Peru	Unpublished	Padilla,C., Silva,I., Hurtado,V., Jimenez,V., Barcena,L., Mestanza,O., Lope,P. and Nunez,A.	Direct Submission	Submitted (23-AUG-2022) Laboratorio de Biotecnologia y Biologia Molecular, Instituto Nacional de Salud Peru, Av. Defensores del Morro 2268, Chorrillos, Lima NL, Peru
OP289782	OP289782.1	197200 bp	2022-08-24	Monkeypox virus isolate LIM-INS-001, complete genome.	Silva,I., Jimenez,V., Hurtado,V. and Barcena,L.	Characterization of monkeypox virus in Peru	Unpublished	Silva,I., Jimenez,V., Hurtado,V. and Barcena,L.	Direct Submission	Submitted (23-AUG-2022) Laboratorio de Biotecnologia y Biologia Molecular, Instituto Nacional de Salud Peru, Av. Defensores del Morro 2268, Chorrillos, Lima NL, Peru
OP279046	OP279046.1	197180 bp	2022-08-26	Monkeypox virus isolate MpxV/human/CAN/UN-NML-4150/2022, complete genome.	Duggan,A., Hole,D., Yadav,C., Knox,N., Tyler,A., Haidl,E.,Chapel,M., Domselaar,G.V., Graham,M., Audet,J., Fernando,L.,Antonation,K., Safronetz,D., Hagan,M., Peters,G., Go,A.,Laminman,V., Kaplen,B., Leung,A., Griffiths,E., Jolly,G., Eshaghi,A., Gubbay,J.B., Hasso,M., Marchand-Austin,A., Olsha,R. and Patel,S.N.	Direct Submission	Submitted (22-AUG-2022) Public Health Agency of Canada, National Microbiology Laboratory, 1015 Arlington Street, Winnipeg, MB R3E 3R2, Canada
OP279045	OP279045.1	197177 bp	2022-08-26	Monkeypox virus isolate MpxV/human/CAN/UN-NML-4144/2022, complete genome.	Duggan,A., Hole,D., Yadav,C., Knox,N., Tyler,A., Haidl,E.,Chapel,M., Domselaar,G.V., Graham,M., Audet,J., Fernando,L.,Antonation,K., Safronetz,D., Hagan,M., Peters,G., Go,A.,Laminman,V., Kaplen,B., Leung,A., Griffiths,E., Jolly,G., Eshaghi,A., Gubbay,J.B., Hasso,M., Marchand-Austin,A., Olsha,R. and Patel,S.N.		Submitted (22-AUG-2022) Public Health Agency of Canada, National Microbiology Laboratory, 1015 Arlington Street, Winnipeg, MB R3E 3R2, Canada
OP279043	OP279043.1	197176 bp	2022-08-26	Monkeypox virus isolate MpxV/human/CAN/UN-NML-4140/2022, complete genome.	Duggan,A., Hole,D., Yadav,C., Knox,N., Tyler,A., Haidl,E.,Chapel,M., Domselaar,G.V., Graham,M., Audet,J., Fernando,L.,Antonation,K., Safronetz,D., Hagan,M., Peters,G., Go,A.,Laminman,V., Kaplen,B., Leung,A., Griffiths,E., Jolly,G., Eshaghi,A., Gubbay,J.B., Hasso,M., Marchand-Austin,A., Olsha,R. and Patel,S.N.		Submitted (22-AUG-2022) Public Health Agency of Canada, National Microbiology Laboratory, 1015 Arlington Street, Winnipeg, MB R3E 3R2, Canada
OP303797	OP303797.1	197151 bp	2022-08-26	Monkeypox virus isolate MPXV_USA_2022_VA0003, complete genome.	Gigante,C.M., Griffin-Thomas,L., Zhao,H., Batra,D., Hetrick,E.E.,Howard,D.T., Kovar,L., Seabolt,M.H., Weigand,M.R., Burroughs,M.S.Lee,J., Wilkins,K., McCollum,A., Hutson,C., Davidson,W., Rao,A.,Crain,J. and Li,Y	2022 Multi-National Monkeypox Outbreak	Unpublished	Gigante,C.M., Griffin-Thomas,L., Zhao,H., Batra,D., Hetrick,E.E.,Howard,D.T., Kovar,L., Seabolt,M.H., Weigand,M.R., Burroughs,M.S.,Lee,J., Wilkins,K., McCollum,A., Hutson,C., Davidson,W., Rao,A.,Crain,J. and Li,Y.	Direct Submission	Submitted (25-AUG-2022) DHCPP-PRB, CDC, 1600 Clifton Rd, Atlanta,GA 30333, USA
OP303796	OP303796.1	197139 bp	2022-08-26	Monkeypox virus isolate MPXV_USA_2022_NY0015, complete genome.	Gigante,C.M., Hughes,S., Zhao,H., Batra,D., Hetrick,E.E.,Howard,D.T., Kovar,L., Seabolt,M.H., Weigand,M.R., Burroughs,M.S.,Lee,J., Wilkins,K., McCollum,A., Hutson,C., Davidson,W., Rao,A.Baumgartner,J. and Li,Y	2022 Multi-National Monkeypox Outbreak	Unpublished	Gigante,C.M., Hughes,S., Zhao,H., Batra,D., Hetrick,E.E.,Howard,D.T., Kovar,L., Seabolt,M.H., Weigand,M.R., Burroughs,M.S.,Lee,J., Wilkins,K., McCollum,A., Hutson,C., Davidson,W., Rao,A.,Baumgartner,J. and Li,Y	Direct Submission	Submitted (25-AUG-2022) DHCPP-PRB, CDC, 1600 Clifton Rd, Atlanta,GA 30333, USA
OP303795	OP303795.1	197148 bp	2022-08-26	Monkeypox virus isolate MPXV_USA_2022_OH0002, complete genome.	Gigante,C.M., Lee,B., Zhao,H., Batra,D., Hetrick,E.E., Howard,D.T.,Kovar,L., Seabolt,M.H., Weigand,M.R., Burroughs,M.S., Lee,J.,Wilkins,K., McCollum,A., Hutson,C., Davidson,W., Rao,A., Salehi,Eand Li,Y.	2022 Multi-National Monkeypox Outbreak	Unpublished	Gigante,C.M., Lee,B., Zhao,H., Batra,D., Hetrick,E.E., Howard,D.T.,Kovar,L., Seabolt,M.H., Weigand,M.R., Burroughs,M.S., Lee,J.,Wilkins,K., McCollum,A., Hutson,C., Davidson,W., Rao,A., Salehi,E.and Li,Y.	Direct Submission	Submitted (25-AUG-2022) DHCPP-PRB, CDC, 1600 Clifton Rd, Atlanta,GA 30333, USA
OP303794	OP303794.1	197129 bp	2022-08-26	Monkeypox virus isolate MPXV_USA_2022_NY0023, complete genome	Howard,D.T., Kovar,L., Seabolt,M.H., Weigand,M.R., Burroughs,M.S.,Lee,J., Wilkins,K., McCollum,A., Hutson,C., Davidson,W., Rao,A.,Baumgartner,J. and Li,Y	2022 Multi-National Monkeypox Outbreak	Unpublished	Gigante,C.M., Hughes,S., Zhao,H., Batra,D., Hetrick,E.E., Howard,D.T., Kovar,L., Seabolt,M.H., Weigand,M.R., Burroughs,M.S.,Lee,J., Wilkins,K., McCollum,A., Hutson,C., Davidson,W., Rao,A.,Baumgartner,J. and Li,Y.	Direct Submission	Submitted (25-AUG-2022) DHCPP-PRB, CDC, 1600 Clifton Rd, Atlanta,GA 30333, USA
OP303793	OP303793.1	197131 bp	2022-08-26	Monkeypox virus isolate MPXV_USA_2022_NY0020, complete genome	Gigante,C.M., Hughes,S., Zhao,H., Batra,D., Hetrick,E.E.,Howard,D.T., Kovar,L., Seabolt,M.H., Weigand,M.R., Burroughs,M.S.,Lee,J., Wilkins,K., McCollum,A., Hutson,C., Davidson,W., Rao,A.,Baumgartner,J. and Li,Y	2022 Multi-National Monkeypox Outbreak	Unpublished	Gigante,C.M., Hughes,S., Zhao,H., Batra,D., Hetrick,E.E.,Howard,D.T., Kovar,L., Seabolt,M.H., Weigand,M.R., Burroughs,M.S.,Lee,J., Wilkins,K., McCollum,A., Hutson,C., Davidson,W., Rao,A.,Baumgartner,J. and Li,Y.	Direct Submission	Submitted (25-AUG-2022) DHCPP-PRB, CDC, 1600 Clifton Rd, Atlanta,GA 30333, USA
OP303792	OP303792.1	197120 bp	2022-08-26	Monkeypox virus isolate MPXV_USA_2022_NE0002, complete genome.	Gigante,C.M., Hughes,S., Zhao,H., Batra,D., Hetrick,E.E.,Howard,D.T., Kovar,L., Seabolt,M.H., Weigand,M.R., Burroughs,M.S.,Lee,J., Wilkins,K., McCollum,A., Hutson,C., Davidson,W., Rao,A.,Baumgartner,J. and Li,Y	2022 Multi-National Monkeypox Outbreak	Unpublished	Gigante,C.M., Hughes,S., Zhao,H., Batra,D., Hetrick,E.E.,Howard,D.T., Kovar,L., Seabolt,M.H., Weigand,M.R., Burroughs,M.S.,Lee,J., Wilkins,K., McCollum,A., Hutson,C., Davidson,W., Rao,A.,Baumgartner,J. and Li,Y.	Direct Submission	Submitted (25-AUG-2022) DHCPP-PRB, CDC, 1600 Clifton Rd, Atlanta,GA 30334, USA
OP303791	OP303791.1	197147 bp	2022-08-26	Monkeypox virus isolate MPXV_USA_2022_NE0001, complete genome.	Gigante,C.M., Iwen,P.C., Zhao,H., Batra,D., Hetrick,E.E.,Howard,D.T., Kovar,L., Seabolt,M.H., Weigand,M.R., Burroughs,M.S.,Lee,J., Wilkins,K., McCollum,A., Hutson,C., Davidson,W., Rao,A.,Donahue,M. and Li,Y	2022 Multi-National Monkeypox Outbreak	Unpublished	Gigante,C.M., Iwen,P.C., Zhao,H., Batra,D., Hetrick,E.E.,Howard,D.T., Kovar,L., Seabolt,M.H., Weigand,M.R., Burroughs,M.S.,Lee,J., Wilkins,K., McCollum,A., Hutson,C., Davidson,W., Rao,A., Donahue,M. and Li,Y.	Direct Submission	Submitted (25-AUG-2022) DHCPP-PRB, CDC, 1600 Clifton Rd, Atlanta,GA 30333, USA
OP303790	OP303790.1	197173 bp	2022-08-26	Monkeypox virus isolate MPXV_USA_2022_IL0044, complete genome.	Gigante,C.M., Ghinai,I., Zhao,H., Batra,D., Hetrick,E.E.,Howard,D.T., Kovar,L., Seabolt,M.H., Weigand,M.R., Burroughs,M.S.,Lee,J., Wilkins,K., McCollum,A., Hutson,C., Davidson,W., Rao,A.,Kerins,J. and Li,Y	2022 Multi-National Monkeypox Outbreak	Unpublished	Gigante,C.M., Iwen,P.C., Zhao,H., Batra,D., Hetrick,E.E.,Howard,D.T., Kovar,L., Seabolt,M.H., Weigand,M.R., Burroughs,M.S.,Lee,J., Wilkins,K., McCollum,A., Hutson,C., Davidson,W., Rao,A., Donahue,M. and Li,Y.	Direct Submission	Submitted (25-AUG-2022) DHCPP-PRB, CDC, 1600 Clifton Rd, Atlanta,
OP303789	OP303789.1	197125 bp	2022-08-26	Monkeypox virus isolate MPXV_USA_2022_NY0014, complete genome.	Gigante,C.M., Hughes,S., Zhao,H., Batra,D., Hetrick,E.E.,Howard,D.T., Kovar,L., Seabolt,M.H., Weigand,M.R., Burroughs,M.S.,Lee,J., Wilkins,K., McCollum,A., Hutson,C., Davidson,W., Rao,A.,Baumgartner,J. and Li,Y.	2022 Multi-National Monkeypox Outbreak	Unpublished	Gigante,C.M., Hughes,S., Zhao,H., Batra,D., Hetrick,E.E.,Howard,D.T., Kovar,L., Seabolt,M.H., Weigand,M.R., Burroughs,M.S.,Lee,J., Wilkins,K., McCollum,A., Hutson,C., Davidson,W., Rao,A.,Baumgartner,J. and Li,Y.	Direct Submission	Submitted (25-AUG-2022) DHCPP-PRB, CDC, 1600 Clifton Rd, Atlanta,GA 30333, USA
OP303788	OP303788.1	197155 bp	2022-08-26	Monkeypox virus isolate MPXV_USA_2022_KY0001, complete genome.	Gigante,C.M., Winter,K., Zhao,H., Batra,D., Hetrick,E.E.,Howard,D.T., Kovar,L., Seabolt,M.H., Weigand,M.R., Burroughs,M.S.,Lee,J., Wilkins,K., McCollum,A., Hutson,C., Davidson,W., Rao,A.,Arora,V. and Li,Y	2022 Multi-National Monkeypox Outbreak	Unpublished	Gigante,C.M., Winter,K., Zhao,H., Batra,D., Hetrick,E.E.,Howard,D.T., Kovar,L., Seabolt,M.H., Lee,J., Wilkins,K., McCollum,A., Hutson,C., Davidson,W., Rao,A., Weigand,M.R., Burroughs,M.S.,	Direct Submission	Submitted (25-AUG-2022) DHCPP-PRB, CDC, 1600 Clifton Rd, Atlanta,GA 30333, USA
OP303787	OP303787.1	197123 bp	2022-08-26	Monkeypox virus isolate MPXV_USA_2022_TX0007, complete genome	Gigante,C.M., Kubin,G., Zhao,H., Batra,D., Hetrick,E.E.,Howard,D.T., Kovar,L., Seabolt,M.H., Weigand,M.R., Burroughs,M.S.,Lee,J., Wilkins,K., McCollum,A., Hutson,C., Davidson,W., Rao,A.,White,S.L. and Li,Y.	2022 Multi-National Monkeypox Outbreak	Unpublished	Gigante,C.M., Kubin,G., Zhao,H., Batra,D., Hetrick,E.E., Howard,D.T., Kovar,L., Seabolt,M.H., Weigand,M.R., Burroughs,M.S.,Lee,J., Wilkins,K., McCollum,A., Hutson,C., Davidson,W., Rao,A.,White,S.L. and Li,Y.	Direct Submission	Submitted (25-AUG-2022) DHCPP-PRB, CDC, 1600 Clifton Rd, Atlanta, GA 30333, USA
OP303786	OP303786.1	197144 bp	2022-08-26	Monkeypox virus isolate MPXV_USA_2022_IL0040, complete genome	Gigante,C.M., Kubin,G., Zhao,H., Batra,D., Hetrick,E.E.,Howard,D.T., Kovar,L., Seabolt,M.H., Weigand,M.R., Burroughs,M.S.,Lee,J., Wilkins,K., McCollum,A., Hutson,C., Davidson,W., Rao,A.,White,S.L. and Li,Y.	2022 Multi-National Monkeypox Outbreak	Unpublished	Gigante,C.M., Kubin,G., Zhao,H., Batra,D., Hetrick,E.E., Howard,D.T., Kovar,L., Seabolt,M.H., Weigand,M.R., Burroughs,M.S.,Lee,J., Wilkins,K., McCollum,A., Hutson,C., Davidson,W., Rao,A.,White,S.L. and Li,Y.	Direct Submission	Submitted (25-AUG-2022) DHCPP-PRB, CDC, 1600 Clifton Rd, Atlanta,GA 30333, USA
OP303785	OP303785.1	197122 bp	2022-08-26	Monkeypox virus isolate MPXV_USA_2022_IL0042, complete genome	Gigante,C.M., Kubin,G., Zhao,H., Batra,D., Hetrick,E.E.,Howard,D.T., Kovar,L., Seabolt,M.H., Weigand,M.R., Burroughs,M.S.,Lee,J., Wilkins,K., McCollum,A., Hutson,C., Davidson,W., Rao,A.,White,S.L. and Li,Y.	2022 Multi-National Monkeypox Outbreak	Unpublished	Gigante,C.M., Kubin,G., Zhao,H., Batra,D., Hetrick,E.E., Howard,D.T., Kovar,L., Seabolt,M.H., Weigand,M.R., Burroughs,M.S.,Lee,J., Wilkins,K., McCollum,A., Hutson,C., Davidson,W., Rao,A.,White,S.L. and Li,Y.	Direct Submission	Submitted (25-AUG-2022) DHCPP-PRB, CDC, 1600 Clifton Rd, Atlanta,GA 30333, USA
OP303783	OP303783.1	197150 bp	2022-08-26	Monkeypox virus isolate MPXV_USA_2022_IL0028, complete genome	Gigante,C.M., Kubin,G., Zhao,H., Batra,D., Hetrick,E.E.,Howard,D.T., Kovar,L., Seabolt,M.H., Weigand,M.R., Burroughs,M.S.,Lee,J., Wilkins,K., McCollum,A., Hutson,C., Davidson,W., Rao,A.,White,S.L. and Li,Y.	2022 Multi-National Monkeypox Outbreak	Unpublished	Gigante,C.M., Kubin,G., Zhao,H., Batra,D., Hetrick,E.E., Howard,D.T., Kovar,L., Seabolt,M.H., Weigand,M.R., Burroughs,M.S.,Lee,J., Wilkins,K., McCollum,A., Hutson,C., Davidson,W., Rao,A.,White,S.L. and Li,Y.	Direct Submission	Submitted (25-AUG-2022) DHCPP-PRB, CDC, 1600 Clifton Rd, Atlanta,GA 30333, USA
OP303782	OP303782.1	197153 bp	2022-08-26	Monkeypox virus isolate MPXV_USA_2022_IL0027, complete genome.	Gigante,C.M., Kubin,G., Zhao,H., Batra,D., Hetrick,E.E.,Howard,D.T., Kovar,L., Seabolt,M.H., Weigand,M.R., Burroughs,M.S.,Lee,J., Wilkins,K., McCollum,A., Hutson,C., Davidson,W., Rao,A.,White,S.L. and Li,Y.	2022 Multi-National Monkeypox Outbreak	Unpublished	Gigante,C.M., Kubin,G., Zhao,H., Batra,D., Hetrick,E.E., Howard,D.T., Kovar,L., Seabolt,M.H., Weigand,M.R., Burroughs,M.S.,Lee,J., Wilkins,K., McCollum,A., Hutson,C., Davidson,W., Rao,A.,White,S.L. and Li,Y.	Direct Submission	Submitted (25-AUG-2022) DHCPP-PRB, CDC, 1600 Clifton Rd, Atlanta,GA 30333, USA
OP303781	OP303781.1	197127 bp	2022-08-26	onkeypox virus isolate MPXV_USA_2022_FL0018, complete genome.	Gigante,C.M., Kubin,G., Zhao,H., Batra,D., Hetrick,E.E.,Howard,D.T., Kovar,L., Seabolt,M.H., Weigand,M.R., Burroughs,M.S.,Lee,J., Wilkins,K., McCollum,A., Hutson,C., Davidson,W., Rao,A.,White,S.L. and Li,Y.	2022 Multi-National Monkeypox Outbreak	Unpublished	Gigante,C.M., Kubin,G., Zhao,H., Batra,D., Hetrick,E.E., Howard,D.T., Kovar,L., Seabolt,M.H., Weigand,M.R., Burroughs,M.S.,Lee,J., Wilkins,K., McCollum,A., Hutson,C., Davidson,W., Rao,A.,White,S.L. and Li,Y.	Direct Submission	Submitted (25-AUG-2022) DHCPP-PRB, CDC, 1600 Clifton Rd, Atlanta,GA 30333, USA
OP303780	OP303780.1	197133 bp	2022-08-26	Monkeypox virus isolate MPXV_USA_2022_FL0017, complete genome.	Gigante,C.M., Kubin,G., Zhao,H., Batra,D., Hetrick,E.E.,Howard,D.T., Kovar,L., Seabolt,M.H., Weigand,M.R., Burroughs,M.S.,Lee,J., Wilkins,K., McCollum,A., Hutson,C., Davidson,W., Rao,A.,White,S.L. and Li,Y.	2022 Multi-National Monkeypox Outbreak	Unpublished	Gigante,C.M., Kubin,G., Zhao,H., Batra,D., Hetrick,E.E., Howard,D.T., Kovar,L., Seabolt,M.H., Weigand,M.R., Burroughs,M.S.,Lee,J., Wilkins,K., McCollum,A., Hutson,C., Davidson,W., Rao,A.,White,S.L. and Li,Y.	Direct Submission	Submitted (25-AUG-2022) DHCPP-PRB, CDC, 1600 Clifton Rd, Atlanta,GA 30333, USA
OP303779	OP303779.1	197161 bp	2022-08-26	Monkeypox virus isolate MPXV_USA_2022_FL0016, complete genome.	Gigante,C.M., Kubin,G., Zhao,H., Batra,D., Hetrick,E.E.,Howard,D.T., Kovar,L., Seabolt,M.H., Weigand,M.R., Burroughs,M.S.,Lee,J., Wilkins,K., McCollum,A., Hutson,C., Davidson,W., Rao,A.,White,S.L. and Li,Y.	2022 Multi-National Monkeypox Outbreak	Unpublished	Gigante,C.M., Kubin,G., Zhao,H., Batra,D., Hetrick,E.E., Howard,D.T., Kovar,L., Seabolt,M.H., Weigand,M.R., Burroughs,M.S.,Lee,J., Wilkins,K., McCollum,A., Hutson,C., Davidson,W., Rao,A.,White,S.L. and Li,Y.	Direct Submission	Submitted (25-AUG-2022) DHCPP-PRB, CDC, 1600 Clifton Rd, Atlanta,GA 30333, USA
OP303778	OP303778.1	197172 bp	2022-08-26	Monkeypox virus isolate MPXV_USA_2022_FL0015, complete genome	Gigante,C.M., Kubin,G., Zhao,H., Batra,D., Hetrick,E.E.,Howard,D.T., Kovar,L., Seabolt,M.H., Weigand,M.R., Burroughs,M.S.,Lee,J., Wilkins,K., McCollum,A., Hutson,C., Davidson,W., Rao,A.,White,S.L. and Li,Y.	2022 Multi-National Monkeypox Outbreak	Unpublished	Gigante,C.M., Kubin,G., Zhao,H., Batra,D., Hetrick,E.E., Howard,D.T., Kovar,L., Seabolt,M.H., Weigand,M.R., Burroughs,M.S.,Lee,J., Wilkins,K., McCollum,A., Hutson,C., Davidson,W., Rao,A.,White,S.L. and Li,Y.	Direct Submission	Submitted (25-AUG-2022) DHCPP-PRB, CDC, 1600 Clifton Rd, Atlanta,GA 30333, USA
OP270024	OP270024.1	197175 bp	2022-08-26	Monkeypox virus isolate MpxV/human/CAN/UN-NML-3976/2022, completegenome	Duggan,A., Hole,D., Yadav,C., Knox,N., Tyler,A., Haidl,E.,Chapel,M., Domselaar,G.V., Graham,M., Audet,J., Fernando,L.,Hagan,M., Safronetz,D., Leung,A., Peters,G., Go,A., Laminman,V.,Kaplen,B., Antonation,K., Griffiths,E., Jolly,G., Charest,H.,Levade,I. and Fafard,J	Direct Submission	Submitted (16-AUG-2022) Public Health Agency of Canada, NationalMicrobiology Laboratory, 1015 Arlington Street, Winnipeg, MB R3E3R2, Canada
OP270022	OP270022.1	197178 bp	2022-08-26	Monkeypox virus isolate MpxV/human/CAN/UN-NML-3972/2022, complete, completegenome	Duggan,A., Hole,D., Yadav,C., Knox,N., Tyler,A., Haidl,E.,Chapel,M., Domselaar,G.V., Graham,M., Audet,J., Fernando,L.,Hagan,M., Safronetz,D., Leung,A., Peters,G., Go,A., Laminman,V.,Kaplen,B., Antonation,K., Griffiths,E., Jolly,G., Charest,H.,Levade,I. and Fafard,J	Direct Submission	Submitted (16-AUG-2022) Public Health Agency of Canada, NationalMicrobiology Laboratory, 1015 Arlington Street, Winnipeg, MB R3E3R2, Canada
OX297403	OX297403.1	197106 bp	2022-08-27	Monkeypox virus isolate RNA genome assembly, complete genome:monopartite	Direct Submission	Submitted (23-AUG-2022) Science Park of Comenius University ofBratislava, Ilkovicova 8, 841 04 Bratislava, Slovakia
OX291780	OX291780.1	197109 bp	2022-08-27	Monkeypox virus isolate RNA genome assembly, complete genome:monopartite	Direct Submission	Submitted (19-AUG-2022) Science Park of Comenius University of	Bratislava, Ilkovicova 8, 841 04 Bratislava, Slovakia
OX291694	OX291694.1	197113 bp	2022-08-27	Monkeypox virus isolate RNA genome assembly, complete genome:monopartite	Direct Submission	Submitted (19-AUG-2022) Science Park of Comenius University ofBratislava, Ilkovicova 8, 841 04 Bratislava, Slovakia
OX291676	OX291676.1	197108 bp	2022-08-27	Monkeypox virus isolate RNA genome assembly, complete genome:monopartite	Direct Submission	Submitted (19-AUG-2022) Science Park of Comenius University ofBratislava, Ilkovicova 8, 841 04 Bratislava, Slovakia
OX291435	OX291435.1	197084 bp	2022-08-27	Monkeypox virus isolate RNA genome assembly, complete genome:monopartite.	Direct Submission	Submitted (19-AUG-2022) Science Park of Comenius University ofBratislava, Ilkovicova 8, 841 04 Bratislava, Slovakia
OX291424	OX291424.1	197113 bp	2022-08-27	Monkeypox virus isolate RNA genome assembly, complete genome:monopartite	Direct Submission	Submitted (19-AUG-2022) Science Park of Comenius University ofBratislava, Ilkovicova 8, 841 04 Bratislava, Slovakia
OP320555	OP320555.1	197193 bp	2022-08-29	Monkeypox virus isolate LIM-INS-021, complete genome.	Padilla,C., Silva,I., Hurtado,V., Jimenez,V., Barcena,L., Lope,P. and Arotinco,G.	Characterization of monkeypox virus from Peru	Unpublished	Padilla,C., Silva,I., Hurtado,V., Jimenez,V., Barcena,L., Lope,P.and Arotinco,G.	Direct Submission	Submitted (26-AUG-2022) Laboratorio de Biotecnologia y Biologia Molecular, Instituto Nacional de Salud Peru, Av. Defensores del Morro 2268, Chorrillos, Lima, Lima NL, Peru
OP320554	OP320554.1	197193 bp	2022-08-29	Monkeypox virus isolate LIM-INS-016, complete genome.	Padilla,C., Silva,I., Hurtado,V., Jimenez,V., Barcena,L., Lope,P. and Arotinco,G.	Characterization of monkeypox virus from Peru	Unpublished	Padilla,C., Silva,I., Hurtado,V., Jimenez,V., Barcena,L., Lope,P.and Arotinco,G.	Direct Submission	Submitted (26-AUG-2022) Laboratorio de Biotecnologia y Biologia Molecular, Instituto Nacional de Salud Peru, Av. Defensores dela Morro 2268, Chorrillos, Lima, Lima NL, Peru
OP320553	OP320553.1	197194 bp	2022-08-29	Monkeypox virus isolate LIM-INS-013, complete genome.	Padilla,C., Silva,I., Hurtado,V., Jimenez,V., Barcena,L., Lope,P.and Arotinco,G.	Characterization of monkeypox virus from Peru	Unpublished	Padilla,C., Silva,I., Hurtado,V., Jimenez,V., Barcena,L., Lope,P.and Arotinco,G.	Direct Submission	Submitted (26-AUG-2022) Laboratorio de Biotecnologia y Biologia Molecular, Instituto Nacional de Salud Peru, Av. Defensores del Morro 2268, Chorrillos, Lima, Lima NL, Peru
OP320552	OP320552.1	197193 bp	2022-08-29	Monkeypox virus isolate LIM-INS-012, complete genome.	Padilla,C., Silva,I., Hurtado,V., Jimenez,V., Barcena,L., Lope,P. and Arotinco,G.	Characterization of monkeypox virus from Peru	Unpublished	Padilla,C., Silva,I., Hurtado,V., Jimenez,V., Barcena,L., Lope,P.and Arotinco,G.	Direct Submission	Submitted (26-AUG-2022) Laboratorio de Biotecnologia y Biologia Molecular, Instituto Nacional de Salud Peru, Av. Defensores del Morro 2268, Chorrillos, Lima, Lima NL, Peru
OP320551	OP320551.1	197193 bp	2022-08-29	Monkeypox virus isolate LIM-INS-018, complete genome.	Padilla,C., Silva,I., Hurtado,V., Jimenez,V., Barcena,L., Lope,P. and Arotinco,G.	Characterization of monkeypox virus from Peru	Unpublished	Padilla,C., Silva,I., Hurtado,V., Jimenez,V., Barcena,L., Lope,P.and Arotinco,G.	Direct Submission	Submitted (26-AUG-2022) Laboratorio de Biotecnologia y Biologia Molecular, Instituto Nacional de Salud Peru, Av. Defensores del Morro 2268, Chorrillos, Lima, Lima NL, Peru
OP320550	OP320550.1	197193 bp	2022-08-29	Monkeypox virus isolate LIM-INS-015, complete genome.	Padilla,C., Silva,I., Hurtado,V., Jimenez,V., Barcena,L., Lope,P.and Arotinco,G.	Characterization of monkeypox virus from Peru	Unpublished	Padilla,C., Silva,I., Hurtado,V., Jimenez,V., Barcena,L., Lope,P.and Arotinco,G.	Direct Submission	Submitted (26-AUG-2022) Laboratorio de Biotecnologia y Biologia Molecular, Instituto Nacional de Salud Peru, Av. Defensores del Morro 2268, Chorrillos, Lima, Lima NL, Peru
OP320549	OP320549.1	197194 bp	2022-08-29	Monkeypox virus isolate LIM-INS-010, complete genome.	Padilla,C., Silva,I., Hurtado,V., Jimenez,V., Barcena,L., Lope,P. and Arotinco,G.	Characterization of monkeypox virus from Peru	Unpublished	Padilla,C., Silva,I., Hurtado,V., Jimenez,V., Barcena,L., Lope,P. and Arotinco,G.	Direct Submission	Submitted (26-AUG-2022) Laboratorio de Biotecnologia y Biologia Molecular, Instituto Nacional de Salud Peru, Av. Defensores del Morro 2268, Chorrillos, Lima, Lima NL, Peru
OP320548	OP320548.1	197194 bp	2022-08-29	Monkeypox virus isolate LIM-INS008, complete genome.	Padilla,C., Silva,I., Hurtado,V., Jimenez,V., Barcena,L., Lope,P. and Arotinco,G.	Characterization of monkeypox virus from Peru	Unpublished	Padilla,C., Silva,I., Hurtado,V., Jimenez,V., Barcena,L., Lope,P. and Arotinco,G.	Direct Submission	Submitted (26-AUG-2022) Laboratorio de Biotecnologia y Biologia Molecular, Instituto Nacional de Salud Peru, Av. Defensores del Morro 2268, Chorrillos, Lima, Lima NL, Peru
OP339855	OP339855.1	197139 bp	2022-08-30	Monkeypox virus isolate MPXV/Germany/2022/RKI298, complete genome.	Brinkmann,A., Kohl,C., Uddin,S., Pape,K., Schrick,L., Michel,J.,Schaade,L. and Nitsche,A.	Direct Submission	Submitted (29-AUG-2022) Centre for Biological Threats, Highly Pathogenic Viruses, Robert Koch Institute, Seestr 10, Berlin, Berlin 13353, Germany
OP339854	OP339854.1	197139 bp	2022-08-30	Monkeypox virus isolate MPXV/Germany/2022/RKI297, complete genome.	Brinkmann,A., Kohl,C., Uddin,S., Pape,K., Schrick,L., Michel,J.,Schaade,L. and Nitsche,A.	Direct Submission	Submitted (29-AUG-2022) Centre for Biological Threats, Highly Pathogenic Viruses, Robert Koch Institute, Seestr 10, Berlin, Berlin 13353, Germany
OP339853	OP339853.1	197139 bp	2022-08-30	Monkeypox virus isolate MPXV/Germany/2022/RKI296, complete genome.	Brinkmann,A., Kohl,C., Uddin,S., Pape,K., Schrick,L., Michel,J.,Schaade,L. and Nitsche,A.	Direct Submission	Submitted (29-AUG-2022) Centre for Biological Threats, Highly Pathogenic Viruses, Robert Koch Institute, Seestr 10, Berlin, Berlin 13353, Germany
OP339852	OP339852.1	197139 bp	2022-08-30	Monkeypox virus isolate MPXV/Germany/2022/RKI295, complete genome.	Brinkmann,A., Kohl,C., Uddin,S., Pape,K., Schrick,L., Michel,J.,Schaade,L. and Nitsche,A.	Direct Submission	Submitted (29-AUG-2022) Centre for Biological Threats, Highly Pathogenic Viruses, Robert Koch Institute, Seestr 10, Berlin, Berlin 13353, Germany
OP339851	OP339851.1	197139 bp	2022-08-30	Monkeypox virus isolate MPXV/Germany/2022/RKI294, complete genome.	Brinkmann,A., Kohl,C., Uddin,S., Pape,K., Schrick,L., Michel,J.,Schaade,L. and Nitsche,A.	Direct Submission	Submitted (29-AUG-2022) Centre for Biological Threats, Highly Pathogenic Viruses, Robert Koch Institute, Seestr 10, Berlin, Berlin 13353, Germany
OP339850	OP339850.1	197139 bp	2022-08-30	Monkeypox virus isolate MPXV/Germany/2022/RKI293, complete genome.	Brinkmann,A., Kohl,C., Uddin,S., Pape,K., Schrick,L., Michel,J.,Schaade,L. and Nitsche,A.	Direct Submission	Submitted (29-AUG-2022) Centre for Biological Threats, Highly Pathogenic Viruses, Robert Koch Institute, Seestr 10, Berlin, Berlin 13353, Germany
OP339849	OP339849.1	197140 bp	2022-08-30	Monkeypox virus isolate MPXV/Germany/2022/RKI292, complete genome.	Brinkmann,A., Kohl,C., Uddin,S., Pape,K., Schrick,L., Michel,J.,Schaade,L. and Nitsche,A.	Direct Submission	Submitted (29-AUG-2022) Centre for Biological Threats, Highly Pathogenic Viruses, Robert Koch Institute, Seestr 10, Berlin, Berlin 13353, Germany
OP339848	OP339848.1	197139 bp	2022-08-30	Monkeypox virus isolate MPXV/Germany/2022/RKI291, complete genome.	Brinkmann,A., Kohl,C., Uddin,S., Pape,K., Schrick,L., Michel,J.,Schaade,L. and Nitsche,A.	Direct Submission	Submitted (29-AUG-2022) Centre for Biological Threats, Highly Pathogenic Viruses, Robert Koch Institute, Seestr 10, Berlin, Berlin 13353, Germany
OP339847	OP339847.1	197139 bp	2022-08-30	Monkeypox virus isolate MPXV/Germany/2022/RKI290, complete genome.	Brinkmann,A., Kohl,C., Uddin,S., Pape,K., Schrick,L., Michel,J.,Schaade,L. and Nitsche,A.	Direct Submission	Submitted (29-AUG-2022) Centre for Biological Threats, Highly Pathogenic Viruses, Robert Koch Institute, Seestr 10, Berlin, Berlin 13353, Germany
OP339846	OP339846.1	197139 bp	2022-08-30	Monkeypox virus isolate MPXV/Germany/2022/RKI289, complete genome.	Brinkmann,A., Kohl,C., Uddin,S., Pape,K., Schrick,L., Michel,J.,Schaade,L. and Nitsche,A.	Direct Submission	Submitted (29-AUG-2022) Centre for Biological Threats, Highly Pathogenic Viruses, Robert Koch Institute, Seestr 10, Berlin, Berlin 13353, Germany
OP185716	OP185716.1	197015 bp	2022-08-31	Monkeypox virus isolate MPXV_USA_2022_CA0005, complete genome.	Gigante,C.M., Ventura,J., Seabolt,M.H., Zhao,H., Wilkins,K.,McCollum,A., Hutson,C., Davidson,W., Rao,A., Nash,J. and Li,Y.	2022 Multi-National Monkeypox Outbreak	Unpublished	Gigante,C.M., Ventura,J., Seabolt,M.H., Zhao,H., Wilkins,K.,McCollum,A., Hutson,C., Davidson,W., Rao,A., Nash,J. and Li,Y.	Direct Submission	Submitted (09-AUG-2022) DHCPP-PRB, CDC, 1600 Clifton Rd, Atlanta,GA 30333, USA
OP185715	OP185715.1	197216 bp	2022-08-31	Monkeypox virus isolate MPXV_USA_2022_CO0002, complete genome.	Gigante,C.M., Ventura,J., Seabolt,M.H., Zhao,H., Wilkins,K.,McCollum,A., Hutson,C., Davidson,W., Rao,A., Nash,J. and Li,Y.	2022 Multi-National Monkeypox Outbreak	Unpublished	Gigante,C.M., Ventura,J., Seabolt,M.H., Zhao,H., Wilkins,K.,McCollum,A., Hutson,C., Davidson,W., Rao,A., Nash,J. and Li,Y.	Direct Submission	Submitted (09-AUG-2022) DHCPP-PRB, CDC, 1600 Clifton Rd, Atlanta,GA 30333, USA
OP185714	OP185714.1	197235 bp	2022-08-31	Monkeypox virus isolate MPXV_USA_2022_CO0003, complete genome.	Gigante,C.M., Ventura,J., Seabolt,M.H., Zhao,H., Wilkins,K.,McCollum,A., Hutson,C., Davidson,W., Rao,A., Nash,J. and Li,Y.	2022 Multi-National Monkeypox Outbreak	Unpublished	Gigante,C.M., Ventura,J., Seabolt,M.H., Zhao,H., Wilkins,K.,McCollum,A., Hutson,C., Davidson,W., Rao,A., Nash,J. and Li,Y.	Direct Submission	Submitted (09-AUG-2022) DHCPP-PRB, CDC, 1600 Clifton Rd, Atlanta,GA 30333, USA
OP185713	OP185713.1	197315 bp	2022-08-31	Monkeypox virus isolate MPXV_USA_2022_FL0004, complete genome.	Gigante,C.M., Ventura,J., Seabolt,M.H., Zhao,H., Wilkins,K.,McCollum,A., Hutson,C., Davidson,W., Rao,A., Nash,J. and Li,Y.	2022 Multi-National Monkeypox Outbreak	Unpublished	Gigante,C.M., Ventura,J., Seabolt,M.H., Zhao,H., Wilkins,K.,McCollum,A., Hutson,C., Davidson,W., Rao,A., Nash,J. and Li,Y.	Direct Submission	Submitted (09-AUG-2022) DHCPP-PRB, CDC, 1600 Clifton Rd, Atlanta,GA 30333, USA
OP185712	OP185712.1	197135 bp	2022-08-31	Monkeypox virus isolate MPXV_USA_2022_IL0005, complete genome.	Gigante,C.M., Ventura,J., Seabolt,M.H., Zhao,H., Wilkins,K.,McCollum,A., Hutson,C., Davidson,W., Rao,A., Nash,J. and Li,Y.	2022 Multi-National Monkeypox Outbreak	Unpublished	Gigante,C.M., Ventura,J., Seabolt,M.H., Zhao,H., Wilkins,K.,McCollum,A., Hutson,C., Davidson,W., Rao,A., Nash,J. and Li,Y.	Direct Submission	Submitted (09-AUG-2022) DHCPP-PRB, CDC, 1600 Clifton Rd, Atlanta,GA 30333, USA
OP185711	OP185711.1	197189 bp	2022-08-31	Monkeypox virus isolate MPXV_USA_2022_NY0006, complete genome.	Gigante,C.M., Ventura,J., Seabolt,M.H., Zhao,H., Wilkins,K.,McCollum,A., Hutson,C., Davidson,W., Rao,A., Nash,J. and Li,Y.	2022 Multi-National Monkeypox Outbreak	Unpublished	Gigante,C.M., Ventura,J., Seabolt,M.H., Zhao,H., Wilkins,K.,McCollum,A., Hutson,C., Davidson,W., Rao,A., Nash,J. and Li,Y.	Direct Submission	Submitted (09-AUG-2022) DHCPP-PRB, CDC, 1600 Clifton Rd, Atlanta,GA 30333, USA
OP185710	OP185710.1	197163 bp	2022-08-31	Monkeypox virus isolate MPXV_USA_2022_NY0007, complete genome.	Gigante,C.M., Ventura,J., Seabolt,M.H., Zhao,H., Wilkins,K.,McCollum,A., Hutson,C., Davidson,W., Rao,A., Nash,J. and Li,Y.	2022 Multi-National Monkeypox Outbreak	Unpublished	Gigante,C.M., Ventura,J., Seabolt,M.H., Zhao,H., Wilkins,K.,McCollum,A., Hutson,C., Davidson,W., Rao,A., Nash,J. and Li,Y.	Direct Submission	Submitted (09-AUG-2022) DHCPP-PRB, CDC, 1600 Clifton Rd, Atlanta,GA 30333, USA
OP185709	OP185709.1	197236 bp	2022-08-31	Monkeypox virus isolate MPXV_USA_2022_TX0001, complete genome.	Gigante,C.M., Ventura,J., Seabolt,M.H., Zhao,H., Wilkins,K.,McCollum,A., Hutson,C., Davidson,W., Rao,A., Nash,J. and Li,Y.	2022 Multi-National Monkeypox Outbreak	Unpublished	Gigante,C.M., Ventura,J., Seabolt,M.H., Zhao,H., Wilkins,K.,McCollum,A., Hutson,C., Davidson,W., Rao,A., Nash,J. and Li,Y.	Direct Submission	Submitted (09-AUG-2022) DHCPP-PRB, CDC, 1600 Clifton Rd, Atlanta,GA 30333, USA
OP331338	OP331338.1	197189 bp	2022-08-31	Monkeypox virus isolate MPXV_UK_2022_9000194, complete genome.	Groves,N., Osman,K.L., Lewandowski,K.S., Carter,D.P., Pullan,S.T.,Myers,R., Vipond,R. and Chand,M	Direct Submission	Submitted (05-AUG-2022) Research and Evaluation, UKHSA, PortonDown, Salisbury, Wiltshire SP4 0JG, UK
OP331337	OP331337.1	197205 bp	2022-08-31	Monkeypox virus isolate MPXV_UK_2022_9000183, complete genome	Groves,N., Osman,K.L., Lewandowski,K.S., Carter,D.P., Pullan,S.T.,Myers,R., Vipond,R. and Chand,M	Direct Submission	Submitted (05-AUG-2022) Research and Evaluation, UKHSA, PortonDown, Salisbury, Wiltshire SP4 0JG, UK
OP331336	OP331336.1	197196 bp	2022-08-31	Monkeypox virus isolate MPXV_UK_2022_9000166, complete genome.	Groves,N., Osman,K.L., Lewandowski,K.S., Carter,D.P., Pullan,S.T.,Myers,R., Vipond,R. and Chand,M.	Direct Submission	Submitted (05-AUG-2022) Research and Evaluation, UKHSA, PortonDown, Salisbury, Wiltshire SP4 0JG, UK
OP331335	OP331335.1	197212 bp	2022-08-31	Monkeypox virus isolate MPXV_UK_2022_9000155, complete genome	Groves,N., Osman,K.L., Lewandowski,K.S., Carter,D.P., Pullan,S.T.,Myers,R., Vipond,R. and Chand,M	Direct Submission	Submitted (05-AUG-2022) Research and Evaluation, UKHSA, PortonDown, Salisbury, Wiltshire SP4 0JG, UK
OP331334	OP331334.1	197205 bp	2022-08-31	Monkeypox virus isolate MPXV_UK_2022_9000060, complete genome.	Grove,N., Osman,K.L., Lewandowski,K.S., Carter,D.P., Pullan,S.T.,Myers,R., Vipond,R. and Chand,M	Direct Submission	Submitted (05-AUG-2022) Research and Evaluation, UKHSA, PortonDown, Salisbury, Wiltshire SP4 0JG, UK
ON674051	ON674051.1	197166 bp	2022-09-01	Monkeypox virus isolate MPXV_USA_2022_FL001, complete genome.	Gigante,C.M., Lee,P., Seabolt,M.H., Wilkins,K., McCollum,A.,Hutson,C., Davidson,W., Rao,A., Mendoza,R. and Li,Y.	Monkeypox virus genome from confirmed monkeypox case in Florida,United States, 2022	Unpublished	Gigante,C.M., Lee,P., Seabolt,M.H., Wilkins,K., McCollum,A.,Hutson,C., Davidson,W., Rao,A., Mendoza,R. and Li,Y.		Submitted (02-JUN-2022) Division of High-Consequence Pathogens and Pathology, Centers for Disease Control and Prevention, 1600 Clifton Road, Atlanta, GA 30329, USA
ON563414	ON563414.1	197205 bp	2022-09-01	Monkeypox virus isolate MPXV_USA_2022_MA001, complete genome.	Gigante,C.M., Smole,S., Seabolt,M.H., Wilkins,K., McCollum,A.,Hutson,C., Davidson,W., Rao,A., Brown,C. and Li,Y.	Draft monkeypox virus genome from confirmed monkeypox case in Massachusetts, United States, May 2022	Unpublished	Gigante,C.M., Smole,S., Seabolt,M.H., Wilkins,K., McCollum,A.,Hutson,C., Davidson,W., Rao,A., Brown,C. and Li,Y.	Direct Submission	Submitted (20-MAY-2022) Division of High-Consequence Pathogens and Pathology, Centers for Disease Control and Prevention, 1600 Clifton Road, Atlanta, GA 30329, USA
ON959136	ON959136.1	197794 bp	2022-09-01	Monkeypox virus isolate MPXV_USA_2022_NY005, complete genome.	Gigante,C.M., Hughes,S., Seabolt,M.H., Zhao,H., Wilkins,K.,Respress,J., Howard,D., Batra,D., McCollum,A., Hutson,C.,Davidson,W., Rao,A., Baumgartner,J. and Li,Y.	Direct Submission	Submitted (09-JUL-2022) Division of High-Consequence Pathogens and Pathology, Centers for Disease Control and Prevention, 1600 Clifton Road, Atlanta, GA 30329, USA
ON959134	ON959134.1	197742 bp	2022-09-01	Monkeypox virus isolate MPXV_USA_2022_NY003, complete genome.	Gigante,C.M., Hughes,S., Seabolt,M.H., Zhao,H., Wilkins,K.,Respress,J., Howard,D., Batra,D., McCollum,A., Hutson,C.,Davidson,W., Rao,A., Baumgartner,J. and Li,Y.	Direct Submission	Submitted (09-JUL-2022) Division of High-Consequence Pathogens and Pathology, Centers for Disease Control and Prevention, 1600 Clifton Road, Atlanta, GA 30329, USA
ON959133	ON959133.1	197771 bp	2022-09-01	Monkeypox virus isolate MPXV_USA_2022_NY002, complete genome.	Gigante,C.M., Hughes,S., Seabolt,M.H., Zhao,H., Wilkins,K.,Respress,J., Howard,D., Batra,D., McCollum,A., Hutson,C.,Davidson,W., Rao,A., Baumgartner,J. and Li,Y.	Direct Submission	Submitted (09-JUL-2022) Division of High-Consequence Pathogens and Pathology, Centers for Disease Control and Prevention, 1600 Clifton Road, Atlanta, GA 30329, USA
ON959132	ON959132.1	197758 bp	2022-09-01	Monkeypox virus isolate MPXV_USA_2022_IL003, complete genome.	Gigante,C.M., Hughes,S., Seabolt,M.H., Zhao,H., Wilkins,K.,Respress,J., Howard,D., Batra,D., McCollum,A., Hutson,C.,Davidson,W., Rao,A., Baumgartner,J. and Li,Y.	Direct Submission	Submitted (09-JUL-2022) Division of High-Consequence Pathogens and Pathology, Centers for Disease Control and Prevention, 1600 Clifton Road, Atlanta, GA 30329, USA
ON959131	ON959131.1	197742 bp	2022-09-01	Monkeypox virus isolate MPXV_USA_2022_IL001, complete genome.	Gigante,C.M., Hughes,S., Seabolt,M.H., Zhao,H., Wilkins,K.,Respress,J., Howard,D., Batra,D., McCollum,A., Hutson,C.,Davidson,W., Rao,A., Baumgartner,J. and Li,Y.	Direct Submission	Submitted (09-JUL-2022) Division of High-Consequence Pathogens and Pathology, Centers for Disease Control and Prevention, 1600 Clifton Road, Atlanta, GA 30329, USA
ON954773	ON954773.1	197767 bp	2022-09-01	Monkeypox virus isolate MPXV_USA_2022_CA002, complete genome.	Gigante,C.M., Ventura,J., Seabolt,M.H., Zhao,H., Wilkins,K.,Respress,J., Howard,D., Batra,D., McCollum,A., Hutson,C.,Davidson,W., Rao,A., Nash,J. and Li,Y.	Direct Submission	Submitted (08-JUL-2022) Division of High-Consequence Pathogens and Pathology, Centers for Disease Control and Prevention, 1600 Clifton Road, Atlanta, GA 30329, USA
ON676708	ON676708.1	197173 bp	2022-09-01	Monkeypox virus isolate MPXV_USA_2021_MD, complete genome.	Gigante,C.M., Myers,R., Seabolt,M.H., Wilkins,K., McCollum,A.,Hutson,C., Davidson,W., Rao,A., Blythe,D. and Li,Y.	Direct Submission	Submitted (03-JUN-2022) Division of High-Consequence Pathogens and Pathology, Centers for Disease Control and Prevention, 1600 Clifton Road, Atlanta, GA 30329, USA
ON676707	ON676707.1	197265 bp	2022-09-01	Monkeypox virus isolate MPXV_USA_2021_TX, complete genome.	Gigante,C.M., Stringer,J., Seabolt,M.H., Wilkins,K., McCollum,A.,Hutson,C., Davidson,W., Rao,A., Schulte,J. and Li,Y.	Direct Submission	Submitted (03-JUN-2022) Division of High-Consequence Pathogens and Pathology, Centers for Disease Control and Prevention, 1600 Clifton Road, Atlanta, GA 30329, USA
ON676706	ON676706.1	196996 bp	2022-09-01	Monkeypox virus isolate MPXV_USA_2022_UT002, complete genome.	Gigante,C.M., Atkinson,A., Seabolt,M.H., Wilkins,K., McCollum,A.,Hutson,C., Davidson,W., Rao,A., Murray,J. and Li,Y.	Direct Submission	Submitted (03-JUN-2022) Division of High-Consequence Pathogens and Pathology, Centers for Disease Control and Prevention, 1600 Clifton Road, Atlanta, GA 30329, USA
ON676705	ON676705.1	197154 bp	2022-09-01	Monkeypox virus isolate MPXV_USA_2022_UT001, complete genome.	Gigante,C.M., Atkinson,A., Seabolt,M.H., Wilkins,K., McCollum,A.,Hutson,C., Davidson,W., Rao,A., Murray,J. and Li,Y.	Direct Submission	Submitted (03-JUN-2022) Division of High-Consequence Pathogens and Pathology, Centers for Disease Control and Prevention, 1600 Clifton Road, Atlanta, GA 30329, USA
ON676704	ON676704.1	197176 bp	2022-09-01	Monkeypox virus isolate MPXV_USA_2022_FL002, complete genome.	Gigante,C.M., Lee,P., Seabolt,M.H., Wilkins,K., McCollum,A.,Hutson,C., Davidson,W., Rao,A., Mendoza,R. and Li,Y.	Direct Submission	Submitted (03-JUN-2022) Division of High-Consequence Pathogens and Pathology, Centers for Disease Control and Prevention, 1600 Clifton Road, Atlanta, GA 30329, USA
ON676703	ON676703.1	197096 bp	2022-09-01	Monkeypox virus isolate MPXV_USA_2022_CA001, complete genome.	Gigante,C.M., Ventura,J., Seabolt,M.H., Wilkins,K., McCollum,A.,Hutson,C., Davidson,W., Rao,A., Nash,J. and Li,Y.	Direct Submission	Submitted (03-JUN-2022) Division of High-Consequence Pathogens and Pathology, Centers for Disease Control and Prevention, 1600 Clifton Road, Atlanta, GA 30329, USA
ON959135	ON959135.1	197764 bp	2022-09-01	Monkeypox virus isolate MPXV_USA_2022_NY004, complete genome.	Gigante,C.M., Hughes,S., Seabolt,M.H., Zhao,H., Wilkins,K.,Respress,J., Howard,D., Batra,D., McCollum,A., Hutson,C.,Davidson,W., Rao,A., Baumgartner,J. and Li,Y.	Direct Submission	Submitted (09-JUL-2022) Division of High-Consequence Pathogens andPathology, Centers for Disease Control and Prevention, 1600 CliftonRoad, Atlanta, GA 30329, USA
ON675438	ON675439.1	196919 bp	2022-09-01	Monkeypox virus isolate MPXV_USA_2022_VA001, complete genome	Gigante,C.M., Griffin-Thomas,L.A., Seabolt,M.H., Wilkins,K.,McCollum,A., Hutson,C., Davidson,W., Rao,A., Crain,J. and Li,Y.	Direct Submission	Submitted (03-JUN-2022) Division of High-Consequence Pathogens andPathology, Centers for Disease Control and Prevention, 1600 CliftonRoad, Atlanta, GA 30329, USA
OP373392	OP373392.1	197139 bp	2022-09-06	Monkeypox virus isolate MPXV/Germany/2022/RKI334, complete genome.	Brinkmann,A., Kohl,C., Pape,K., Uddin,S., Schrick,L., Michel,J., Schaade,L. and Nitsche,A.	Direct Submission	Submitted (06-SEP-2022) Centre for Biological Threats, Highly Pathogenic Viruses, Robert Koch Institute, Seestr 10, Berlin, Berlin 13353, Germany
OP373391	OP373391.1	197139 bp	2022-09-06	Monkeypox virus isolate MPXV/Germany/2022/RKI333, complete genome.	Brinkmann,A., Kohl,C., Pape,K., Uddin,S., Schrick,L., Michel,J., Schaade,L. and Nitsche,A.	Direct Submission	Submitted (06-SEP-2022) Centre for Biological Threats, Highly Pathogenic Viruses, Robert Koch Institute, Seestr 10, Berlin, Berlin 13353, Germany
OP373390	OP373390.1	197139 bp	2022-09-06	Monkeypox virus isolate MPXV/Germany/2022/RKI332, complete genome.	Brinkmann,A., Kohl,C., Pape,K., Uddin,S., Schrick,L., Michel,J., Schaade,L. and Nitsche,A.	Direct Submission	Submitted (06-SEP-2022) Centre for Biological Threats, Highly Pathogenic Viruses, Robert Koch Institute, Seestr 10, Berlin, Berlin 13353, Germany
OP373389	OP373389.1	197139 bp	2022-09-06	Monkeypox virus isolate MPXV/Germany/2022/RKI331, complete genome.	Brinkmann,A., Kohl,C., Pape,K., Uddin,S., Schrick,L., Michel,J., Schaade,L. and Nitsche,A.	Direct Submission	Submitted (06-SEP-2022) Centre for Biological Threats, Highly Pathogenic Viruses, Robert Koch Institute, Seestr 10, Berlin, Berlin 13353, Germany
OP373388	OP373388.1	197139 bp	2022-09-06	Monkeypox virus isolate MPXV/Germany/2022/RKI330, complete genome.	Brinkmann,A., Kohl,C., Pape,K., Uddin,S., Schrick,L., Michel,J., Schaade,L. and Nitsche,A.	Direct Submission	Submitted (06-SEP-2022) Centre for Biological Threats, Highly Pathogenic Viruses, Robert Koch Institute, Seestr 10, Berlin, Berlin 13353, Germany
OP373386	OP373386.1	197139 bp	2022-09-06	Monkeypox virus isolate MPXV/Germany/2022/RKI328, complete genome.	Brinkmann,A., Kohl,C., Pape,K., Uddin,S., Schrick,L., Michel,J., Schaade,L. and Nitsche,A.	Direct Submission	Submitted (06-SEP-2022) Centre for Biological Threats, Highly Pathogenic Viruses, Robert Koch Institute, Seestr 10, Berlin, Berlin 13353, Germany
OP378711	OP378711.1	197036 bp	2022-09-06	Monkeypox virus isolate MPXV_USA_2022_VA0008, complete genome.	Gigante,C.M., Xia,D., Zhao,H., Batra,D., Hetrick,E.E., Howard,D.T., Kovar,L., Seabolt,M.H., Weigand,M.R., Burroughs,M., Lee,J., Wilkins,K., McCollum,A., Hutson,C., Davidson,W., Rao,A., Plipat,N. and Li,Y.	2022 Multi-National Monkeypox Outbreak	Unpublished	Gigante,C.M., Xia,D., Zhao,H., Batra,D., Hetrick,E.E., Howard,D.T., Kovar,L., Seabolt,M.H., Weigand,M.R., Burroughs,M., Lee,J., Wilkins,K., McCollum,A., Hutson,C., Davidson,W., Rao,A., Plipat,N. and Li,Y.	Direct Submission	Submitted (06-SEP-2022) DHCPP-PRB, CDC, 1600 Clifton Rd, Atlanta, GA 30333, USA
OP378709	OP378709.1	197034 bp	2022-09-06	Monkeypox virus isolate MPXV_USA_2022_PA0006, complete genome.	Gigante,C.M., Xia,D., Zhao,H., Batra,D., Hetrick,E.E., Howard,D.T., Kovar,L., Seabolt,M.H., Weigand,M.R., Burroughs,M., Lee,J., Wilkins,K., McCollum,A., Hutson,C., Davidson,W., Rao,A., Plipat,N. and Li,Y.	2022 Multi-National Monkeypox Outbreak	Unpublished	Gigante,C.M., Xia,D., Zhao,H., Batra,D., Hetrick,E.E., Howard,D.T., Kovar,L., Seabolt,M.H., Weigand,M.R., Burroughs,M., Lee,J., Wilkins,K., McCollum,A., Hutson,C., Davidson,W., Rao,A., Plipat,N. and Li,Y.	Direct Submission	Submitted (06-SEP-2022) DHCPP-PRB, CDC, 1600 Clifton Rd, Atlanta, GA 30335, USA
OP378708	OP378708.1	197135 bp	2022-09-06	Monkeypox virus isolate MPXV_USA_2022_VA0005, complete genome.	Gigante,C.M., Xia,D., Zhao,H., Batra,D., Hetrick,E.E., Howard,D.T., Kovar,L., Seabolt,M.H., Weigand,M.R., Burroughs,M., Lee,J., Wilkins,K., McCollum,A., Hutson,C., Davidson,W., Rao,A., Plipat,N. and Li,Y.	2022 Multi-National Monkeypox Outbreak	Unpublished	Gigante,C.M., Xia,D., Zhao,H., Batra,D., Hetrick,E.E., Howard,D.T., Kovar,L., Seabolt,M.H., Weigand,M.R., Burroughs,M., Lee,J., Wilkins,K., McCollum,A., Hutson,C., Davidson,W., Rao,A., Plipat,N. and Li,Y.	Direct Submission	Submitted (06-SEP-2022) DHCPP-PRB, CDC, 1600 Clifton Rd, Atlanta, GA 30336, USA
OP378707	OP378707.1	197034 bp	2022-09-06	Monkeypox virus isolate MPXV_USA_2022_VA0004, complete genome.	Gigante,C.M., Griffin-Thomas,L., Zhao,H., Batra,D., Hetrick,E.E., Howard,D.T., Kovar,L., Seabolt,M.H., Weigand,M.R., Burroughs,M., Lee,J., Wilkins,K., McCollum,A., Hutson,C., Davidson,W., Rao,A., Crain,J. and Li,Y.	2022 Multi-National Monkeypox Outbreak	Unpublished	Gigante,C.M., Griffin-Thomas,L., Zhao,H., Batra,D., Hetrick,E.E., Howard,D.T., Kovar,L., Seabolt,M.H., Weigand,M.R., Burroughs,M., Lee,J., Wilkins,K., McCollum,A., Hutson,C., Davidson,W., Rao,A., Crain,J. and Li,Y.	Direct Submission	Submitted (06-SEP-2022) DHCPP-PRB, CDC, 1600 Clifton Rd, Atlanta, GA 30333, USA
OP378706	OP378706.1	197125 bp	2022-09-06	Monkeypox virus isolate MPXV_USA_2022_IL0053, complete genome.	Gigante,C.M., Ghinai,I., Zhao,H., Batra,D., Hetrick,E.E., Howard,D.T., Kovar,L., Seabolt,M.H., Weigand,M.R., Burroughs,M., Lee,J., Wilkins,K., McCollum,A., Hutson,C., Davidson,W., Rao,A., Kerins,J. and Li,Y.	2022 Multi-National Monkeypox Outbreak	Unpublished	Gigante,C.M., Ghinai,I., Zhao,H., Batra,D., Hetrick,E.E., Howard,D.T., Kovar,L., Seabolt,M.H., Weigand,M.R., Burroughs,M., Lee,J., Wilkins,K., McCollum,A., Hutson,C., Davidson,W., Rao,A., Kerins,J. and Li,Y.	Direct Submission	Submitted (06-SEP-2022) DHCPP-PRB, CDC, 1600 Clifton Rd, Atlanta, GA 30333, USA
OP378705	OP378705.1	197124 bp	2022-09-06	Monkeypox virus isolate MPXV_USA_2022_TX0011, complete genome.	Gigante,C.M., Kubin,G., Zhao,H., Batra,D., Hetrick,E.E., Howard,D.T., Kovar,L., Seabolt,M.H., Weigand,M.R., Burroughs,M., Lee,J., Wilkins,K., McCollum,A., Hutson,C., Davidson,W., Rao,A., White,S.L. and Li,Y.	2022 Multi-National Monkeypox Outbreak	Unpublished	Gigante,C.M., Kubin,G., Zhao,H., Batra,D., Hetrick,E.E., Howard,D.T., Kovar,L., Seabolt,M.H., Weigand,M.R., Burroughs,M., Lee,J., Wilkins,K., McCollum,A., Hutson,C., Davidson,W., Rao,A., White,S.L. and Li,Y.	Direct Submission	Submitted (06-SEP-2022) DHCPP-PRB, CDC, 1600 Clifton Rd, Atlanta, GA 30333, USA
OP378704	OP378704.1	197134 bp	2022-09-06	Monkeypox virus isolate MPXV_USA_2022_TX0010, complete genome.	Gigante,C.M., Kubin,G., Zhao,H., Batra,D., Hetrick,E.E., Howard,D.T., Kovar,L., Seabolt,M.H., Weigand,M.R., Burroughs,M., Lee,J., Wilkins,K., McCollum,A., Hutson,C., Davidson,W., Rao,A., White,S.L. and Li,Y.	2022 Multi-National Monkeypox Outbreak	Unpublished	Gigante,C.M., Kubin,G., Zhao,H., Batra,D., Hetrick,E.E., Howard,D.T., Kovar,L., Seabolt,M.H., Weigand,M.R., Burroughs,M., Lee,J., Wilkins,K., McCollum,A., Hutson,C., Davidson,W., Rao,A., White,S.L. and Li,Y.	Direct Submission	Submitted (06-SEP-2022) DHCPP-PRB, CDC, 1600 Clifton Rd, Atlanta, GA 30333, USA
OP378703	OP378703.1	197130 bp	2022-09-06	Monkeypox virus isolate MPXV_USA_2022_HI0003, complete genome.	Gigante,C.M., Manuzak,A., Zhao,H., Batra,D., Hetrick,E.E., Howard,D.T., Kovar,L., Seabolt,M.H., Weigand,M.R., Burroughs,M., Lee,J., Wilkins,K., McCollum,A., Hutson,C., Davidson,W., Rao,A., Gose,R. and Li,Y.	2022 Multi-National Monkeypox Outbreak	Unpublished	Gigante,C.M., Manuzak,A., Zhao,H., Batra,D., Hetrick,E.E., Howard,D.T., Kovar,L., Seabolt,M.H., Weigand,M.R., Burroughs,M., Lee,J., Wilkins,K., McCollum,A., Hutson,C., Davidson,W., Rao,A., Gose,R. and Li,Y.	Direct Submission	Submitted (06-SEP-2022) DHCPP-PRB, CDC, 1600 Clifton Rd, Atlanta, GA 30333, USA
OP378702	OP378702.1	197037 bp	2022-09-06	Monkeypox virus isolate MPXV_USA_2022_MI0001, complete genome.	Gigante,C.M., Johnson,S., Zhao,H., Batra,D., Hetrick,E.E., Howard,D.T., Kovar,L., Seabolt,M.H., Weigand,M.R., Burroughs,M., Lee,J., Wilkins,K., McCollum,A., Hutson,C., Davidson,W., Rao,A., Riner,D. and Li,Y.	2022 Multi-National Monkeypox Outbreak	Unpublished	Gigante,C.M., Johnson,S., Zhao,H., Batra,D., Hetrick,E.E., Howard,D.T., Kovar,L., Seabolt,M.H., Weigand,M.R., Burroughs,M., Lee,J., Wilkins,K., McCollum,A., Hutson,C., Davidson,W., Rao,A., Riner,D. and Li,Y.	Direct Submission	Submitted (06-SEP-2022) DHCPP-PRB, CDC, 1600 Clifton Rd, Atlanta, GA 30333, USA
OP378701	OP378701.1	197029 bp	2022-09-06	Monkeypox virus isolate MPXV_USA_2022_NY0028, complete genome.	Gigante,C.M., Hughes,S., Zhao,H., Batra,D., Hetrick,E.E., Howard,D.T., Kovar,L., Seabolt,M.H., Weigand,M.R., Burroughs,M., Lee,J., Wilkins,K., McCollum,A., Hutson,C., Davidson,W., Rao,A., Baumgartner,J. and Li,Y.	2022 Multi-National Monkeypox Outbreak	Unpublished	Gigante,C.M., Hughes,S., Zhao,H., Batra,D., Hetrick,E.E., Howard,D.T., Kovar,L., Seabolt,M.H., Weigand,M.R., Burroughs,M., Lee,J., Wilkins,K., McCollum,A., Hutson,C., Davidson,W., Rao,A., Baumgartner,J. and Li,Y.	Direct Submission	Submitted (06-SEP-2022) DHCPP-PRB, CDC, 1600 Clifton Rd, Atlanta, GA 30333, USA
OP378700	OP378700.1	197030 bp	2022-09-06	Monkeypox virus isolate MPXV_USA_2022_GA0015, complete genome.	Gigante,C.M., Pavlick,J., Zhao,H., Batra,D., Hetrick,E.E., Howard,D.T., Kovar,L., Seabolt,M.H., Weigand,M.R., Burroughs,M., Lee,J., Wilkins,K., McCollum,A., Hutson,C., Davidson,W., Rao,A., Parrott,T. and Li,Y.	2022 Multi-National Monkeypox Outbreak	Unpublished	Gigante,C.M., Pavlick,J., Zhao,H., Batra,D., Hetrick,E.E., Howard,D.T., Kovar,L., Seabolt,M.H., Weigand,M.R., Burroughs,M., Lee,J., Wilkins,K., McCollum,A., Hutson,C., Davidson,W., Rao,A., Parrott,T. and Li,Y.	Direct Submission	Submitted (06-SEP-2022) DHCPP-PRB, CDC, 1600 Clifton Rd, Atlanta, GA 30333, USA
OP378699	OP378699.1	197028 bp	2022-09-06	Monkeypox virus isolate MPXV_USA_2022_GA0013, complete genome.	Gigante,C.M., Pavlick,J., Zhao,H., Batra,D., Hetrick,E.E., Howard,D.T., Kovar,L., Seabolt,M.H., Weigand,M.R., Burroughs,M., Lee,J., Wilkins,K., McCollum,A., Hutson,C., Davidson,W., Rao,A., Parrott,T. and Li,Y.	2022 Multi-National Monkeypox Outbreak	Unpublished	Gigante,C.M., Pavlick,J., Zhao,H., Batra,D., Hetrick,E.E., Howard,D.T., Kovar,L., Seabolt,M.H., Weigand,M.R., Burroughs,M., Lee,J., Wilkins,K., McCollum,A., Hutson,C., Davidson,W., Rao,A., Parrott,T. and Li,Y.	Direct Submission	Submitted (06-SEP-2022) DHCPP-PRB, CDC, 1600 Clifton Rd, Atlanta, GA 30333, USA
OP378698	OP378698.1	197026 bp	2022-09-06	Monkeypox virus isolate MPXV_USA_2022_GA0007, complete genome.	Gigante,C.M., Pavlick,J., Zhao,H., Batra,D., Hetrick,E.E., Howard,D.T., Kovar,L., Seabolt,M.H., Weigand,M.R., Burroughs,M., Lee,J., Wilkins,K., McCollum,A., Hutson,C., Davidson,W., Rao,A., Parrott,T. and Li,Y.	2022 Multi-National Monkeypox Outbreak	Unpublished	Gigante,C.M., Pavlick,J., Zhao,H., Batra,D., Hetrick,E.E., Howard,D.T., Kovar,L., Seabolt,M.H., Weigand,M.R., Burroughs,M., Lee,J., Wilkins,K., McCollum,A., Hutson,C., Davidson,W., Rao,A., Parrott,T. and Li,Y.	Direct Submission	Submitted (06-SEP-2022) DHCPP-PRB, CDC, 1600 Clifton Rd, Atlanta, GA 30333, USA
OP378697	OP378697.1	197026 bp	2022-09-06	Monkeypox virus isolate MPXV_USA_2022_GA0014, complete genome.	Gigante,C.M., Pavlick,J., Zhao,H., Batra,D., Hetrick,E.E., Howard,D.T., Kovar,L., Seabolt,M.H., Weigand,M.R., Burroughs,M., Lee,J., Wilkins,K., McCollum,A., Hutson,C., Davidson,W., Rao,A., Parrott,T. and Li,Y.	2022 Multi-National Monkeypox Outbreak	Unpublished	Gigante,C.M., Pavlick,J., Zhao,H., Batra,D., Hetrick,E.E., Howard,D.T., Kovar,L., Seabolt,M.H., Weigand,M.R., Burroughs,M., Lee,J., Wilkins,K., McCollum,A., Hutson,C., Davidson,W., Rao,A., Parrott,T. and Li,Y.	Direct Submission	Submitted (06-SEP-2022) DHCPP-PRB, CDC, 1600 Clifton Rd, Atlanta, GA 30333, USA
OP378696	OP378696.1	197028 bp	2022-09-06	Monkeypox virus isolate MPXV_USA_2022_DC0008, complete genome.	Gigante,C.M., Hauser,J.R., Zhao,H., Batra,D., Hetrick,E.E., Howard,D.T., Kovar,L., Seabolt,M.H., Weigand,M.R., Burroughs,M., Lee,J., Wilkins,K., McCollum,A., Hutson,C., Davidson,W., Rao,A., Mangla,A. and Li,Y.	2022 Multi-National Monkeypox Outbreak	Unpublished	Gigante,C.M., Hauser,J.R., Zhao,H., Batra,D., Hetrick,E.E., Howard,D.T., Kovar,L., Seabolt,M.H., Weigand,M.R., Burroughs,M., Lee,J., Wilkins,K., McCollum,A., Hutson,C., Davidson,W., Rao,A., Mangla,A. and Li,Y.	Direct Submission	Submitted (06-SEP-2022) DHCPP-PRB, CDC, 1600 Clifton Rd, Atlanta, GA 30333, USA
OP378695	OP378695.1	197025 bp	2022-09-06	Monkeypox virus isolate MPXV_USA_2022_DC0010, complete genome.	Gigante,C.M., Hauser,J.R., Zhao,H., Batra,D., Hetrick,E.E., Howard,D.T., Kovar,L., Seabolt,M.H., Weigand,M.R., Burroughs,M., Lee,J., Wilkins,K., McCollum,A., Hutson,C., Davidson,W., Rao,A., Mangla,A. and Li,Y.	2022 Multi-National Monkeypox Outbreak	Unpublished	Gigante,C.M., Hauser,J.R., Zhao,H., Batra,D., Hetrick,E.E., Howard,D.T., Kovar,L., Seabolt,M.H., Weigand,M.R., Burroughs,M., Lee,J., Wilkins,K., McCollum,A., Hutson,C., Davidson,W., Rao,A., Mangla,A. and Li,Y.	Direct Submission	Submitted (06-SEP-2022) DHCPP-PRB, CDC, 1600 Clifton Rd, Atlanta, GA 30333, USA
OP378694	OP378694.1	197122 bp	2022-09-06	Monkeypox virus isolate MPXV_USA_2022_GA0006, complete genome.	Gigante,C.M., Pavlick,J., Zhao,H., Batra,D., Hetrick,E.E., Howard,D.T., Kovar,L., Seabolt,M.H., Weigand,M.R., Burroughs,M., Lee,J., Wilkins,K., McCollum,A., Hutson,C., Davidson,W., Rao,A., Parrott,T. and Li,Y.	2022 Multi-National Monkeypox Outbreak	Unpublished	Gigante,C.M., Pavlick,J., Zhao,H., Batra,D., Hetrick,E.E., Howard,D.T., Kovar,L., Seabolt,M.H., Weigand,M.R., Burroughs,M., Lee,J., Wilkins,K., McCollum,A., Hutson,C., Davidson,W., Rao,A., Parrott,T. and Li,Y.	Direct Submission	Submitted (06-SEP-2022) DHCPP-PRB, CDC, 1600 Clifton Rd, Atlanta, GA 30333, USA
OP378700	OP378700.1	197030 bp	2022-09-06	Monkeypox virus isolate MPXV_USA_2022_GA0015, complete genome	Gigante,C.M., Pavlick,J., Zhao,H., Batra,D., Hetrick,E.EHoward,D.T., Kovar,L., Seabolt,M.H., Weigand,M.R., Burroughs,M.Lee,J., Wilkins,K., McCollum,A., Hutson,C., Davidson,W., Rao,A.Parrott,T. and Li,Y	2022 Multi-National Monkeypox Outbreak	Unpublished	Gigante,C.M., Pavlick,J., Zhao,H., Batra,D., Hetrick,E.E.Howard,D.T., Kovar,L., Seabolt,M.H., Weigand,M.R., Burroughs,M.,Lee,J., Wilkins,K., McCollum,A., Hutson,C., Davidson,W., Rao,A.,Parrott,T. and Li,Y.	Direct Submission	Submitted (06-SEP-2022) DHCPP-PRB, CDC, 1600 Clifton Rd, Atlanta,GA 30333, USA
OP378699	OP378699.1	197028 bp	2022-09-06	Monkeypox virus isolate MPXV_USA_2022_GA0013, complete genome.	Gigante,C.M., Pavlick,J., Zhao,H., Batra,D., Hetrick,E.E.,Howard,D.T., Kovar,L., Seabolt,M.H., Weigand,M.R., Burroughs,M.,Lee,J., Wilkins,K., McCollum,A., Hutson,C., Davidson,W., Rao,A.,Parrott,T. and Li,Y.	2022 Multi-National Monkeypox Outbreak	Unpublished	Gigante,C.M., Pavlick,J., Zhao,H., Batra,D., Hetrick,E.E.,Howard,D.T., Kovar,L., Seabolt,M.H., Weigand,M.R., Burroughs,M.,Lee,J., Wilkins,K., McCollum,A., Hutson,C., Davidson,W., Rao,A.,Parrott,T. and Li,Y.	Direct Submission	Submitted (06-SEP-2022) DHCPP-PRB, CDC, 1600 Clifton Rd, Atlanta,GA 30333, USA
OP378698	OP378698.1	197026 bp	2022-09-06	Monkeypox virus isolate MPXV_USA_2022_GA0007, complete genome	Gigante,C.M., Pavlick,J., Zhao,H., Batra,D., Hetrick,E.E.,Howard,D.T., Kovar,L., Seabolt,M.H., Weigand,M.R., Burroughs,M.,Lee,J., Wilkins,K., McCollum,A., Hutson,C., Davidson,W., Rao,A.,Parrott,T. and Li,Y.	2022 Multi-National Monkeypox Outbreak	Unpublished	Gigante,C.M., Pavlick,J., Zhao,H., Batra,D., Hetrick,E.E.,Howard,D.T., Kovar,L., Seabolt,M.H., Weigand,M.R., Burroughs,M.,Lee,J., Wilkins,K., McCollum,A., Hutson,C., Davidson,W., Rao,A.,Parrott,T. and Li,Y.	Direct Submission	Submitted (06-SEP-2022) DHCPP-PRB, CDC, 1600 Clifton Rd, AtlantaGA 30333, USA
OP378697	OP378697.1	197026 bp	2022-09-06	Monkeypox virus isolate MPXV_USA_2022_GA0014, complete genome.	Gigante,C.M., Pavlick,J., Zhao,H., Batra,D., Hetrick,E.E.,Howard,D.T., Kovar,L., Seabolt,M.H., Weigand,M.R., Burroughs,M.,Lee,J., Wilkins,K., McCollum,A., Hutson,C., Davidson,W., Rao,A.,Parrott,T. and Li,Y.	2022 Multi-National Monkeypox Outbreak	Unpublished	Gigante,C.M., Pavlick,J., Zhao,H., Batra,D., Hetrick,E.E.,Howard,D.T., Kovar,L., Seabolt,M.H., Weigand,M.R., Burroughs,M.,Lee,J., Wilkins,K., McCollum,A., Hutson,C., Davidson,W., Rao,A.,Parrott,T. and Li,Y	Direct Submission	Submitted (06-SEP-2022) DHCPP-PRB, CDC, 1600 Clifton Rd, Atlanta,GA 30333, USA
OP378696	OP378696.1	197028 bp	2022-09-06	Monkeypox virus isolate MPXV_USA_2022_DC0008, complete genome.	Gigante,C.M., Hauser,J.R., Zhao,H., Batra,D., Hetrick,E.E.,Howard,D.T., Kovar,L., Seabolt,M.H., Weigand,M.R., Burroughs,M.,Lee,J., Wilkins,K., McCollum,A., Hutson,C., Davidson,W., Rao,A.,Mangla,A. and Li,Y2022 Multi-National Monkeypox Outbreak	2022 Multi-National Monkeypox Outbreak	Unpublished	Gigante,C.M., Hauser,J.R., Zhao,H., Batra,D., Hetrick,E.E.,Howard,D.T., Kovar,L., Seabolt,M.H., Weigand,M.R., Burroughs,M.,Lee,J., Wilkins,K., McCollum,A., Hutson,C., Davidson,W., Rao,A.,Mangla,A. and Li,Y.	Direct Submission	Submitted (06-SEP-2022) DHCPP-PRB, CDC, 1600 Clifton Rd, Atlanta,GA 30333, USA
OP378695	OP378695.1	197025 bp	2022-09-06	Monkeypox virus isolate MPXV_USA_2022_DC0010, complete genome.	Gigante,C.M., Hauser,J.R., Zhao,H., Batra,D., Hetrick,E.E.,Howard,D.T., Kovar,L., Seabolt,M.H., Weigand,M.R., Burroughs,M.,Lee,J., Wilkins,K., McCollum,A., Hutson,C., Davidson,W., Rao,A.,Mangla,A. and Li,Y.	2022 Multi-National Monkeypox Outbreak	Unpublished	Gigante,C.M., Hauser,J.R., Zhao,H., Batra,D., Hetrick,E.E.,Howard,D.T., Kovar,L., Seabolt,M.H., Weigand,M.R., Burroughs,M.,Lee,J., Wilkins,K., McCollum,A., Hutson,C., Davidson,W., Rao,A.,Mangla,A. and Li,Y.	Direct Submission	Submitted (06-SEP-2022) DHCPP-PRB, CDC, 1600 Clifton Rd, Atlanta,GA 30333, USA
OP378694	OP378694.1	197122 bp	2022-09-06	Monkeypox virus isolate MPXV_USA_2022_GA0006, complete genome	Gigante,C.M., Pavlick,J., Zhao,H., Batra,D., Hetrick,E.E.,Howard,D.T., Kovar,L., Seabolt,M.H.,Parrott,T. and Li,Y Weigand,M.R., Burroughs,M.,Lee,J., Wilkins,K., McCollum,A., Hutson,C., Davidson,W., Rao,A.,	2022 Multi-National Monkeypox Outbreak	Unpublished	Howard,D.T., Kovar,L., Seabolt,M.H., Weigand,M.R., Burroughs,M.,Lee,J., Wilkins,K., McCollum,A., Hutson,C., Davidson,W., Rao,A.,Parrott,T. and Li,Y.	Direct Submission	Submitted (06-SEP-2022) DHCPP-PRB, CDC, 1600 Clifton Rd, Atlanta,GA 30333, USA
OP378693	OP378693.1	197032 bp	2022-09-06	Monkeypox virus isolate MPXV_USA_2022_DC0009, complete genome.	Gigante,C.M., Hauser,J.R., Zhao,H., Batra,D., Hetrick,E.E., Howard,D.T., Kovar,L., Seabolt,M.H., Weigand,M.R., Burroughs,M.,Lee,J., Wilkins,K., McCollum,A., Hutson,C., Davidson,W., Rao,A.Mangla,A. and Li,Y.2022 Multi-National Monkeypox Outbreak	2022 Multi-National Monkeypox Outbreak	Unpublished	Gigante,C.M., Hauser,J.R., Zhao,H., Batra,D., Hetrick,E.E.,Howard,D.T., Kovar,L., Seabolt,M.H., Weigand,M.R., Burroughs,M.,Lee,J., Wilkins,K., McCollum,A., Hutson,C., Davidson,W., Rao,A.,Mangla,A. and Li,Y.	Direct Submission	Submitted (06-SEP-2022) DHCPP-PRB, CDC, 1600 Clifton Rd, Atlanta,GA 30333, USA
OP328312	OP328312.1	197194 bp	2022-09-07	Monkeypox virus isolate MpxV/human/USA/WA-UW-087564/2022, complete genome.	Sereewit,J., Xie,H., Roychoudhury,P. and Greninger,A.L.	genome sequences of clinical viruses from UW Virology	Unpublished	Sereewit,J., Xie,H., Roychoudhury,P. and Greninger,A.L.	Direct Submission	Submitted (26-AUG-2022) Laboratory Medicine, UW Virology, 1616 Eastlake Ave East Suite 320, Seattle, WA 98102, USA
OP328311	OP328311.1	197164 bp	2022-09-07	Monkeypox virus isolate MpxV/human/USA/WA-UW-088258/2022, complete genome.	Sereewit,J., Xie,H., Roychoudhury,P. and Greninger,A.L.	genome sequences of clinical viruses from UW Virology	Unpublished	Sereewit,J., Xie,H., Roychoudhury,P. and Greninger,A.L.	Direct Submission	Submitted (26-AUG-2022) Laboratory Medicine, UW Virology, 1616 Eastlake Ave East Suite 320, Seattle, WA 98102, USA
OP328310	OP328310.1	197192 bp	2022-09-07	Monkeypox virus isolate MpxV/human/USA/WA-UW-088725/2022, complete genome.	Sereewit,J., Xie,H., Roychoudhury,P. and Greninger,A.L.	genome sequences of clinical viruses from UW Virology	Unpublished	Sereewit,J., Xie,H., Roychoudhury,P. and Greninger,A.L.	Direct Submission	Submitted (26-AUG-2022) Laboratory Medicine, UW Virology, 1616 Eastlake Ave East Suite 320, Seattle, WA 98102, USA
OP328309	OP328309.1	197190 bp	2022-09-07	Monkeypox virus isolate MpxV/human/USA/WA-UW-089142/2022, complete genome.	Sereewit,J., Xie,H., Roychoudhury,P. and Greninger,A.L.	genome sequences of clinical viruses from UW Virology	Unpublished	Sereewit,J., Xie,H., Roychoudhury,P. and Greninger,A.L.	Direct Submission	Submitted (26-AUG-2022) Laboratory Medicine, UW Virology, 1616 Eastlake Ave East Suite 320, Seattle, WA 98102, USA
OP328308	OP328308.1	197204 bp	2022-09-07	Monkeypox virus isolate MpxV/human/USA/WA-UW-083083/2022, complete genome.	Sereewit,J., Xie,H., Roychoudhury,P. and Greninger,A.L.	genome sequences of clinical viruses from UW Virology	Unpublished	Sereewit,J., Xie,H., Roychoudhury,P. and Greninger,A.L.	Direct Submission	Submitted (26-AUG-2022) Laboratory Medicine, UW Virology, 1616 Eastlake Ave East Suite 320, Seattle, WA 98102, USA
OP328307	OP328307.1	197196 bp	2022-09-07	Monkeypox virus isolate MpxV/human/USA/WA-UW-083953/2022, complete genome.	Sereewit,J., Xie,H., Roychoudhury,P. and Greninger,A.L.	genome sequences of clinical viruses from UW Virology	Unpublished	Sereewit,J., Xie,H., Roychoudhury,P. and Greninger,A.L.	Direct Submission	Submitted (26-AUG-2022) Laboratory Medicine, UW Virology, 1616 Eastlake Ave East Suite 320, Seattle, WA 98102, USA
OP310069	OP310069.1	197176 bp	2022-09-07	Monkeypox virus isolate MpxV/human/USA/WA-UW-088152/2022, complete genome.	Sereewit,J., Xie,H., Roychoudhury,P. and Greninger,A.L.	genome sequences of clinical viruses from UW Virology	Unpublished	Sereewit,J., Xie,H., Roychoudhury,P. and Greninger,A.L.	Direct Submission	Submitted (25-AUG-2022) Laboratory Medicine, UW Virology, 1616 Eastlake Ave East Suite 320, Seattle, WA 98102, USA
OP310068	OP310068.1	197176 bp	2022-09-07	Monkeypox virus isolate MpxV/human/USA/WA-UW-088225/2022, complete genome.	Sereewit,J., Xie,H., Roychoudhury,P. and Greninger,A.L.	genome sequences of clinical viruses from UW Virology	Unpublished	Sereewit,J., Xie,H., Roychoudhury,P. and Greninger,A.L.	Direct Submission	Submitted (25-AUG-2022) Laboratory Medicine, UW Virology, 1616 Eastlake Ave East Suite 320, Seattle, WA 98102, USA
OP310066	OP310066.1	197176 bp	2022-09-07	Monkeypox virus isolate MpxV/human/USA/WA-UW-089152/2022, complete genome.	Sereewit,J., Xie,H., Roychoudhury,P. and Greninger,A.L.	genome sequences of clinical viruses from UW Virology	Unpublished	Sereewit,J., Xie,H., Roychoudhury,P. and Greninger,A.L.	Direct Submission	Submitted (25-AUG-2022) Laboratory Medicine, UW Virology, 1616 Eastlake Ave East Suite 320, Seattle, WA 98102, USA
OP310065	OP310065.1	197178 bp	2022-09-07	Monkeypox virus isolate MpxV/human/USA/WA-UW-088973/2022, complete genome.	Sereewit,J., Xie,H., Roychoudhury,P. and Greninger,A.L.	genome sequences of clinical viruses from UW Virology	Unpublished	Sereewit,J., Xie,H., Roychoudhury,P. and Greninger,A.L.	Direct Submission	Submitted (25-AUG-2022) Laboratory Medicine, UW Virology, 1616 Eastlake Ave East Suite 320, Seattle, WA 98102, USA
OP310064	OP310064.1	197176 bp	2022-09-07	Monkeypox virus isolate MpxV/human/USA/WA-UW-082497/2022, complete genome.	Sereewit,J., Xie,H., Roychoudhury,P. and Greninger,A.L.	genome sequences of clinical viruses from UW Virology	Unpublished	Sereewit,J., Xie,H., Roychoudhury,P. and Greninger,A.L.	Direct Submission	Submitted (25-AUG-2022) Laboratory Medicine, UW Virology, 1616 Eastlake Ave East Suite 320, Seattle, WA 98102, USA
OP310063	OP310063.1	197178 bp	2022-09-07	Monkeypox virus isolate MpxV/human/USA/WA-UW-082810/2022, complete genome.	Sereewit,J., Xie,H., Roychoudhury,P. and Greninger,A.L.	genome sequences of clinical viruses from UW Virology	Unpublished	Sereewit,J., Xie,H., Roychoudhury,P. and Greninger,A.L.	Direct Submission	Submitted (25-AUG-2022) Laboratory Medicine, UW Virology, 1616 Eastlake Ave East Suite 320, Seattle, WA 98102, USA
OP310062	OP310062.1	197176 bp	2022-09-07	Monkeypox virus isolate MpxV/human/USA/WA-UW-089836/2022, complete genome.	Sereewit,J., Xie,H., Roychoudhury,P. and Greninger,A.L.	genome sequences of clinical viruses from UW Virology	Unpublished	Sereewit,J., Xie,H., Roychoudhury,P. and Greninger,A.L.	Direct Submission	Submitted (25-AUG-2022) Laboratory Medicine, UW Virology, 1616 Eastlake Ave East Suite 320, Seattle, WA 98102, USA
OP310061	OP310061.1	197178 bp	2022-09-07	Monkeypox virus isolate MpxV/human/USA/WA-UW-088764/2022, complete genome.	Sereewit,J., Xie,H., Roychoudhury,P. and Greninger,A.L.	genome sequences of clinical viruses from UW Virology	Unpublished	Sereewit,J., Xie,H., Roychoudhury,P. and Greninger,A.L.	Direct Submission	Submitted (25-AUG-2022) Laboratory Medicine, UW Virology, 1616 Eastlake Ave East Suite 320, Seattle, WA 98102, USA
OP310060	OP310060.1	197176 bp	2022-09-07	Monkeypox virus isolate MpxV/human/USA/OH-UW-082225/2022, complete genome.	Sereewit,J., Xie,H., Roychoudhury,P. and Greninger,A.L.	genome sequences of clinical viruses from UW Virology	Unpublished	Sereewit,J., Xie,H., Roychoudhury,P. and Greninger,A.L.	Direct Submission	Submitted (25-AUG-2022) Laboratory Medicine, UW Virology, 1616 Eastlake Ave East Suite 320, Seattle, WA 98102, USA
OP310059	OP310059.1	197174 bp	2022-09-07	Monkeypox virus isolate MpxV/human/USA/OH-UW-089521/2022, complete genome.	Sereewit,J., Xie,H., Roychoudhury,P. and Greninger,A.L.	genome sequences of clinical viruses from UW Virology	Unpublished	Sereewit,J., Xie,H., Roychoudhury,P. and Greninger,A.L.	Direct Submission	Submitted (25-AUG-2022) Laboratory Medicine, UW Virology, 1616 Eastlake Ave East Suite 320, Seattle, WA 98102, USA
OP310058	OP310058.1	197178 bp	2022-09-07	Monkeypox virus isolate MpxV/human/USA/WA-UW-087349/2022, complete genome.	Sereewit,J., Xie,H., Roychoudhury,P. and Greninger,A.L.	genome sequences of clinical viruses from UW Virology	Unpublished	Sereewit,J., Xie,H., Roychoudhury,P. and Greninger,A.L.	Direct Submission	Submitted (25-AUG-2022) Laboratory Medicine, UW Virology, 1616 Eastlake Ave East Suite 320, Seattle, WA 98102, USA
OP310057	OP310057.1	197176 bp	2022-09-07	Monkeypox virus isolate MpxV/human/USA/WA-UW-089714/2022, complete genome.	Sereewit,J., Xie,H., Roychoudhury,P. and Greninger,A.L.	genome sequences of clinical viruses from UW Virology	Unpublished	Sereewit,J., Xie,H., Roychoudhury,P. and Greninger,A.L.	Direct Submission	Submitted (25-AUG-2022) Laboratory Medicine, UW Virology, 1616 Eastlake Ave East Suite 320, Seattle, WA 98102, USA
OP310056	OP310056.1	197176 bp	2022-09-07	Monkeypox virus isolate MpxV/human/USA/WA-UW-089437/2022, complete genome.	Sereewit,J., Xie,H., Roychoudhury,P. and Greninger,A.L.	genome sequences of clinical viruses from UW Virology	Unpublished	Sereewit,J., Xie,H., Roychoudhury,P. and Greninger,A.L.	Direct Submission	Submitted (25-AUG-2022) Laboratory Medicine, UW Virology, 1616 Eastlake Ave East Suite 320, Seattle, WA 98102, USA
OP310055	OP310055.1	197174 bp	2022-09-07	Monkeypox virus isolate MpxV/human/USA/WA-UW-086360/2022, complete genome.	Sereewit,J., Xie,H., Roychoudhury,P. and Greninger,A.L.	genome sequences of clinical viruses from UW Virology	Unpublished	Sereewit,J., Xie,H., Roychoudhury,P. and Greninger,A.L.	Direct Submission	Submitted (25-AUG-2022) Laboratory Medicine, UW Virology, 1616 Eastlake Ave East Suite 320, Seattle, WA 98102, USA
OP310054	OP310054.1	197178 bp	2022-09-07	Monkeypox virus isolate MpxV/human/USA/WA-UW-088213/2022, complete genome.	Sereewit,J., Xie,H., Roychoudhury,P. and Greninger,A.L.	genome sequences of clinical viruses from UW Virology	Unpublished	Sereewit,J., Xie,H., Roychoudhury,P. and Greninger,A.L.	Direct Submission	Submitted (25-AUG-2022) Laboratory Medicine, UW Virology, 1616 Eastlake Ave East Suite 320, Seattle, WA 98102, USA
OP310053	OP310053.1	197176 bp	2022-09-07	Monkeypox virus isolate MpxV/human/USA/WA-UW-082670/2022, complete genome.	Sereewit,J., Xie,H., Roychoudhury,P. and Greninger,A.L.	genome sequences of clinical viruses from UW Virology	Unpublished	Sereewit,J., Xie,H., Roychoudhury,P. and Greninger,A.L.	Direct Submission	Submitted (25-AUG-2022) Laboratory Medicine, UW Virology, 1616 Eastlake Ave East Suite 320, Seattle, WA 98102, USA
OP310052	OP310052.1	197178 bp	2022-09-07	Monkeypox virus isolate MpxV/human/USA/WA-UW-081935/2022, complete genome.	Sereewit,J., Xie,H., Roychoudhury,P. and Greninger,A.L.	genome sequences of clinical viruses from UW Virology	Unpublished	Sereewit,J., Xie,H., Roychoudhury,P. and Greninger,A.L.	Direct Submission	Submitted (25-AUG-2022) Laboratory Medicine, UW Virology, 1616 Eastlake Ave East Suite 320, Seattle, WA 98102, USA
OP310051	OP310051.1	197176 bp	2022-09-07	Monkeypox virus isolate MpxV/human/USA/WA-UW-082029/2022, complete genome.	Sereewit,J., Xie,H., Roychoudhury,P. and Greninger,A.L.	genome sequences of clinical viruses from UW Virology	Unpublished	Sereewit,J., Xie,H., Roychoudhury,P. and Greninger,A.L.	Direct Submission	Submitted (25-AUG-2022) Laboratory Medicine, UW Virology, 1616 Eastlake Ave East Suite 320, Seattle, WA 98102, USA
OP310050	OP310050.1	197176 bp	2022-09-07	Monkeypox virus isolate MpxV/human/USA/OH-UW-085701/2022, complete genome.	Sereewit,J., Xie,H., Roychoudhury,P. and Greninger,A.L.	genome sequences of clinical viruses from UW Virology	Unpublished	Sereewit,J., Xie,H., Roychoudhury,P. and Greninger,A.L.	Direct Submission	Submitted (25-AUG-2022) Laboratory Medicine, UW Virology, 1616 Eastlake Ave East Suite 320, Seattle, WA 98102, USA
OP310049	OP310049.1	197176 bp	2022-09-07	Monkeypox virus isolate MpxV/human/USA/OH-UW-085556/2022, complete genome.	Sereewit,J., Xie,H., Roychoudhury,P. and Greninger,A.L.	genome sequences of clinical viruses from UW Virology	Unpublished	Sereewit,J., Xie,H., Roychoudhury,P. and Greninger,A.L.	Direct Submission	Submitted (25-AUG-2022) Laboratory Medicine, UW Virology, 1616 Eastlake Ave East Suite 320, Seattle, WA 98102, USA
OP310048	OP310048.1	197176 bp	2022-09-07	Monkeypox virus isolate MpxV/human/USA/WA-UW-088871/2022, complete genome.	Sereewit,J., Xie,H., Roychoudhury,P. and Greninger,A.L.	genome sequences of clinical viruses from UW Virology	Unpublished	Sereewit,J., Xie,H., Roychoudhury,P. and Greninger,A.L.	Direct Submission	Submitted (25-AUG-2022) Laboratory Medicine, UW Virology, 1616 Eastlake Ave East Suite 320, Seattle, WA 98102, USA
OP310047	OP310047.1	197176 bp	2022-09-07	Monkeypox virus isolate MpxV/human/USA/WA-UW-087301/2022, complete genome.	Sereewit,J., Xie,H., Roychoudhury,P. and Greninger,A.L.	genome sequences of clinical viruses from UW Virology	Unpublished	Sereewit,J., Xie,H., Roychoudhury,P. and Greninger,A.L.	Direct Submission	Submitted (25-AUG-2022) Laboratory Medicine, UW Virology, 1616 Eastlake Ave East Suite 320, Seattle, WA 98102, USA
OP310046	OP310046.1	197177 bp	2022-09-07	Monkeypox virus isolate MpxV/human/USA/WA-UW-083914/2022, complete genome.	Sereewit,J., Xie,H., Roychoudhury,P. and Greninger,A.L.	genome sequences of clinical viruses from UW Virology	Unpublished	Sereewit,J., Xie,H., Roychoudhury,P. and Greninger,A.L.	Direct Submission	Submitted (25-AUG-2022) Laboratory Medicine, UW Virology, 1616 Eastlake Ave East Suite 320, Seattle, WA 98102, USA
OP310044	OP310044.1	197176 bp	2022-09-07	Monkeypox virus isolate MpxV/human/USA/WA-UW-083888/2022, complete genome.	Sereewit,J., Xie,H., Roychoudhury,P. and Greninger,A.L.	genome sequences of clinical viruses from UW Virology	Unpublished	Sereewit,J., Xie,H., Roychoudhury,P. and Greninger,A.L.	Direct Submission	Submitted (25-AUG-2022) Laboratory Medicine, UW Virology, 1616 Eastlake Ave East Suite 320, Seattle, WA 98102, USA
OP310043	OP310043.1	197177 bp	2022-09-07	Monkeypox virus isolate MpxV/human/USA/WA-UW-086841/2022, complete genome.	Sereewit,J., Xie,H., Roychoudhury,P. and Greninger,A.L.	genome sequences of clinical viruses from UW Virology	Unpublished	Sereewit,J., Xie,H., Roychoudhury,P. and Greninger,A.L.	Direct Submission	Submitted (25-AUG-2022) Laboratory Medicine, UW Virology, 1616 Eastlake Ave East Suite 320, Seattle, WA 98102, USA
OP310042	OP310042.1	197180 bp	2022-09-07	Monkeypox virus isolate MpxV/human/USA/WA-UW-089266/2022, complete genome.	Sereewit,J., Xie,H., Roychoudhury,P. and Greninger,A.L.	genome sequences of clinical viruses from UW Virology	Unpublished	Sereewit,J., Xie,H., Roychoudhury,P. and Greninger,A.L.	Direct Submission	Submitted (25-AUG-2022) Laboratory Medicine, UW Virology, 1616 Eastlake Ave East Suite 320, Seattle, WA 98102, USA
OP310041	OP310041.1	197178 bp	2022-09-07	Monkeypox virus isolate MpxV/human/USA/WA-UW-080185/2022, complete genome.	Sereewit,J., Xie,H., Roychoudhury,P. and Greninger,A.L.	genome sequences of clinical viruses from UW Virology	Unpublished	Sereewit,J., Xie,H., Roychoudhury,P. and Greninger,A.L.	Direct Submission	Submitted (25-AUG-2022) Laboratory Medicine, UW Virology, 1616 Eastlake Ave East Suite 320, Seattle, WA 98102, USA
OP310040	OP310040.1	197176 bp	2022-09-07	Monkeypox virus isolate MpxV/human/USA/WA-UW-088656/2022, complete genome.	Sereewit,J., Xie,H., Roychoudhury,P. and Greninger,A.L.	genome sequences of clinical viruses from UW Virology	Unpublished	Sereewit,J., Xie,H., Roychoudhury,P. and Greninger,A.L.	Direct Submission	Submitted (25-AUG-2022) Laboratory Medicine, UW Virology, 1616 Eastlake Ave East Suite 320, Seattle, WA 98102, USA
OP310039	OP310039.1	197176 bp	2022-09-07	Monkeypox virus isolate MpxV/human/USA/WA-UW-080617/2022, complete genome.	Sereewit,J., Xie,H., Roychoudhury,P. and Greninger,A.L.	genome sequences of clinical viruses from UW Virology	Unpublished	Sereewit,J., Xie,H., Roychoudhury,P. and Greninger,A.L.	Direct Submission	Submitted (25-AUG-2022) Laboratory Medicine, UW Virology, 1616 Eastlake Ave East Suite 320, Seattle, WA 98102, USA
OP257267	OP257267.1	197174 bp	2022-09-07	Monkeypox virus isolate MpxV/human/USA/WA-UW-084449/2022, complete genome.	Sereewit,J., Xie,H., Roychoudhury,P. and Greninger,A.L	genome sequences of clinical viruses from UW Virology	Unpublished	Sereewit,J., Xie,H., Roychoudhury,P. and Greninger,A.L	Direct Submission	Submitted (16-AUG-2022) Laboratory Medicine, UW Virology, 1616 Eastlake Ave East Suite 320, Seattle, WA 98102, USA
OP257266	OP257266.1	197176 bp	2022-09-07	Monkeypox virus isolate MpxV/human/USA/WA-UW-083179/2022, complete genome.	Sereewit,J., Xie,H., Roychoudhury,P. and Greninger,A.L.	genome sequences of clinical viruses from UW Virology	Unpublished	Sereewit,J., Xie,H., Roychoudhury,P. and Greninger,A.L.	Direct Submission	Submitted (16-AUG-2022) Laboratory Medicine, UW Virology, 1616 Eastlake Ave East Suite 320, Seattle, WA 98102, USA
OP257265	OP257265.1	197176 bp	2022-09-07	Monkeypox virus isolate MpxV/human/USA/WA-UW-089183/2022, complete genome.	Sereewit,J., Xie,H., Roychoudhury,P. and Greninger,A.L.	genome sequences of clinical viruses from UW Virology	Unpublished	Sereewit,J., Xie,H., Roychoudhury,P. and Greninger,A.L.	Direct Submission	Submitted (16-AUG-2022) Laboratory Medicine, UW Virology, 1616 Eastlake Ave East Suite 320, Seattle, WA 98102, USA
OP257264	OP257264.1	197193 bp	2022-09-07	Monkeypox virus isolate MpxV/human/USA/WA-UW-080976/2022, complete genome.	Sereewit,J., Xie,H., Roychoudhury,P. and Greninger,A.L.	genome sequences of clinical viruses from UW Virology	Unpublished	Sereewit,J., Xie,H., Roychoudhury,P. and Greninger,A.L.	Direct Submission	Submitted (16-AUG-2022) Laboratory Medicine, UW Virology, 1616 Eastlake Ave East Suite 320, Seattle, WA 98102, USA
OP257263	OP257263.1	197176 bp	2022-09-07	Monkeypox virus isolate MpxV/human/USA/WA-UW-089987/2022, complete genome.	Sereewit,J., Xie,H., Roychoudhury,P. and Greninger,A.L.	genome sequences of clinical viruses from UW Virology	Unpublished	Sereewit,J., Xie,H., Roychoudhury,P. and Greninger,A.L.	Direct Submission	Submitted (16-AUG-2022) Laboratory Medicine, UW Virology, 1616 Eastlake Ave East Suite 320, Seattle, WA 98102, USA
OP257262	OP257262.1	197176 bp	2022-09-07	Monkeypox virus isolate MpxV/human/USA/WA-UW-087619/2022, complete genome.	Sereewit,J., Xie,H., Roychoudhury,P. and Greninger,A.L	genome sequences of clinical viruses from UW Virology	Unpublished	Sereewit,J., Xie,H., Roychoudhury,P. and Greninger,A.L	Direct Submission	Submitted (16-AUG-2022) Laboratory Medicine, UW Virology, 1616 Eastlake Ave East Suite 320, Seattle, WA 98103, USA
OP257261	OP257261.1	197176 bp	2022-09-07	Monkeypox virus isolate MpxV/human/USA/WA-UW-084325/2022, complete genome.	Sereewit,J., Xie,H., Roychoudhury,P. and Greninger,A.L.	genome sequences of clinical viruses from UW Virology	Unpublished	Sereewit,J., Xie,H., Roychoudhury,P. and Greninger,A.L.	Direct Submission	Submitted (16-AUG-2022) Laboratory Medicine, UW Virology, 1616 Eastlake Ave East Suite 320, Seattle, WA 98102, USA
OP257260	OP257260.1	197176 bp	2022-09-07	Monkeypox virus isolate MpxV/human/USA/WA-UW-087006/2022, complete genome.	Sereewit,J., Xie,H., Roychoudhury,P. and Greninger,A.L.	genome sequences of clinical viruses from UW Virology	Unpublished	Sereewit,J., Xie,H., Roychoudhury,P. and Greninger,A.L.	Direct Submission	Submitted (16-AUG-2022) Laboratory Medicine, UW Virology, 1616 Eastlake Ave East Suite 320, Seattle, WA 98102, USA
OP257259	OP257259.1	197178 bp	2022-09-07	Monkeypox virus isolate MpxV/human/USA/WA-UW-085684/2022, complete genome.	Sereewit,J., Xie,H., Roychoudhury,P. and Greninger,A.L.	genome sequences of clinical viruses from UW Virology	Unpublished	Sereewit,J., Xie,H., Roychoudhury,P. and Greninger,A.L.	Direct Submission	Submitted (16-AUG-2022) Laboratory Medicine, UW Virology, 1616 Eastlake Ave East Suite 320, Seattle, WA 98102, USA
OP257258	OP257258.1	197176 bp	2022-09-07	Monkeypox virus isolate MpxV/human/USA/WA-UW-086040/2022, complete genome.	Sereewit,J., Xie,H., Roychoudhury,P. and Greninger,A.L.	genome sequences of clinical viruses from UW Virology	Unpublished	Sereewit,J., Xie,H., Roychoudhury,P. and Greninger,A.L.	Direct Submission	Submitted (16-AUG-2022) Laboratory Medicine, UW Virology, 1616 Eastlake Ave East Suite 320, Seattle, WA 98102, USA
OP257257	OP257257.1	197174 bp	2022-09-07	Monkeypox virus isolate MpxV/human/USA/WA-UW-080706/2022, complete genome.	Sereewit,J., Xie,H., Roychoudhury,P. and Greninger,A.L	genome sequences of clinical viruses from UW Virology	Unpublished	Sereewit,J., Xie,H., Roychoudhury,P. and Greninger,A.L	Direct Submission	Submitted (16-AUG-2022) Laboratory Medicine, UW Virology, 1616 Eastlake Ave East Suite 320, Seattle, WA 98103, USA
OP257256	OP257256.1	197176 bp	2022-09-07	Monkeypox virus isolate MpxV/human/USA/OH-UW-082260/2022, complete genome.	Sereewit,J., Xie,H., Roychoudhury,P. and Greninger,A.L.	genome sequences of clinical viruses from UW Virology	Unpublished	Sereewit,J., Xie,H., Roychoudhury,P. and Greninger,A.L.	Direct Submission	Submitted (16-AUG-2022) Laboratory Medicine, UW Virology, 1616 Eastlake Ave East Suite 320, Seattle, WA 98102, USA
OP257255	OP257255.1	197168 bp	2022-09-07	Monkeypox virus isolate MpxV/human/USA/OH-UW-073319/2022, complete genome.	Sereewit,J., Xie,H., Roychoudhury,P. and Greninger,A.L.	genome sequences of clinical viruses from UW Virology	Unpublished	Sereewit,J., Xie,H., Roychoudhury,P. and Greninger,A.L.	Direct Submission	Submitted (16-AUG-2022) Laboratory Medicine, UW Virology, 1616 Eastlake Ave East Suite 320, Seattle, WA 98102, USA
OP257254	OP257254.1	197176 bp	2022-09-07	Monkeypox virus isolate MpxV/human/USA/OH-UW-073812/2022, complete genome.	Sereewit,J., Xie,H., Roychoudhury,P. and Greninger,A.L.	genome sequences of clinical viruses from UW Virology	Unpublished	Sereewit,J., Xie,H., Roychoudhury,P. and Greninger,A.L.	Direct Submission	Submitted (16-AUG-2022) Laboratory Medicine, UW Virology, 1616 Eastlake Ave East Suite 320, Seattle, WA 98102, USA
OP257253	OP257253.1	197176 bp	2022-09-07	Monkeypox virus isolate MpxV/human/USA/WA-UW-088081/2022, complete genome.	Sereewit,J., Xie,H., Roychoudhury,P. and Greninger,A.L.	genome sequences of clinical viruses from UW Virology	Unpublished	Sereewit,J., Xie,H., Roychoudhury,P. and Greninger,A.L.	Direct Submission	Submitted (16-AUG-2022) Laboratory Medicine, UW Virology, 1616 Eastlake Ave East Suite 320, Seattle, WA 98102, USA
OP257252	OP257252.1	197176 bp	2022-09-07	Monkeypox virus isolate MpxV/human/USA/WA-UW-085937/2022, complete genome.	Sereewit,J., Xie,H., Roychoudhury,P. and Greninger,A.L.	genome sequences of clinical viruses from UW Virology	Unpublished	Sereewit,J., Xie,H., Roychoudhury,P. and Greninger,A.L.	Direct Submission	Submitted (16-AUG-2022) Laboratory Medicine, UW Virology, 1616 Eastlake Ave East Suite 320, Seattle, WA 98102, USA
OP257251	OP257251.1	197178 bp	2022-09-07	Monkeypox virus isolate MpxV/human/USA/WA-UW-081272/2022, complete genome.	Sereewit,J., Xie,H., Roychoudhury,P. and Greninger,A.L.	genome sequences of clinical viruses from UW Virology	Unpublished	Sereewit,J., Xie,H., Roychoudhury,P. and Greninger,A.L.	Direct Submission	Submitted (16-AUG-2022) Laboratory Medicine, UW Virology, 1616 Eastlake Ave East Suite 320, Seattle, WA 98102, USA
OP257250	OP257250.1	197178 bp	2022-09-07	Monkeypox virus isolate MpxV/human/USA/WA-UW-087527/2022, complete genome.	Sereewit,J., Xie,H., Roychoudhury,P. and Greninger,A.L	genome sequences of clinical viruses from UW Virology	Unpublished	Sereewit,J., Xie,H., Roychoudhury,P. and Greninger,A.L	Direct Submission	Submitted (16-AUG-2022) Laboratory Medicine, UW Virology, 1616 Eastlake Ave East Suite 320, Seattle, WA 98102, USA
OP257249	OP257249.1	197176 bp	2022-09-07	Monkeypox virus isolate MpxV/human/USA/WA-UW-081786/2022, complete genome.	Sereewit,J., Xie,H., Roychoudhury,P. and Greninger,A.L.	genome sequences of clinical viruses from UW Virology	Unpublished	Sereewit,J., Xie,H., Roychoudhury,P. and Greninger,A.L.	Direct Submission	Submitted (16-AUG-2022) Laboratory Medicine, UW Virology, 1616 Eastlake Ave East Suite 320, Seattle, WA 98102, USA
OP257248	OP257248.1	197176 bp	2022-09-07	Monkeypox virus isolate MpxV/human/USA/WA-UW-087424/2022, complete genome.	Sereewit,J., Xie,H., Roychoudhury,P. and Greninger,A.L.	genome sequences of clinical viruses from UW Virology	Unpublished	Sereewit,J., Xie,H., Roychoudhury,P. and Greninger,A.L.	Direct Submission	Submitted (16-AUG-2022) Laboratory Medicine, UW Virology, 1616 Eastlake Ave East Suite 320, Seattle, WA 98103, USA
OP257247	OP257247.1	197194 bp	2022-09-07	Monkeypox virus isolate MpxV/human/USA/WA-UW-088432/2022, complete genome.	Sereewit,J., Xie,H., Roychoudhury,P. and Greninger,A.L.	genome sequences of clinical viruses from UW Virology	Unpublished	Sereewit,J., Xie,H., Roychoudhury,P. and Greninger,A.L.	Direct Submission	Submitted (16-AUG-2022) Laboratory Medicine, UW Virology, 1616 Eastlake Ave East Suite 320, Seattle, WA 98102, USA
OP257246	OP257246.1	197176 bp	2022-09-07	Monkeypox virus isolate MpxV/human/USA/WA-UW-083578/2022, complete genome.	Sereewit,J., Xie,H., Roychoudhury,P. and Greninger,A.L.	genome sequences of clinical viruses from UW Virology	Unpublished	Sereewit,J., Xie,H., Roychoudhury,P. and Greninger,A.L.	Direct Submission	Submitted (16-AUG-2022) Laboratory Medicine, UW Virology, 1616 Eastlake Ave East Suite 320, Seattle, WA 98102, USA
OP257245	OP257245.1	197176 bp	2022-09-07	Monkeypox virus isolate MpxV/human/USA/WA-UW-084909/2022, complete genome.	Sereewit,J., Xie,H., Roychoudhury,P. and Greninger,A.L.	genome sequences of clinical viruses from UW Virology	Unpublished	Sereewit,J., Xie,H., Roychoudhury,P. and Greninger,A.L.	Direct Submission	Submitted (16-AUG-2022) Laboratory Medicine, UW Virology, 1616 Eastlake Ave East Suite 320, Seattle, WA 98102, USA
OP257244	OP257244.1	197176 bp	2022-09-07	Monkeypox virus isolate MpxV/human/USA/WA-UW-080268/2022, complete genome.	Sereewit,J., Xie,H., Roychoudhury,P. and Greninger,A.L.	genome sequences of clinical viruses from UW Virology	Unpublished	Sereewit,J., Xie,H., Roychoudhury,P. and Greninger,A.L.	Direct Submission	Submitted (16-AUG-2022) Laboratory Medicine, UW Virology, 1616 Eastlake Ave East Suite 320, Seattle, WA 98102, USA
OP257243	OP257243.1	197178 bp	2022-09-07	Monkeypox virus isolate MpxV/human/USA/WA-UW-089015/2022, complete genome.	Sereewit,J., Xie,H., Roychoudhury,P. and Greninger,A.L	genome sequences of clinical viruses from UW Virology	Unpublished	Sereewit,J., Xie,H., Roychoudhury,P. and Greninger,A.L	Direct Submission	Submitted (16-AUG-2022) Laboratory Medicine, UW Virology, 1616 Eastlake Ave East Suite 320, Seattle, WA 98102, USA
OP184765	OP184765.1	197176 bp	2022-09-07	Monkeypox virus isolate MpxV/human/USA/WA-UW-074988/2022, complete genome.	Sereewit,J., Xie,H., Roychoudhury,P. and Greninger,A.L.	genome sequences of clinical viruses from UW Virology	Unpublished	Sereewit,J., Xie,H., Roychoudhury,P. and Greninger,A.L.	Direct Submission	Submitted (09-AUG-2022) Laboratory Medicine, UW Virology, 1616 Eastlake Ave East Suite 320, Seattle, WA 98102, USA
OP184764	OP184764.1	197174 bp	2022-09-07	Monkeypox virus isolate MpxV/human/USA/WA-UW-074932/2022, complete genome.	Sereewit,J., Xie,H., Roychoudhury,P. and Greninger,A.L.	genome sequences of clinical viruses from UW Virology	Unpublished	Sereewit,J., Xie,H., Roychoudhury,P. and Greninger,A.L.	Direct Submission	Submitted (09-AUG-2022) Laboratory Medicine, UW Virology, 1616 Eastlake Ave East Suite 320, Seattle, WA 98102, USA
OP184763	OP184763.1	197191 bp	2022-09-07	Monkeypox virus isolate MpxV/human/USA/WA-UW-076773/2022, complete genome.	Sereewit,J., Xie,H., Roychoudhury,P. and Greninger,A.L.	genome sequences of clinical viruses from UW Virology	Unpublished	Sereewit,J., Xie,H., Roychoudhury,P. and Greninger,A.L.	Direct Submission	Submitted (09-AUG-2022) Laboratory Medicine, UW Virology, 1616 Eastlake Ave East Suite 320, Seattle, WA 98102, USA
OP184762	OP184762.1	197176 bp	2022-09-07	Monkeypox virus isolate MpxV/human/USA/WA-UW-074949/2022, complete genome.	Sereewit,J., Xie,H., Roychoudhury,P. and Greninger,A.L.	genome sequences of clinical viruses from UW Virology	Unpublished	Sereewit,J., Xie,H., Roychoudhury,P. and Greninger,A.L.	Direct Submission	Submitted (09-AUG-2022) Laboratory Medicine, UW Virology, 1616 Eastlake Ave East Suite 320, Seattle, WA 98102, USA
OP184761	OP184761.1	197176 bp	2022-09-07	Monkeypox virus isolate MpxV/human/USA/WA-UW-078603/2022, complete genome.	Sereewit,J., Xie,H., Roychoudhury,P. and Greninger,A.L.	genome sequences of clinical viruses from UW Virology	Unpublished	Sereewit,J., Xie,H., Roychoudhury,P. and Greninger,A.L.	Direct Submission	Submitted (09-AUG-2022) Laboratory Medicine, UW Virology, 1616 Eastlake Ave East Suite 320, Seattle, WA 98102, USA
OP184760	OP184760.1	197176 bp	2022-09-07	Monkeypox virus isolate MpxV/human/USA/WA-UW-079401/2022, complete genome.	Sereewit,J., Xie,H., Roychoudhury,P. and Greninger,A.L.	genome sequences of clinical viruses from UW Virology	Unpublished	Sereewit,J., Xie,H., Roychoudhury,P. and Greninger,A.L.	Direct Submission	Submitted (09-AUG-2022) Laboratory Medicine, UW Virology, 1616 Eastlake Ave East Suite 320, Seattle, WA 98102, USA
OP169346	OP169346.1	197178 bp	2022-09-07	Monkeypox virus isolate MpxV/human/USA/WA-UW-072839/2022, complete genome.	Sereewit,J., Xie,H., Roychoudhury,P. and Greninger,A.L.	genome sequences of clinical viruses from UW Virology	Unpublished	Sereewit,J., Xie,H., Roychoudhury,P. and Greninger,A.L.	Direct Submission	Submitted (08-AUG-2022) Laboratory Medicine, UW Virology, 1616 Eastlake Ave East Suite 320, Seattle, WA 98102, USA
OP169345	OP169345.1	197174 bp	2022-09-07	Monkeypox virus isolate MpxV/human/USA/WA-UW-075687/2022, complete genome.	Sereewit,J., Xie,H., Roychoudhury,P. and Greninger,A.L.	genome sequences of clinical viruses from UW Virology	Unpublished	Sereewit,J., Xie,H., Roychoudhury,P. and Greninger,A.L.	Direct Submission	Submitted (08-AUG-2022) Laboratory Medicine, UW Virology, 1616 Eastlake Ave East Suite 320, Seattle, WA 98102, USA
OP169344	OP169344.1	197174 bp	2022-09-07	Monkeypox virus isolate MpxV/human/USA/WA-UW-071966/2022, complete genome.	Sereewit,J., Xie,H., Roychoudhury,P. and Greninger,A.L.	genome sequences of clinical viruses from UW Virology	Unpublished	Sereewit,J., Xie,H., Roychoudhury,P. and Greninger,A.L.	Direct Submission	Submitted (08-AUG-2022) Laboratory Medicine, UW Virology, 1616 Eastlake Ave East Suite 320, Seattle, WA 98102, USA
OP169343	OP169343.1	197175 bp	2022-09-07	Monkeypox virus isolate MpxV/human/USA/OH-UW-075598/2022, complete genome.	Sereewit,J., Xie,H., Roychoudhury,P. and Greninger,A.L.	genome sequences of clinical viruses from UW Virology	Unpublished	Sereewit,J., Xie,H., Roychoudhury,P. and Greninger,A.L.	Direct Submission	Submitted (08-AUG-2022) Laboratory Medicine, UW Virology, 1616 Eastlake Ave East Suite 320, Seattle, WA 98102, USA
OP169342	OP169342.1	197176 bp	2022-09-07	Monkeypox virus isolate MpxV/human/USA/OH-UW-072752/2022, complete genome.	Sereewit,J., Xie,H., Roychoudhury,P. and Greninger,A.L.	genome sequences of clinical viruses from UW Virology	Unpublished	Sereewit,J., Xie,H., Roychoudhury,P. and Greninger,A.L.	Direct Submission	Submitted (08-AUG-2022) Laboratory Medicine, UW Virology, 1616 Eastlake Ave East Suite 320, Seattle, WA 98102, USA
OP169341	OP169341.1	197178 bp	2022-09-07	Monkeypox virus isolate MpxV/human/USA/WA-UW-074184/2022, complete genome.	Sereewit,J., Xie,H., Roychoudhury,P. and Greninger,A.L.	genome sequences of clinical viruses from UW Virology	Unpublished	Sereewit,J., Xie,H., Roychoudhury,P. and Greninger,A.L.	Direct Submission	Submitted (08-AUG-2022) Laboratory Medicine, UW Virology, 1616 Eastlake Ave East Suite 320, Seattle, WA 98102, USA
OP169340	OP169340.1	197176 bp	2022-09-07	Monkeypox virus isolate MpxV/human/USA/WA-UW-074224/2022, complete genome.	Sereewit,J., Xie,H., Roychoudhury,P. and Greninger,A.L.	genome sequences of clinical viruses from UW Virology	Unpublished	Sereewit,J., Xie,H., Roychoudhury,P. and Greninger,A.L.	Direct Submission	Submitted (08-AUG-2022) Laboratory Medicine, UW Virology, 1616 Eastlake Ave East Suite 320, Seattle, WA 98102, USA
OP169339	OP169339.1	197168 bp	2022-09-07	Monkeypox virus isolate MpxV/human/USA/OH-UW-076485/2022, complete genome.	Sereewit,J., Xie,H., Roychoudhury,P. and Greninger,A.L.	genome sequences of clinical viruses from UW Virology	Unpublished	Sereewit,J., Xie,H., Roychoudhury,P. and Greninger,A.L.	Direct Submission	Submitted (08-AUG-2022) Laboratory Medicine, UW Virology, 1616 Eastlake Ave East Suite 320, Seattle, WA 98102, USA
OP169338	OP169338.1	197176 bp	2022-09-07	Monkeypox virus isolate MpxV/human/USA/OH-UW-074058/2022, complete genome.	Sereewit,J., Xie,H., Roychoudhury,P. and Greninger,A.L.	genome sequences of clinical viruses from UW Virology	Unpublished	Sereewit,J., Xie,H., Roychoudhury,P. and Greninger,A.L.	Direct Submission	Submitted (08-AUG-2022) Laboratory Medicine, UW Virology, 1616 Eastlake Ave East Suite 320, Seattle, WA 98102, USA
OP169337	OP169337.1	197176 bp	2022-09-07	Monkeypox virus isolate MpxV/human/USA/OH-UW-079847/2022, complete genome.	Sereewit,J., Xie,H., Roychoudhury,P. and Greninger,A.L.	genome sequences of clinical viruses from UW Virology	Unpublished	Sereewit,J., Xie,H., Roychoudhury,P. and Greninger,A.L.	Direct Submission	Submitted (08-AUG-2022) Laboratory Medicine, UW Virology, 1616 Eastlake Ave East Suite 320, Seattle, WA 98102, USA
OP169336	OP169336.1	197178 bp	2022-09-07	Monkeypox virus isolate MpxV/human/USA/WA-UW-070499/2022, complete genome.	Sereewit,J., Xie,H., Roychoudhury,P. and Greninger,A.L.	genome sequences of clinical viruses from UW Virology	Unpublished	Sereewit,J., Xie,H., Roychoudhury,P. and Greninger,A.L.	Direct Submission	Submitted (08-AUG-2022) Laboratory Medicine, UW Virology, 1616 Eastlake Ave East Suite 320, Seattle, WA 98102, USA
OP123055	OP123055.1	197180 bp	2022-09-07	Monkeypox virus isolate MpxV/human/USA/OH-UW-070822/2022, complete genome.	Sereewit,J., Xie,H., Roychoudhury,P. and Greninger,A.	genome sequences of clinical viruses from UW Virology	Unpublished	Sereewit,J., Xie,H., Roychoudhury,P. and Greninger,A.	Direct Submission	Submitted (02-AUG-2022) Laboratory Medicine, UW Virology, 1616 Eastlake Ave East Suite 320, Seattle, WA 98102, USA
OP123054	OP123054.1	197176 bp	2022-09-07	Monkeypox virus isolate MpxV/human/USA/OH-UW-077163/2022, complete genome.	Sereewit,J., Xie,H., Roychoudhury,P. and Greninger,A.L.	genome sequences of clinical viruses from UW Virology	Unpublished	Sereewit,J., Xie,H., Roychoudhury,P. and Greninger,A.L.	Direct Submission	Submitted (02-AUG-2022) Laboratory Medicine, UW Virology, 1616 Eastlake Ave East Suite 320, Seattle, WA 98102, USA
OP123053	OP123053.1	197176 bp	2022-09-07	Monkeypox virus isolate MpxV/human/USA/OH-UW-071686/2022, complete genome.	Sereewit,J., Xie,H., Roychoudhury,P. and Greninger,A.L.	genome sequences of clinical viruses from UW Virology	Unpublished	Sereewit,J., Xie,H., Roychoudhury,P. and Greninger,A.L.	Direct Submission	Submitted (02-AUG-2022) Laboratory Medicine, UW Virology, 1616 Eastlake Ave East Suite 320, Seattle, WA 98102, USA
OP123052	OP123052.1	197176 bp	2022-09-07	Monkeypox virus isolate MpxV/human/USA/OH-UW-078654/2022, complete genome.	Sereewit,J., Xie,H., Roychoudhury,P. and Greninger,A.L.	genome sequences of clinical viruses from UW Virology	Unpublished	Sereewit,J., Xie,H., Roychoudhury,P. and Greninger,A.L.	Direct Submission	Submitted (02-AUG-2022) Laboratory Medicine, UW Virology, 1616 Eastlake Ave East Suite 320, Seattle, WA 98102, USA
OP123051	OP123051.1	197176 bp	2022-09-07	Monkeypox virus isolate MpxV/human/USA/OH-UW-070426/2022, complete genome.	Sereewit,J., Xie,H., Roychoudhury,P. and Greninger,A.	genome sequences of clinical viruses from UW Virology	Unpublished	Sereewit,J., Xie,H., Roychoudhury,P. and Greninger,A.	Direct Submission	Submitted (02-AUG-2022) Laboratory Medicine, UW Virology, 1616 Eastlake Ave East Suite 320, Seattle, WA 98102, USA
OP123050	OP123050.1	197176 bp	2022-09-07	Monkeypox virus isolate MpxV/human/USA/WA-UW-076854/2022, complete genome.	Sereewit,J., Xie,H., Roychoudhury,P. and Greninger,A.L.	genome sequences of clinical viruses from UW Virology	Unpublished	Sereewit,J., Xie,H., Roychoudhury,P. and Greninger,A.L.	Direct Submission	Submitted (02-AUG-2022) Laboratory Medicine, UW Virology, 1616 Eastlake Ave East Suite 320, Seattle, WA 98102, USA
OP123049	OP123049.1	197176 bp	2022-09-07	Monkeypox virus isolate MpxV/human/USA/WA-UW-073669/2022, complete genome.	Sereewit,J., Xie,H., Roychoudhury,P. and Greninger,A.L.	genome sequences of clinical viruses from UW Virology	Unpublished	Sereewit,J., Xie,H., Roychoudhury,P. and Greninger,A.L.	Direct Submission	Submitted (02-AUG-2022) Laboratory Medicine, UW Virology, 1616 Eastlake Ave East Suite 320, Seattle, WA 98102, USA
OP123048	OP123048.1	197176 bp	2022-09-07	Monkeypox virus isolate MpxV/human/USA/WA-UW-076861/2022, complete genome.	Sereewit,J., Xie,H., Roychoudhury,P. and Greninger,A.L.	genome sequences of clinical viruses from UW Virology	Unpublished	Sereewit,J., Xie,H., Roychoudhury,P. and Greninger,A.L.	Direct Submission	Submitted (02-AUG-2022) Laboratory Medicine, UW Virology, 1616 Eastlake Ave East Suite 320, Seattle, WA 98102, USA
OP123047	OP123047.1	197176 bp	2022-09-07	Monkeypox virus isolate MpxV/human/USA/WA-UW-071121/2022, complete genome.	Sereewit,J., Xie,H., Roychoudhury,P. and Greninger,A.	genome sequences of clinical viruses from UW Virology	Unpublished	Sereewit,J., Xie,H., Roychoudhury,P. and Greninger,A.	Direct Submission	Submitted (02-AUG-2022) Laboratory Medicine, UW Virology, 1616 Eastlake Ave East Suite 320, Seattle, WA 98102, USA
OP123046	OP123046.1	197174 bp	2022-09-07	Monkeypox virus isolate MpxV/human/USA/WA-UW-078870/2022, complete genome.	Sereewit,J., Xie,H., Roychoudhury,P. and Greninger,A.L.	genome sequences of clinical viruses from UW Virology	Unpublished	Sereewit,J., Xie,H., Roychoudhury,P. and Greninger,A.L.	Direct Submission	Submitted (02-AUG-2022) Laboratory Medicine, UW Virology, 1616 Eastlake Ave East Suite 320, Seattle, WA 98102, USA
OP123045	OP123045.1	197176 bp	2022-09-07	Monkeypox virus isolate MpxV/human/USA/WA-UW-076225/2022, complete genome.	Sereewit,J., Xie,H., Roychoudhury,P. and Greninger,A.L.	genome sequences of clinical viruses from UW Virology	Unpublished	Sereewit,J., Xie,H., Roychoudhury,P. and Greninger,A.L.	Direct Submission	Submitted (02-AUG-2022) Laboratory Medicine, UW Virology, 1616 Eastlake Ave East Suite 320, Seattle, WA 98102, USA
OP123044	OP123044.1	197176 bp	2022-09-07	Monkeypox virus isolate MpxV/human/USA/WA-UW-071246/2022, complete genome.	Sereewit,J., Xie,H., Roychoudhury,P. and Greninger,A.L.	genome sequences of clinical viruses from UW Virology	Unpublished	Sereewit,J., Xie,H., Roychoudhury,P. and Greninger,A.L.	Direct Submission	Submitted (02-AUG-2022) Laboratory Medicine, UW Virology, 1616 Eastlake Ave East Suite 320, Seattle, WA 98102, USA
OP123043	OP123043.1	197176 bp	2022-09-07	Monkeypox virus isolate MpxV/human/USA/WA-UW-077836/2022, complete genome.	Sereewit,J., Xie,H., Roychoudhury,P. and Greninger,A.	genome sequences of clinical viruses from UW Virology	Unpublished	Sereewit,J., Xie,H., Roychoudhury,P. and Greninger,A.	Direct Submission	Submitted (02-AUG-2022) Laboratory Medicine, UW Virology, 1616 Eastlake Ave East Suite 320, Seattle, WA 98102, USA
OP123042	OP123042.1	197176 bp	2022-09-07	Monkeypox virus isolate MpxV/human/USA/WA-UW-077622/2022, complete genome.	Sereewit,J., Xie,H., Roychoudhury,P. and Greninger,A.L.	genome sequences of clinical viruses from UW Virology	Unpublished	Sereewit,J., Xie,H., Roychoudhury,P. and Greninger,A.L.	Direct Submission	Submitted (02-AUG-2022) Laboratory Medicine, UW Virology, 1616 Eastlake Ave East Suite 320, Seattle, WA 98102, USA
OP123041	OP123041.1	197173 bp	2022-09-07	Monkeypox virus isolate MpxV/human/USA/WA-UW-070134/2022, complete genome.	Sereewit,J., Xie,H., Roychoudhury,P. and Greninger,A.L.	genome sequences of clinical viruses from UW Virology	Unpublished	Sereewit,J., Xie,H., Roychoudhury,P. and Greninger,A.L.	Direct Submission	Submitted (02-AUG-2022) Laboratory Medicine, UW Virology, 1616 Eastlake Ave East Suite 320, Seattle, WA 98102, USA
OP123040	OP123040.1	197174 bp	2022-09-07	Monkeypox virus isolate MpxV/human/USA/WA-UW-073974/2022, complete genome.	Sereewit,J., Xie,H., Roychoudhury,P. and Greninger,A.L.	genome sequences of clinical viruses from UW Virology	Unpublished	Sereewit,J., Xie,H., Roychoudhury,P. and Greninger,A.L.	Direct Submission	Submitted (02-AUG-2022) Laboratory Medicine, UW Virology, 1616 Eastlake Ave East Suite 320, Seattle, WA 98102, USA
OP055809	OP055809.1	197177 bp	2022-09-07	Monkeypox virus isolate MpxV/human/USA/WA-UW-076082/2022, complete genome.	Sereewit,J., Xie,H., Roychoudhury,P. and Greninger,A.L.	genome sequences of clinical viruses from UW Virology	Unpublished	Sereewit,J., Xie,H., Roychoudhury,P. and Greninger,A.L.	Direct Submission	Submitted (23-JUL-2022) Laboratory Medicine, UW Virology, 1616 Eastlake Ave East Suite 320, Seattle, WA 98102, USA
OP055808	OP055808.1	197176 bp	2022-09-07	Monkeypox virus isolate MpxV/human/USA/WA-UW-075986/2022, complete genome.	Sereewit,J., Xie,H., Roychoudhury,P. and Greninger,A.	genome sequences of clinical viruses from UW Virology	Unpublished	Sereewit,J., Xie,H., Roychoudhury,P. and Greninger,A.	Direct Submission	Submitted (23-JUL-2022) Laboratory Medicine, UW Virology, 1616 Eastlake Ave East Suite 320, Seattle, WA 98102, USA
OP055807	OP055807.1	197176 bp	2022-09-07	Monkeypox virus isolate MpxV/human/USA/WA-UW-074372/2022, complete genome.	Sereewit,J., Xie,H., Roychoudhury,P. and Greninger,A.L.	genome sequences of clinical viruses from UW Virology	Unpublished	Sereewit,J., Xie,H., Roychoudhury,P. and Greninger,A.L.	Direct Submission	Submitted (23-JUL-2022) Laboratory Medicine, UW Virology, 1616 Eastlake Ave East Suite 320, Seattle, WA 98102, USA
OP055806	OP055806.1	197176 bp	2022-09-07	Monkeypox virus isolate MpxV/human/USA/WA-UW-079141/2022, complete genome.	Sereewit,J., Xie,H., Roychoudhury,P. and Greninger,A.L.	genome sequences of clinical viruses from UW Virology	Unpublished	Sereewit,J., Xie,H., Roychoudhury,P. and Greninger,A.L.	Direct Submission	Submitted (23-JUL-2022) Laboratory Medicine, UW Virology, 1616 Eastlake Ave East Suite 320, Seattle, WA 98102, USA
OP055805	OP055805.1	197176 bp	2022-09-07	Monkeypox virus isolate MpxV/human/USA/Unknown-UW-076991/2022,complete genome.	Sereewit,J., Xie,H., Roychoudhury,P. and Greninger,A.L.	genome sequences of clinical viruses from UW Virology	Unpublished	Sereewit,J., Xie,H., Roychoudhury,P. and Greninger,A.L.	Direct Submission	Submitted (23-JUL-2022) Laboratory Medicine, UW Virology, 1616 Eastlake Ave East Suite 320, Seattle, WA 98102, USA
OP055804	OP055804.1	197176 bp	2022-09-07	Monkeypox virus isolate MpxV/human/USA/WA-UW-076724/2022, complete genome.	Sereewit,J., Xie,H., Roychoudhury,P. and Greninger,A.L.	genome sequences of clinical viruses from UW Virology	Unpublished	Sereewit,J., Xie,H., Roychoudhury,P. and Greninger,A.L.	Direct Submission	Submitted (23-JUL-2022) Laboratory Medicine, UW Virology, 1616 Eastlake Ave East Suite 320, Seattle, WA 98102, USA
OP055803	OP055803.1	197176 bp	2022-09-07	Monkeypox virus isolate MpxV/human/USA/Unknown-UW-073599/2022,complete genome.	Sereewit,J., Xie,H., Roychoudhury,P. and Greninger,A.	genome sequences of clinical viruses from UW Virology	Unpublished	Sereewit,J., Xie,H., Roychoudhury,P. and Greninger,A.	Direct Submission	Submitted (23-JUL-2022) Laboratory Medicine, UW Virology, 1616 Eastlake Ave East Suite 320, Seattle, WA 98102, USA
OP055802	OP055802.1	197176 bp	2022-09-07	Monkeypox virus isolate MpxV/human/USA/Unknown-UW-077794/2022,complete genome.	Sereewit,J., Xie,H., Roychoudhury,P. and Greninger,A.L.	genome sequences of clinical viruses from UW Virology	Unpublished	Sereewit,J., Xie,H., Roychoudhury,P. and Greninger,A.L.	Direct Submission	Submitted (23-JUL-2022) Laboratory Medicine, UW Virology, 1616 Eastlake Ave East Suite 320, Seattle, WA 98102, USA
OP055800	OP055800.1	197178 bp	2022-09-07	Monkeypox virus isolate MpxV/human/USA/WA-UW-073909/2022, complete genome.	Sereewit,J., Xie,H., Roychoudhury,P. and Greninger,A.L.	genome sequences of clinical viruses from UW Virology	Unpublished	Sereewit,J., Xie,H., Roychoudhury,P. and Greninger,A.L.	Direct Submission	Submitted (23-JUL-2022) Laboratory Medicine, UW Virology, 1616 Eastlake Ave East Suite 320, Seattle, WA 98102, USA
OP378710	OP378710.1	197030 bp	2022-09-07	Monkeypox virus isolate MPXV_USA_2022_VA0007, complete genome.	Gigante,C.M., Xia,D., Zhao,H., Batra,D., Hetrick,E.E., Howard,D.T., Kovar,L., Seabolt,M.H., Weigand,M.R., Burroughs,M., Lee,J., Wilkins,K., McCollum,A., Hutson,C., Davidson,W., Rao,A., Plipat,N. and Li,Y.	2022 Multi-National Monkeypox Outbreak	Unpublished	Gigante,C.M., Xia,D., Zhao,H., Batra,D., Hetrick,E.E., Howard,D.T., Kovar,L., Seabolt,M.H., Weigand,M.R., Burroughs,M., Lee,J., Wilkins,K., McCollum,A., Hutson,C., Davidson,W., Rao,A., Plipat,N. and Li,Y.	Direct Submission	Submitted (06-SEP-2022) DHCPP-PRB, CDC, 1600 Clifton Rd, Atlanta, GA 30334, USA
OP392553	OP392553.1	197193 bp	2022-09-08	Monkeypox virus isolate MpxV/human/USA/WA-UW-088960/2022, complete genome.	Sereewit,J., Xie,H., Roychoudhury,P. and Greninger,A.L.	genome sequences of clinical viruses from UW Virology	Unpublished	Sereewit,J., Xie,H., Roychoudhury,P. and Greninger,A.L.	Direct Submission	Submitted (08-SEP-2022) Laboratory Medicine, UW Virology, 1616 Eastlake Ave East Suite 320, Seattle, WA 98102, United States of America
OP392552	OP392552.1	197191 bp	2022-09-08	Monkeypox virus isolate MpxV/human/USA/WA-UW-088325/2022, complete genome.	Sereewit,J., Xie,H., Roychoudhury,P. and Greninger,A.L.	genome sequences of clinical viruses from UW Virology	Unpublished	Sereewit,J., Xie,H., Roychoudhury,P. and Greninger,A.L.	Direct Submission	Submitted (08-SEP-2022) Laboratory Medicine, UW Virology, 1616 Eastlake Ave East Suite 320, Seattle, WA 98102, United States of America
OP392551	OP392551.1	197191 bp	2022-09-08	Monkeypox virus isolate MpxV/human/USA/WA-UW-088092/2022, complete genome.	Sereewit,J., Xie,H., Roychoudhury,P. and Greninger,A.L.	genome sequences of clinical viruses from UW Virology	Unpublished	Sereewit,J., Xie,H., Roychoudhury,P. and Greninger,A.L.	Direct Submission	Submitted (08-SEP-2022) Laboratory Medicine, UW Virology, 1616 Eastlake Ave East Suite 320, Seattle, WA 98102, United States of America
OP392549	OP392549.1	197192 bp	2022-09-08	Monkeypox virus isolate MpxV/human/USA/WA-UW-087104/2022, complete genome.	Sereewit,J., Xie,H., Roychoudhury,P. and Greninger,A.L.	genome sequences of clinical viruses from UW Virology	Unpublished	Sereewit,J., Xie,H., Roychoudhury,P. and Greninger,A.L.	Direct Submission	Submitted (08-SEP-2022) Laboratory Medicine, UW Virology, 1616 Eastlake Ave East Suite 320, Seattle, WA 98102, United States of America
OP392548	OP392548.1	197194 bp	2022-09-08	Monkeypox virus isolate MpxV/human/USA/WA-UW-087094/2022, complete genome.	Sereewit,J., Xie,H., Roychoudhury,P. and Greninger,A.L.	genome sequences of clinical viruses from UW Virology	Unpublished	Sereewit,J., Xie,H., Roychoudhury,P. and Greninger,A.L.	Direct Submission	Submitted (08-SEP-2022) Laboratory Medicine, UW Virology, 1616 Eastlake Ave East Suite 320, Seattle, WA 98102, United States of America
OP392547	OP392547.1	197192 bp	2022-09-08	Monkeypox virus isolate MpxV/human/USA/WA-UW-085462/2022, complete genome.	Sereewit,J., Xie,H., Roychoudhury,P. and Greninger,A.L.	genome sequences of clinical viruses from UW Virology	Unpublished	Sereewit,J., Xie,H., Roychoudhury,P. and Greninger,A.L.	Direct Submission	Submitted (08-SEP-2022) Laboratory Medicine, UW Virology, 1616 Eastlake Ave East Suite 320, Seattle, WA 98102, United States of America
OP392546	OP392546.1	197190 bp	2022-09-08	Monkeypox virus isolate MpxV/human/USA/WA-UW-085171/2022, complete genome.	Sereewit,J., Xie,H., Roychoudhury,P. and Greninger,A.L.	genome sequences of clinical viruses from UW Virology	Unpublished	Sereewit,J., Xie,H., Roychoudhury,P. and Greninger,A.L.	Direct Submission	Submitted (08-SEP-2022) Laboratory Medicine, UW Virology, 1616 Eastlake Ave East Suite 320, Seattle, WA 98102, United States of America
OP392545	OP392545.1	197205 bp	2022-09-08	Monkeypox virus isolate MpxV/human/USA/WA-UW-084148/2022, complete genome.	Sereewit,J., Xie,H., Roychoudhury,P. and Greninger,A.L.	genome sequences of clinical viruses from UW Virology	Unpublished	Sereewit,J., Xie,H., Roychoudhury,P. and Greninger,A.L.	Direct Submission	Submitted (08-SEP-2022) Laboratory Medicine, UW Virology, 1616 Eastlake Ave East Suite 320, Seattle, WA 98102, United States of America
OP392544	OP392544.1	197197 bp	2022-09-08	Monkeypox virus isolate MpxV/human/USA/WA-UW-083781/2022, complete genome.	Sereewit,J., Xie,H., Roychoudhury,P. and Greninger,A.L.	genome sequences of clinical viruses from UW Virology	Unpublished	Sereewit,J., Xie,H., Roychoudhury,P. and Greninger,A.L.	Direct Submission	Submitted (08-SEP-2022) Laboratory Medicine, UW Virology, 1616 Eastlake Ave East Suite 320, Seattle, WA 98102, United States of America
OP392543	OP392543.1	197207 bp	2022-09-08	Monkeypox virus isolate MpxV/human/USA/WA-UW-083584/2022, complete genome.	Sereewit,J., Xie,H., Roychoudhury,P. and Greninger,A.L.	genome sequences of clinical viruses from UW Virology	Unpublished	Sereewit,J., Xie,H., Roychoudhury,P. and Greninger,A.L.	Direct Submission	Submitted (08-SEP-2022) Laboratory Medicine, UW Virology, 1616 Eastlake Ave East Suite 320, Seattle, WA 98102, United States of America
OP392542	OP392542.1	197192 bp	2022-09-08	Monkeypox virus isolate MpxV/human/USA/WA-UW-083506/2022, complete genome.	Sereewit,J., Xie,H., Roychoudhury,P. and Greninger,A.L.	genome sequences of clinical viruses from UW Virology	Unpublished	Sereewit,J., Xie,H., Roychoudhury,P. and Greninger,A.L.	Direct Submission	Submitted (08-SEP-2022) Laboratory Medicine, UW Virology, 1616 Eastlake Ave East Suite 320, Seattle, WA 98102, United States of America
OP392541	OP392541.1	197202 bp	2022-09-08	Monkeypox virus isolate MpxV/human/USA/WA-UW-082880/2022, complete genome.	Sereewit,J., Xie,H., Roychoudhury,P. and Greninger,A.L.	genome sequences of clinical viruses from UW Virology	Unpublished	Sereewit,J., Xie,H., Roychoudhury,P. and Greninger,A.L.	Direct Submission	Submitted (08-SEP-2022) Laboratory Medicine, UW Virology, 1616 Eastlake Ave East Suite 320, Seattle, WA 98102, United States of America
OP392540	OP392540.1	197191 bp	2022-09-08	Monkeypox virus isolate MpxV/human/USA/WA-UW-082770/2022, complete genome.	Sereewit,J., Xie,H., Roychoudhury,P. and Greninger,A.L.	genome sequences of clinical viruses from UW Virology	Unpublished	Sereewit,J., Xie,H., Roychoudhury,P. and Greninger,A.L.	Direct Submission	Submitted (08-SEP-2022) Laboratory Medicine, UW Virology, 1616 Eastlake Ave East Suite 320, Seattle, WA 98102, United States of America
OP392539	OP392539.1	197203 bp	2022-09-08	Monkeypox virus isolate MpxV/human/USA/WA-UW-082215/2022, complete genome.	Sereewit,J., Xie,H., Roychoudhury,P. and Greninger,A.L.	genome sequences of clinical viruses from UW Virology	Unpublished	Sereewit,J., Xie,H., Roychoudhury,P. and Greninger,A.L.	Direct Submission	Submitted (08-SEP-2022) Laboratory Medicine, UW Virology, 1616 Eastlake Ave East Suite 320, Seattle, WA 98102, United States of America
OP392538	OP392538.1	197192 bp	2022-09-08	Monkeypox virus isolate MpxV/human/USA/WA-UW-081714/2022, complete genome.	Sereewit,J., Xie,H., Roychoudhury,P. and Greninger,A.L.	genome sequences of clinical viruses from UW Virology	Unpublished	Sereewit,J., Xie,H., Roychoudhury,P. and Greninger,A.L.	Direct Submission	Submitted (08-SEP-2022) Laboratory Medicine, UW Virology, 1616 Eastlake Ave East Suite 320, Seattle, WA 98102, United States of America
OP392536	OP392536.1	197205 bp	2022-09-08	Monkeypox virus isolate MpxV/human/USA/WA-UW-080292/2022, complete genome.	Sereewit,J., Xie,H., Roychoudhury,P. and Greninger,A.L.	genome sequences of clinical viruses from UW Virology	Unpublished	Sereewit,J., Xie,H., Roychoudhury,P. and Greninger,A.L.	Direct Submission	Submitted (08-SEP-2022) Laboratory Medicine, UW Virology, 1616 Eastlake Ave East Suite 320, Seattle, WA 98102, United States of America
OP392535	OP392535.1	197191 bp	2022-09-08	Monkeypox virus isolate MpxV/human/USA/WA-UW-080100/2022, complete genome.	Sereewit,J., Xie,H., Roychoudhury,P. and Greninger,A.L.	genome sequences of clinical viruses from UW Virology	Unpublished	Sereewit,J., Xie,H., Roychoudhury,P. and Greninger,A.L.	Direct Submission	Submitted (08-SEP-2022) Laboratory Medicine, UW Virology, 1616 Eastlake Ave East Suite 320, Seattle, WA 98102, United States of America
OP392534	OP392534.1	197193 bp	2022-09-08	Monkeypox virus isolate MpxV/human/USA/OH-UW-089384/2022, complete genome.	Sereewit,J., Xie,H., Roychoudhury,P. and Greninger,A.L.	genome sequences of clinical viruses from UW Virology	Unpublished	Sereewit,J., Xie,H., Roychoudhury,P. and Greninger,A.L.	Direct Submission	Submitted (08-SEP-2022) Laboratory Medicine, UW Virology, 1616 Eastlake Ave East Suite 320, Seattle, WA 98102, United States of America
OP392533	OP392533.1	197194 bp	2022-09-08	Monkeypox virus isolate MpxV/human/USA/OH-UW-085672/2022, complete genome.	Sereewit,J., Xie,H., Roychoudhury,P. and Greninger,A.L.	genome sequences of clinical viruses from UW Virology	Unpublished	Sereewit,J., Xie,H., Roychoudhury,P. and Greninger,A.L.	Direct Submission	Submitted (08-SEP-2022) Laboratory Medicine, UW Virology, 1616 Eastlake Ave East Suite 320, Seattle, WA 98102, United States of America
OP392532	OP392532.1	197205 bp	2022-09-08	Monkeypox virus isolate MpxV/human/USA/OH-UW-080114/2022, complete genome.	Sereewit,J., Xie,H., Roychoudhury,P. and Greninger,A.L.	genome sequences of clinical viruses from UW Virology	Unpublished	Sereewit,J., Xie,H., Roychoudhury,P. and Greninger,A.L.	Direct Submission	Submitted (08-SEP-2022) Laboratory Medicine, UW Virology, 1616 Eastlake Ave East Suite 320, Seattle, WA 98102, United States of America
OP392531	OP392531.1	197186 bp	2022-09-08	Monkeypox virus isolate MpxV/human/USA/OH-UW-071356/2022, complete genome.	Sereewit,J., Xie,H., Roychoudhury,P. and Greninger,A.L.	genome sequences of clinical viruses from UW Virology	Unpublished	Sereewit,J., Xie,H., Roychoudhury,P. and Greninger,A.L.	Direct Submission	Submitted (08-SEP-2022) Laboratory Medicine, UW Virology, 1616 Eastlake Ave East Suite 320, Seattle, WA 98102, United States of America
NC_003310	NC_003310.1	196858 bp	2022-09-08	Monkeypox virus, complete genome.	Senkevich,T.G., Yutin,N., Wolf,Y.I., Koonin,E.V. and Moss,B.	Ancient Gene Capture and Recent Gene Loss Shape the Evolution of Orthopoxvirus-Host Interaction Genes	mBio 12 (4), e0149521 (2021)	Zmasek,C.M., Knipe,D.M., Pellett,P.E. and Scheuermann,R.H.	Classification of human Herpesviridae proteins using Domain-architecture Aware Inference of Orthologs (DAIO)	Virology 529, 29-42 (2019)
OP394229	OP394229.1	197205 bp	2022-09-09	Monkeypox virus isolate 9000220_NCPV_1703, complete genome.	Burton,J., Easterbrook,L., Drinkwater,E., Groves,N., Osman,K.L.,Lewandowski,K.S., Carter,D., Pullan,S.T., Myers,R., Vipond,R. and Chand,M.	Direct Submission	Submitted (09-SEP-2022) Research and Evaluation, UKHSA, Porton Down, Salisbury, Wiltshire SP4 0JG, UK
OP415283	OP415283.1	197207 bp	2022-09-12	Monkeypox virus isolate MPX_QfgFmq_9000359, complete genome.	Groves,N., Osman,K.L., Lewandowski,K.S., Carter,D.P., Pullan,S.T.,Myers,R., Vipond,R. and Chand,M.	Direct Submission	Submitted (12-SEP-2022) Research and Evaluation, UKHSA, Porton Down, Salisbury, Wiltshire SP4 0JG, UK
OP415282	OP415282.1	197205 bp	2022-09-12	Monkeypox virus isolate MPX_yttrq1_9000358, complete genome.	Groves,N., Osman,K.L., Lewandowski,K.S., Carter,D.P., Pullan,S.T.,Myers,R., Vipond,R. and Chand,M.	Direct Submission	Submitted (12-SEP-2022) Research and Evaluation, UKHSA, Porton Down, Salisbury, Wiltshire SP4 0JG, UK
OP415281	OP415281.1	197205 bp	2022-09-12	Monkeypox virus isolate MPX_hSAaEl_9000356, complete genome.	Groves,N., Osman,K.L., Lewandowski,K.S., Carter,D.P., Pullan,S.T.,Myers,R., Vipond,R. and Chand,M.	Direct Submission	Submitted (12-SEP-2022) Research and Evaluation, UKHSA, Porton Down, Salisbury, Wiltshire SP4 0JG, UK
OP415280	OP415280.1	197205 bp	2022-09-12	Monkeypox virus isolate MPX_3LjZEY_9000355, complete genome.	Groves,N., Osman,K.L., Lewandowski,K.S., Carter,D.P., Pullan,S.T.,Myers,R., Vipond,R. and Chand,M.	Direct Submission	Submitted (12-SEP-2022) Research and Evaluation, UKHSA, Porton Down, Salisbury, Wiltshire SP4 0JG, UK
OP415278	OP415278.1	197205 bp	2022-09-12	Monkeypox virus isolate MPX_ev2D41_9000352, complete genome.	Groves,N., Osman,K.L., Lewandowski,K.S., Carter,D.P., Pullan,S.T.,Myers,R., Vipond,R. and Chand,M.	Direct Submission	Submitted (12-SEP-2022) Research and Evaluation, UKHSA, Porton Down, Salisbury, Wiltshire SP4 0JG, UK
OP415277	OP415277.1	197205 bp	2022-09-12	Monkeypox virus isolate MPX_znBYiF_9000350, complete genome.	Groves,N., Osman,K.L., Lewandowski,K.S., Carter,D.P., Pullan,S.T.,Myers,R., Vipond,R. and Chand,M.	Direct Submission	Submitted (12-SEP-2022) Research and Evaluation, UKHSA, Porton Down, Salisbury, Wiltshire SP4 0JG, UK
OP415276	OP415276.1	197165 bp	2022-09-12	Monkeypox virus isolate MPX_KV9qz9_9000349, complete genome.	Groves,N., Osman,K.L., Lewandowski,K.S., Carter,D.P., Pullan,S.T.,Myers,R., Vipond,R. and Chand,M.	Direct Submission	Submitted (12-SEP-2022) Research and Evaluation, UKHSA, Porton Down, Salisbury, Wiltshire SP4 0JG, UK
OP415274	OP415274.1	197205 bp	2022-09-12	Monkeypox virus isolate MPX_i96eY5_9000346, complete genome.	Groves,N., Osman,K.L., Lewandowski,K.S., Carter,D.P., Pullan,S.T.,Myers,R., Vipond,R. and Chand,M.	Direct Submission	Submitted (12-SEP-2022) Research and Evaluation, UKHSA, Porton Down, Salisbury, Wiltshire SP4 0JG, UK
OP415273	OP415273.1	197205 bp	2022-09-12	Monkeypox virus isolate MPX_L0aaxP_9000335, complete genome.	Groves,N., Osman,K.L., Lewandowski,K.S., Carter,D.P., Pullan,S.T.,Myers,R., Vipond,R. and Chand,M.	Direct Submission	Submitted (12-SEP-2022) Research and Evaluation, UKHSA, Porton Down, Salisbury, Wiltshire SP4 0JG, UK
OP415272	OP415272.1	197205 bp	2022-09-12	Monkeypox virus isolate MPX_bSkpM3_9000334, complete genome.	Groves,N., Osman,K.L., Lewandowski,K.S., Carter,D.P., Pullan,S.T.,Myers,R., Vipond,R. and Chand,M.	Direct Submission	Submitted (12-SEP-2022) Research and Evaluation, UKHSA, Porton Down, Salisbury, Wiltshire SP4 0JG, UK
OP415271	OP415271.1	197205 bp	2022-09-12	Monkeypox virus isolate MPX_Mfh7qh_9000333, complete genome.	Groves,N., Osman,K.L., Lewandowski,K.S., Carter,D.P., Pullan,S.T.,Myers,R., Vipond,R. and Chand,M.	Direct Submission	Submitted (12-SEP-2022) Research and Evaluation, UKHSA, Porton Down, Salisbury, Wiltshire SP4 0JG, UK
OP415269	OP415269.1	197205 bp	2022-09-12	Monkeypox virus isolate MPX_i0Eo3X_9000331, complete genome.	Groves,N., Osman,K.L., Lewandowski,K.S., Carter,D.P., Pullan,S.T.,Myers,R., Vipond,R. and Chand,M.	Direct Submission	Submitted (12-SEP-2022) Research and Evaluation, UKHSA, Porton Down, Salisbury, Wiltshire SP4 0JG, UK
OP415268	OP415268.1	197207 bp	2022-09-12	Monkeypox virus isolate MPX_Qjmiyl_9000330, complete genome.	Groves,N., Osman,K.L., Lewandowski,K.S., Carter,D.P., Pullan,S.T.,Myers,R., Vipond,R. and Chand,M.	Direct Submission	Submitted (12-SEP-2022) Research and Evaluation, UKHSA, Porton Down, Salisbury, Wiltshire SP4 0JG, UK
OP415267	OP415267.1	197205 bp	2022-09-12	Monkeypox virus isolate MPX_rYdyAi_9000329, complete genome.	Groves,N., Osman,K.L., Lewandowski,K.S., Carter,D.P., Pullan,S.T.,Myers,R., Vipond,R. and Chand,M.	Direct Submission	Submitted (12-SEP-2022) Research and Evaluation, UKHSA, Porton Down, Salisbury, Wiltshire SP4 0JG, UK
OP415266	OP415266.1	197208 bp	2022-09-12	Monkeypox virus isolate MPX_ElGfGw_9000328, complete genome.	Groves,N., Osman,K.L., Lewandowski,K.S., Carter,D.P., Pullan,S.T.,Myers,R., Vipond,R. and Chand,M.	Direct Submission	Submitted (12-SEP-2022) Research and Evaluation, UKHSA, Porton Down, Salisbury, Wiltshire SP4 0JG, UK
OP415265	OP415265.1	197205 bp	2022-09-12	Monkeypox virus isolate MPX_7eECz2_9000326, complete genome.	Groves,N., Osman,K.L., Lewandowski,K.S., Carter,D.P., Pullan,S.T.,Myers,R., Vipond,R. and Chand,M.	Direct Submission	Submitted (12-SEP-2022) Research and Evaluation, UKHSA, Porton Down, Salisbury, Wiltshire SP4 0JG, UK
OP415264	OP415264.1	197163 bp	2022-09-12	Monkeypox virus isolate MPX_Tga3e9_9000325, complete genome.	Groves,N., Osman,K.L., Lewandowski,K.S., Carter,D.P., Pullan,S.T.,Myers,R., Vipond,R. and Chand,M.	Direct Submission	Submitted (12-SEP-2022) Research and Evaluation, UKHSA, Porton Down, Salisbury, Wiltshire SP4 0JG, UK
OP415263	OP415263.1	197205 bp	2022-09-12	Monkeypox virus isolate MPX_1bN2W6_9000324, complete genome.	Groves,N., Osman,K.L., Lewandowski,K.S., Carter,D.P., Pullan,S.T.,Myers,R., Vipond,R. and Chand,M.	Direct Submission	Submitted (12-SEP-2022) Research and Evaluation, UKHSA, Porton Down, Salisbury, Wiltshire SP4 0JG, UK
OP415262	OP415262.1	197207 bp	2022-09-12	Monkeypox virus isolate MPX_Gb1XpC_9000323, complete genome.	Groves,N., Osman,K.L., Lewandowski,K.S., Carter,D.P., Pullan,S.T.,Myers,R., Vipond,R. and Chand,M.	Direct Submission	Submitted (12-SEP-2022) Research and Evaluation, UKHSA, Porton Down, Salisbury, Wiltshire SP4 0JG, UK
OP415261	OP415261.1	197205 bp	2022-09-12	Monkeypox virus isolate MPX_1bN2W6_9000321, complete genome.	Groves,N., Osman,K.L., Lewandowski,K.S., Carter,D.P., Pullan,S.T.,Myers,R., Vipond,R. and Chand,M.	Direct Submission	Submitted (12-SEP-2022) Research and Evaluation, UKHSA, Porton Down, Salisbury, Wiltshire SP4 0JG, UK
OP415260	OP415260.1	197205 bp	2022-09-12	Monkeypox virus isolate MPX_PZ8OdF_9000319, complete genome.	Groves,N., Osman,K.L., Lewandowski,K.S., Carter,D.P., Pullan,S.T.,Myers,R., Vipond,R. and Chand,M.	Direct Submission	Submitted (12-SEP-2022) Research and Evaluation, UKHSA, Porton Down, Salisbury, Wiltshire SP4 0JG, UK
OP415259	OP415259.1	197205 bp	2022-09-12	Monkeypox virus isolate MPX_VghSe2_9000318, complete genome.	Groves,N., Osman,K.L., Lewandowski,K.S., Carter,D.P., Pullan,S.T.,Myers,R., Vipond,R. and Chand,M.	Direct Submission	Submitted (12-SEP-2022) Research and Evaluation, UKHSA, Porton Down, Salisbury, Wiltshire SP4 0JG, UK
OP415258	OP415258.1	197194 bp	2022-09-12	Monkeypox virus isolate MPX_XAF7gk_9000317, complete genome.	Groves,N., Osman,K.L., Lewandowski,K.S., Carter,D.P., Pullan,S.T.,Myers,R., Vipond,R. and Chand,M.	Direct Submission	Submitted (12-SEP-2022) Research and Evaluation, UKHSA, Porton Down, Salisbury, Wiltshire SP4 0JG, UK
OP415257	OP415257.1	197205 bp	2022-09-12	Monkeypox virus isolate MPX_eunRrC_9000312, complete genome.	Groves,N., Osman,K.L., Lewandowski,K.S., Carter,D.P., Pullan,S.T.,Myers,R., Vipond,R. and Chand,M.	Direct Submission	Submitted (12-SEP-2022) Research and Evaluation, UKHSA, Porton Down, Salisbury, Wiltshire SP4 0JG, UK
OP415256	OP415256.1	197205 bp	2022-09-12	Monkeypox virus isolate MPX_jTHLhj_9000307, complete genome.	Groves,N., Osman,K.L., Lewandowski,K.S., Carter,D.P., Pullan,S.T.,Myers,R., Vipond,R. and Chand,M.	Direct Submission	Submitted (12-SEP-2022) Research and Evaluation, UKHSA, Porton Down, Salisbury, Wiltshire SP4 0JG, UK
OP415255	OP415255.1	197203 bp	2022-09-12	Monkeypox virus isolate MPX_GZUtx9_9000301, complete genome.	Groves,N., Osman,K.L., Lewandowski,K.S., Carter,D.P., Pullan,S.T.,Myers,R., Vipond,R. and Chand,M.	Direct Submission	Submitted (12-SEP-2022) Research and Evaluation, UKHSA, Porton Down, Salisbury, Wiltshire SP4 0JG, UK
OP415254	OP415254.1	197205 bp	2022-09-12	Monkeypox virus isolate MPX_imBNaw_9000300, complete genome.	Groves,N., Osman,K.L., Lewandowski,K.S., Carter,D.P., Pullan,S.T.,Myers,R., Vipond,R. and Chand,M.	Direct Submission	Submitted (12-SEP-2022) Research and Evaluation, UKHSA, Porton Down, Salisbury, Wiltshire SP4 0JG, UK
OP415253	OP415253.1	197205 bp	2022-09-12	Monkeypox virus isolate MPX_cbQgLw_9000299, complete genome.	Groves,N., Osman,K.L., Lewandowski,K.S., Carter,D.P., Pullan,S.T.,Myers,R., Vipond,R. and Chand,M.	Direct Submission	Submitted (12-SEP-2022) Research and Evaluation, UKHSA, Porton Down, Salisbury, Wiltshire SP4 0JG, UK
OP415252	OP415252.1	197205 bp	2022-09-12	Monkeypox virus isolate MPX_WOcPOH_9000297, complete genome.	Groves,N., Osman,K.L., Lewandowski,K.S., Carter,D.P., Pullan,S.T.,Myers,R., Vipond,R. and Chand,M.	Direct Submission	Submitted (12-SEP-2022) Research and Evaluation, UKHSA, Porton Down, Salisbury, Wiltshire SP4 0JG, UK
OP415251	OP415251.1	197205 bp	2022-09-12	Monkeypox virus isolate MPX_eobXCZ_9000296, complete genome.	Groves,N., Osman,K.L., Lewandowski,K.S., Carter,D.P., Pullan,S.T.,Myers,R., Vipond,R. and Chand,M.	Direct Submission	Submitted (12-SEP-2022) Research and Evaluation, UKHSA, Porton Down, Salisbury, Wiltshire SP4 0JG, UK
OP415250	OP415250.1	197204 bp	2022-09-12	Monkeypox virus isolate MPX_xSF5DR_9000295, complete genome.	Groves,N., Osman,K.L., Lewandowski,K.S., Carter,D.P., Pullan,S.T.,Myers,R., Vipond,R. and Chand,M.	Direct Submission	Submitted (12-SEP-2022) Research and Evaluation, UKHSA, Porton Down, Salisbury, Wiltshire SP4 0JG, UK
OP415249	OP415249.1	197205 bp	2022-09-12	Monkeypox virus isolate MPX_nKUAZz_9000294, complete genome.	Groves,N., Osman,K.L., Lewandowski,K.S., Carter,D.P., Pullan,S.T.,Myers,R., Vipond,R. and Chand,M.	Direct Submission	Submitted (12-SEP-2022) Research and Evaluation, UKHSA, Porton Down, Salisbury, Wiltshire SP4 0JG, UK
OP415248	OP415248.1	197179 bp	2022-09-12	Monkeypox virus isolate MPX_XJRG9b_9000293, complete genome.	Groves,N., Osman,K.L., Lewandowski,K.S., Carter,D.P., Pullan,S.T.,Myers,R., Vipond,R. and Chand,M.	Direct Submission	Submitted (12-SEP-2022) Research and Evaluation, UKHSA, Porton Down, Salisbury, Wiltshire SP4 0JG, UK
OP415247	OP415247.1	197205 bp	2022-09-12	Monkeypox virus isolate MPX_J6xzTO_9000287, complete genome.	Groves,N., Osman,K.L., Lewandowski,K.S., Carter,D.P., Pullan,S.T.,Myers,R., Vipond,R. and Chand,M.	Direct Submission	Submitted (12-SEP-2022) Research and Evaluation, UKHSA, Porton Down, Salisbury, Wiltshire SP4 0JG, UK
OP415246	OP415246.1	197205 bp	2022-09-12	Monkeypox virus isolate MPX_J6xzTO_9000286, complete genome.	Groves,N., Osman,K.L., Lewandowski,K.S., Carter,D.P., Pullan,S.T.,Myers,R., Vipond,R. and Chand,M.	Direct Submission	Submitted (12-SEP-2022) Research and Evaluation, UKHSA, Porton Down, Salisbury, Wiltshire SP4 0JG, UK
OP415245	OP415245.1	197207 bp	2022-09-12	Monkeypox virus isolate MPX_jW1uT9_9000283, complete genome.	Groves,N., Osman,K.L., Lewandowski,K.S., Carter,D.P., Pullan,S.T.,Myers,R., Vipond,R. and Chand,M.	Direct Submission	Submitted (12-SEP-2022) Research and Evaluation, UKHSA, Porton Down, Salisbury, Wiltshire SP4 0JG, UK
OP415244	OP415244.1	197203 bp	2022-09-12	Monkeypox virus isolate MPX_z0MIuQ_9000282, complete genome.	Groves,N., Osman,K.L., Lewandowski,K.S., Carter,D.P., Pullan,S.T.,Myers,R., Vipond,R. and Chand,M.	Direct Submission	Submitted (12-SEP-2022) Research and Evaluation, UKHSA, Porton Down, Salisbury, Wiltshire SP4 0JG, UK
OP415243	OP415243.1	197205 bp	2022-09-12	Monkeypox virus isolate MPX_vSkiJH_9000281, complete genome.	Groves,N., Osman,K.L., Lewandowski,K.S., Carter,D.P., Pullan,S.T.,Myers,R., Vipond,R. and Chand,M.	Direct Submission	Submitted (12-SEP-2022) Research and Evaluation, UKHSA, Porton Down, Salisbury, Wiltshire SP4 0JG, UK
OP415242	OP415242.1	197203 bp	2022-09-12	Monkeypox virus isolate MPX_7f1tnH_9000280, complete genome.	Groves,N., Osman,K.L., Lewandowski,K.S., Carter,D.P., Pullan,S.T.,Myers,R., Vipond,R. and Chand,M.	Direct Submission	Submitted (12-SEP-2022) Research and Evaluation, UKHSA, Porton Down, Salisbury, Wiltshire SP4 0JG, UK
OP415241	OP415241.1	197205 bp	2022-09-12	Monkeypox virus isolate MPX_lBTTWI_9000279, complete genome.	Groves,N., Osman,K.L., Lewandowski,K.S., Carter,D.P., Pullan,S.T.,Myers,R., Vipond,R. and Chand,M.	Direct Submission	Submitted (12-SEP-2022) Research and Evaluation, UKHSA, Porton Down, Salisbury, Wiltshire SP4 0JG, UK
OP415240	OP415240.1	197203 bp	2022-09-12	Monkeypox virus isolate MPX_OSmnPq_9000278, complete genome.	Groves,N., Osman,K.L., Lewandowski,K.S., Carter,D.P., Pullan,S.T.,Myers,R., Vipond,R. and Chand,M.	Direct Submission	Submitted (12-SEP-2022) Research and Evaluation, UKHSA, Porton Down, Salisbury, Wiltshire SP4 0JG, UK
OP415239	OP415239.1	197205 bp	2022-09-12	Monkeypox virus isolate MPX_cAC1lu_9000277, complete genome.	Groves,N., Osman,K.L., Lewandowski,K.S., Carter,D.P., Pullan,S.T.,Myers,R., Vipond,R. and Chand,M.	Direct Submission	Submitted (12-SEP-2022) Research and Evaluation, UKHSA, Porton Down, Salisbury, Wiltshire SP4 0JG, UK
OP415238	OP415238.1	197207 bp	2022-09-12	Monkeypox virus isolate MPX_GGr0lD_9000276, complete genome.	Groves,N., Osman,K.L., Lewandowski,K.S., Carter,D.P., Pullan,S.T.,Myers,R., Vipond,R. and Chand,M.	Direct Submission	Submitted (12-SEP-2022) Research and Evaluation, UKHSA, Porton Down, Salisbury, Wiltshire SP4 0JG, UK
OP415237	OP415237.1	197205 bp	2022-09-12	Monkeypox virus isolate MPX_oJ2Z6R_9000271, complete genome.	Groves,N., Osman,K.L., Lewandowski,K.S., Carter,D.P., Pullan,S.T.,Myers,R., Vipond,R. and Chand,M.	Direct Submission	Submitted (12-SEP-2022) Research and Evaluation, UKHSA, Porton Down, Salisbury, Wiltshire SP4 0JG, UK
OP415235	OP415235.1	197203 bp	2022-09-12	Monkeypox virus isolate MPX_YhLyQX_9000266, complete genome.	Groves,N., Osman,K.L., Lewandowski,K.S., Carter,D.P., Pullan,S.T.,Myers,R., Vipond,R. and Chand,M.	Direct Submission	Submitted (12-SEP-2022) Research and Evaluation, UKHSA, Porton Down, Salisbury, Wiltshire SP4 0JG, UK
OP415234	OP415234.1	197177 bp	2022-09-12	Monkeypox virus isolate MPX_L6rBi6_9000265, complete genome.	Groves,N., Osman,K.L., Lewandowski,K.S., Carter,D.P., Pullan,S.T.,Myers,R., Vipond,R. and Chand,M.	Direct Submission	Submitted (12-SEP-2022) Research and Evaluation, UKHSA, Porton Down, Salisbury, Wiltshire SP4 0JG, UK
OP415233	OP415233.1	197205 bp	2022-09-12	Monkeypox virus isolate MPX_qQzToC_9000264, complete genome.	Groves,N., Osman,K.L., Lewandowski,K.S., Carter,D.P., Pullan,S.T.,Myers,R., Vipond,R. and Chand,M.	Direct Submission	Submitted (12-SEP-2022) Research and Evaluation, UKHSA, Porton Down, Salisbury, Wiltshire SP4 0JG, UK
OP415232	OP415232.1	197179 bp	2022-09-12	Monkeypox virus isolate MPX_AZQnFn_9000263, complete genome.	Groves,N., Osman,K.L., Lewandowski,K.S., Carter,D.P., Pullan,S.T.,Myers,R., Vipond,R. and Chand,M.	Direct Submission	Submitted (12-SEP-2022) Research and Evaluation, UKHSA, Porton Down, Salisbury, Wiltshire SP4 0JG, UK
OP415231	OP415231.1	197179 bp	2022-09-12	Monkeypox virus isolate MPX_8gbW2X_9000262, complete genome.	Groves,N., Osman,K.L., Lewandowski,K.S., Carter,D.P., Pullan,S.T.,Myers,R., Vipond,R. and Chand,M.	Direct Submission	Submitted (12-SEP-2022) Research and Evaluation, UKHSA, Porton Down, Salisbury, Wiltshire SP4 0JG, UK
OP415230	OP415230.1	197207 bp	2022-09-12	Monkeypox virus isolate MPX_dlHLXa_9000261, complete genome.	Groves,N., Osman,K.L., Lewandowski,K.S., Carter,D.P., Pullan,S.T.,Myers,R., Vipond,R. and Chand,M.	Direct Submission	Submitted (12-SEP-2022) Research and Evaluation, UKHSA, Porton Down, Salisbury, Wiltshire SP4 0JG, UK
OP415228	OP415228.1	197205 bp	2022-09-12	Monkeypox virus isolate MPX_UBm6ar_9000259, complete genome.	Groves,N., Osman,K.L., Lewandowski,K.S., Carter,D.P., Pullan,S.T.,Myers,R., Vipond,R. and Chand,M.	Direct Submission	Submitted (12-SEP-2022) Research and Evaluation, UKHSA, Porton Down, Salisbury, Wiltshire SP4 0JG, UK
OP415227	OP415227.1	197181 bp	2022-09-12	Monkeypox virus isolate MPX_1bN2W6_9000258, complete genome.	Groves,N., Osman,K.L., Lewandowski,K.S., Carter,D.P., Pullan,S.T.,Myers,R., Vipond,R. and Chand,M.	Direct Submission	Submitted (12-SEP-2022) Research and Evaluation, UKHSA, Porton Down, Salisbury, Wiltshire SP4 0JG, UK
OP415226	OP415226.1	197202 bp	2022-09-12	Monkeypox virus isolate MPX_k9tr7U_9000256, complete genome.	Groves,N., Osman,K.L., Lewandowski,K.S., Carter,D.P., Pullan,S.T.,Myers,R., Vipond,R. and Chand,M.	Direct Submission	Submitted (12-SEP-2022) Research and Evaluation, UKHSA, Porton Down, Salisbury, Wiltshire SP4 0JG, UK
OP415225	OP415225.1	197207 bp	2022-09-12	Monkeypox virus isolate MPX_vBjMTK_9000255, complete genome.	Groves,N., Osman,K.L., Lewandowski,K.S., Carter,D.P., Pullan,S.T.,Myers,R., Vipond,R. and Chand,M.	Direct Submission	Submitted (12-SEP-2022) Research and Evaluation, UKHSA, Porton Down, Salisbury, Wiltshire SP4 0JG, UK
OP415224	OP415224.1	197179 bp	2022-09-12	Monkeypox virus isolate MPX_3U0idu_9000254, complete genome.	Groves,N., Osman,K.L., Lewandowski,K.S., Carter,D.P., Pullan,S.T.,Myers,R., Vipond,R. and Chand,M.	Direct Submission	Submitted (12-SEP-2022) Research and Evaluation, UKHSA, Porton Down, Salisbury, Wiltshire SP4 0JG, UK
OP415223	OP415223.1	197205 bp	2022-09-12	Monkeypox virus isolate MPX_jpMpSR_9000252, complete genome.	Groves,N., Osman,K.L., Lewandowski,K.S., Carter,D.P., Pullan,S.T.,Myers,R., Vipond,R. and Chand,M.	Direct Submission	Submitted (12-SEP-2022) Research and Evaluation, UKHSA, Porton Down, Salisbury, Wiltshire SP4 0JG, UK
OP415222	OP415222.1	197205 bp	2022-09-12	Monkeypox virus isolate MPX_12DvO8_9000251, complete genome.	Groves,N., Osman,K.L., Lewandowski,K.S., Carter,D.P., Pullan,S.T.,Myers,R., Vipond,R. and Chand,M.	Direct Submission	Submitted (12-SEP-2022) Research and Evaluation, UKHSA, Porton Down, Salisbury, Wiltshire SP4 0JG, UK
OP415221	OP415221.1	197205 bp	2022-09-12	Monkeypox virus isolate MPX_diQWGf_9000250, complete genome.	Groves,N., Osman,K.L., Lewandowski,K.S., Carter,D.P., Pullan,S.T.,Myers,R., Vipond,R. and Chand,M.	Direct Submission	Submitted (12-SEP-2022) Research and Evaluation, UKHSA, Porton Down, Salisbury, Wiltshire SP4 0JG, UK
OP415219	OP415219.1	197205 bp	2022-09-12	Monkeypox virus isolate MPX_AooXJI_9000248, complete genome.	Groves,N., Osman,K.L., Lewandowski,K.S., Carter,D.P., Pullan,S.T.,Myers,R., Vipond,R. and Chand,M.	Direct Submission	Submitted (12-SEP-2022) Research and Evaluation, UKHSA, Porton Down, Salisbury, Wiltshire SP4 0JG, UK
OP415218	OP415218.1	197205 bp	2022-09-12	Monkeypox virus isolate MPX_V5dRAI_9000247, complete genome.	Groves,N., Osman,K.L., Lewandowski,K.S., Carter,D.P., Pullan,S.T.,Myers,R., Vipond,R. and Chand,M.	Direct Submission	Submitted (12-SEP-2022) Research and Evaluation, UKHSA, Porton Down, Salisbury, Wiltshire SP4 0JG, UK
OP415216	OP415216.1	197205 bp	2022-09-12	Monkeypox virus isolate MPX_OXSHAI_9000245, complete genome.	Groves,N., Osman,K.L., Lewandowski,K.S., Carter,D.P., Pullan,S.T.,Myers,R., Vipond,R. and Chand,M.	Direct Submission	Submitted (12-SEP-2022) Research and Evaluation, UKHSA, Porton Down, Salisbury, Wiltshire SP4 0JG, UK
OP415215	OP415215.1	197205 bp	2022-09-12	Monkeypox virus isolate MPX_42KDT6_9000241, complete genome.	Groves,N., Osman,K.L., Lewandowski,K.S., Carter,D.P., Pullan,S.T.,Myers,R., Vipond,R. and Chand,M.	Direct Submission	Submitted (12-SEP-2022) Research and Evaluation, UKHSA, Porton Down, Salisbury, Wiltshire SP4 0JG, UK
OP415214	OP415214.1	197205 bp	2022-09-12	Monkeypox virus isolate MPX_42KDT6_9000240, complete genome.	Groves,N., Osman,K.L., Lewandowski,K.S., Carter,D.P., Pullan,S.T.,Myers,R., Vipond,R. and Chand,M.	Direct Submission	Submitted (12-SEP-2022) Research and Evaluation, UKHSA, Porton Down, Salisbury, Wiltshire SP4 0JG, UK
OP415213	OP415213.1	197205 bp	2022-09-12	Monkeypox virus isolate MPX_UbfBKN_9000239, complete genome.	Groves,N., Osman,K.L., Lewandowski,K.S., Carter,D.P., Pullan,S.T.,Myers,R., Vipond,R. and Chand,M.	Direct Submission	Submitted (12-SEP-2022) Research and Evaluation, UKHSA, Porton Down, Salisbury, Wiltshire SP4 0JG, UK
OP415212	OP415212.1	197205 bp	2022-09-12	Monkeypox virus isolate MPX_UbfBKN_9000238, complete genome.	Groves,N., Osman,K.L., Lewandowski,K.S., Carter,D.P., Pullan,S.T.,Myers,R., Vipond,R. and Chand,M.	Direct Submission	Submitted (12-SEP-2022) Research and Evaluation, UKHSA, Porton Down, Salisbury, Wiltshire SP4 0JG, UK
OP415211	OP415211.1	197205 bp	2022-09-12	Monkeypox virus isolate MPX_KMgssq_9000237, complete genome.	Groves,N., Osman,K.L., Lewandowski,K.S., Carter,D.P., Pullan,S.T.,Myers,R., Vipond,R. and Chand,M.	Direct Submission	Submitted (12-SEP-2022) Research and Evaluation, UKHSA, Porton Down, Salisbury, Wiltshire SP4 0JG, UK
OP415210	OP415210.1	197205 bp	2022-09-12	Monkeypox virus isolate MPX_KMgssq_9000236, complete genome.	Groves,N., Osman,K.L., Lewandowski,K.S., Carter,D.P., Pullan,S.T.,Myers,R., Vipond,R. and Chand,M.	Direct Submission	Submitted (12-SEP-2022) Research and Evaluation, UKHSA, Porton Down, Salisbury, Wiltshire SP4 0JG, UK
OP415209	OP415209.1	197205 bp	2022-09-12	Monkeypox virus isolate MPX_Fap1fz_9000235, complete genome.	Groves,N., Osman,K.L., Lewandowski,K.S., Carter,D.P., Pullan,S.T.,Myers,R., Vipond,R. and Chand,M.	Direct Submission	Submitted (12-SEP-2022) Research and Evaluation, UKHSA, Porton Down, Salisbury, Wiltshire SP4 0JG, UK
OP415208	OP415208.1	197203 bp	2022-09-12	Monkeypox virus isolate MPX_Fap1fz_9000234, complete genome.	Groves,N., Osman,K.L., Lewandowski,K.S., Carter,D.P., Pullan,S.T.,Myers,R., Vipond,R. and Chand,M.	Direct Submission	Submitted (12-SEP-2022) Research and Evaluation, UKHSA, Porton Down, Salisbury, Wiltshire SP4 0JG, UK
OP415207	OP415207.1	197208 bp	2022-09-12	Monkeypox virus isolate MPX_BhVKjm_9000233, complete genome.	Groves,N., Osman,K.L., Lewandowski,K.S., Carter,D.P., Pullan,S.T.,Myers,R., Vipond,R. and Chand,M.	Direct Submission	Submitted (12-SEP-2022) Research and Evaluation, UKHSA, Porton Down, Salisbury, Wiltshire SP4 0JG, UK
OP415206	OP415206.1	197168 bp	2022-09-12	Monkeypox virus isolate MPX_BhVKjm_9000232, complete genome.	Groves,N., Osman,K.L., Lewandowski,K.S., Carter,D.P., Pullan,S.T.,Myers,R., Vipond,R. and Chand,M.	Direct Submission	Submitted (12-SEP-2022) Research and Evaluation, UKHSA, Porton Down, Salisbury, Wiltshire SP4 0JG, UK
OP415205	OP415205.1	197205 bp	2022-09-12	Monkeypox virus isolate MPX_TcUINH_9000230, complete genome.	Groves,N., Osman,K.L., Lewandowski,K.S., Carter,D.P., Pullan,S.T.,Myers,R., Vipond,R. and Chand,M.	Direct Submission	Submitted (12-SEP-2022) Research and Evaluation, UKHSA, Porton Down, Salisbury, Wiltshire SP4 0JG, UK
OP415204	OP415204.1	197205 bp	2022-09-12	Monkeypox virus isolate MPX_fZLVcc_9000229, complete genome.	Groves,N., Osman,K.L., Lewandowski,K.S., Carter,D.P., Pullan,S.T.,Myers,R., Vipond,R. and Chand,M.	Direct Submission	Submitted (12-SEP-2022) Research and Evaluation, UKHSA, Porton Down, Salisbury, Wiltshire SP4 0JG, UK
OP415203	OP415203.1	197205 bp	2022-09-12	Monkeypox virus isolate MPX_fZLVcc_9000228, complete genome.	Groves,N., Osman,K.L., Lewandowski,K.S., Carter,D.P., Pullan,S.T.,Myers,R., Vipond,R. and Chand,M.	Direct Submission	Submitted (12-SEP-2022) Research and Evaluation, UKHSA, Porton Down, Salisbury, Wiltshire SP4 0JG, UK
OP415202	OP415202.1	197205 bp	2022-09-12	Monkeypox virus isolate MPX_fZLVcc_9000227, complete genome.	Groves,N., Osman,K.L., Lewandowski,K.S., Carter,D.P., Pullan,S.T.,Myers,R., Vipond,R. and Chand,M.	Direct Submission	Submitted (12-SEP-2022) Research and Evaluation, UKHSA, Porton Down, Salisbury, Wiltshire SP4 0JG, UK
OP415201	OP415201.1	197205 bp	2022-09-12	Monkeypox virus isolate MPX_K1dQNt_9000225, complete genome.	Groves,N., Osman,K.L., Lewandowski,K.S., Carter,D.P., Pullan,S.T.,Myers,R., Vipond,R. and Chand,M.	Direct Submission	Submitted (12-SEP-2022) Research and Evaluation, UKHSA, Porton Down, Salisbury, Wiltshire SP4 0JG, UK
OP415200	OP415200.1	197205 bp	2022-09-12	Monkeypox virus isolate MPX_K1dQNt_9000224, complete genome.	Groves,N., Osman,K.L., Lewandowski,K.S., Carter,D.P., Pullan,S.T.,Myers,R., Vipond,R. and Chand,M.	Direct Submission	Submitted (12-SEP-2022) Research and Evaluation, UKHSA, Porton Down, Salisbury, Wiltshire SP4 0JG, UK
OP415199	OP415199.1	197205 bp	2022-09-12	Monkeypox virus isolate MPX_K1dQNt_9000223, complete genome.	Groves,N., Osman,K.L., Lewandowski,K.S., Carter,D.P., Pullan,S.T.,Myers,R., Vipond,R. and Chand,M.	Direct Submission	Submitted (12-SEP-2022) Research and Evaluation, UKHSA, Porton Down, Salisbury, Wiltshire SP4 0JG, UK
OP415198	OP415198.1	197205 bp	2022-09-12	Monkeypox virus isolate MPX_2v76E1_9000222, complete genome.	Groves,N., Osman,K.L., Lewandowski,K.S., Carter,D.P., Pullan,S.T.,Myers,R., Vipond,R. and Chand,M.	Direct Submission	Submitted (12-SEP-2022) Research and Evaluation, UKHSA, Porton Down, Salisbury, Wiltshire SP4 0JG, UK
OP415197	OP415197.1	197205 bp	2022-09-12	Monkeypox virus isolate MPX_2v76E1_9000221, complete genome.	Groves,N., Osman,K.L., Lewandowski,K.S., Carter,D.P., Pullan,S.T.,Myers,R., Vipond,R. and Chand,M.	Direct Submission	Submitted (12-SEP-2022) Research and Evaluation, UKHSA, Porton Down, Salisbury, Wiltshire SP4 0JG, UK
OP415196	OP415196.1	197205 bp	2022-09-12	Monkeypox virus isolate MPX_96X1Vd_9000218, complete genome.	Groves,N., Osman,K.L., Lewandowski,K.S., Carter,D.P., Pullan,S.T.,Myers,R., Vipond,R. and Chand,M.	Direct Submission	Submitted (12-SEP-2022) Research and Evaluation, UKHSA, Porton Down, Salisbury, Wiltshire SP4 0JG, UK
OP415195	OP415195.1	197205 bp	2022-09-12	Monkeypox virus isolate MPX_96X1Vd_9000217, complete genome.	Groves,N., Osman,K.L., Lewandowski,K.S., Carter,D.P., Pullan,S.T.,Myers,R., Vipond,R. and Chand,M.	Direct Submission	Submitted (12-SEP-2022) Research and Evaluation, UKHSA, Porton Down, Salisbury, Wiltshire SP4 0JG, UK
OP415194	OP415194.1	197166 bp	2022-09-12	Monkeypox virus isolate MPX_96X1Vd_9000216, complete genome.	Groves,N., Osman,K.L., Lewandowski,K.S., Carter,D.P., Pullan,S.T.,Myers,R., Vipond,R. and Chand,M.	Direct Submission	Submitted (12-SEP-2022) Research and Evaluation, UKHSA, Porton Down, Salisbury, Wiltshire SP4 0JG, UK
OP415193	OP415193.1	197205 bp	2022-09-12	Monkeypox virus isolate MPX_gOirGi_9000215, complete genome.	Groves,N., Osman,K.L., Lewandowski,K.S., Carter,D.P., Pullan,S.T.,Myers,R., Vipond,R. and Chand,M.	Direct Submission	Submitted (12-SEP-2022) Research and Evaluation, UKHSA, Porton Down, Salisbury, Wiltshire SP4 0JG, UK
OP415192	OP415192.1	197205 bp	2022-09-12	Monkeypox virus isolate MPX_Qi7K5L_9000213, complete genome.	Groves,N., Osman,K.L., Lewandowski,K.S., Carter,D.P., Pullan,S.T.,Myers,R., Vipond,R. and Chand,M.	Direct Submission	Submitted (12-SEP-2022) Research and Evaluation, UKHSA, Porton Down, Salisbury, Wiltshire SP4 0JG, UK
OP415190	OP415190.1	197204 bp	2022-09-12	Monkeypox virus isolate MPX_KJ3uDD_9000210, complete genome.	Groves,N., Osman,K.L., Lewandowski,K.S., Carter,D.P., Pullan,S.T.,Myers,R., Vipond,R. and Chand,M.	Direct Submission	Submitted (12-SEP-2022) Research and Evaluation, UKHSA, Porton Down, Salisbury, Wiltshire SP4 0JG, UK
OP415189	OP415189.1	197191 bp	2022-09-12	Monkeypox virus isolate MPX_luLfgA_9000208, complete genome.	Groves,N., Osman,K.L., Lewandowski,K.S., Carter,D.P., Pullan,S.T.,Myers,R., Vipond,R. and Chand,M.	Direct Submission	Submitted (12-SEP-2022) Research and Evaluation, UKHSA, Porton Down, Salisbury, Wiltshire SP4 0JG, UK
OP415188	OP415188.1	197191 bp	2022-09-12	Monkeypox virus isolate MPX_dDDHx_9000207, complete genome.	Groves,N., Osman,K.L., Lewandowski,K.S., Carter,D.P., Pullan,S.T.,Myers,R., Vipond,R. and Chand,M.	Direct Submission	Submitted (12-SEP-2022) Research and Evaluation, UKHSA, Porton Down, Salisbury, Wiltshire SP4 0JG, UK
OP415187	OP415187.1	197205 bp	2022-09-12	Monkeypox virus isolate MPX_Q9BB92_9000206, complete genome.	Groves,N., Osman,K.L., Lewandowski,K.S., Carter,D.P., Pullan,S.T.,Myers,R., Vipond,R. and Chand,M.	Direct Submission	Submitted (12-SEP-2022) Research and Evaluation, UKHSA, Porton Down, Salisbury, Wiltshire SP4 0JG, UK
OP415186	OP415186.1	197205 bp	2022-09-12	Monkeypox virus isolate MPX_cmjxZM_9000205, complete genome.	Groves,N., Osman,K.L., Lewandowski,K.S., Carter,D.P., Pullan,S.T.,Myers,R., Vipond,R. and Chand,M.	Direct Submission	Submitted (12-SEP-2022) Research and Evaluation, UKHSA, Porton Down, Salisbury, Wiltshire SP4 0JG, UK
OP415184	OP415184.1	197205 bp	2022-09-12	Monkeypox virus isolate MPX_h9DUQg_9000203, complete genome.	Groves,N., Osman,K.L., Lewandowski,K.S., Carter,D.P., Pullan,S.T.,Myers,R., Vipond,R. and Chand,M.	Direct Submission	Submitted (12-SEP-2022) Research and Evaluation, UKHSA, Porton Down, Salisbury, Wiltshire SP4 0JG, UK
OP415183	OP415183.1	197205 bp	2022-09-12	Monkeypox virus isolate MPX_Yob5K4_9000202, complete genome.	Groves,N., Osman,K.L., Lewandowski,K.S., Carter,D.P., Pullan,S.T.,Myers,R., Vipond,R. and Chand,M.	Direct Submission	Submitted (12-SEP-2022) Research and Evaluation, UKHSA, Porton Down, Salisbury, Wiltshire SP4 0JG, UK
OP415182	OP415182.1	197205 bp	2022-09-12	Monkeypox virus isolate MPX_Yob5K4_9000201, complete genome.	Groves,N., Osman,K.L., Lewandowski,K.S., Carter,D.P., Pullan,S.T.,Myers,R., Vipond,R. and Chand,M.	Direct Submission	Submitted (12-SEP-2022) Research and Evaluation, UKHSA, Porton Down, Salisbury, Wiltshire SP4 0JG, UK
OP415180	OP415180.1	197205 bp	2022-09-12	Monkeypox virus isolate MPX_CJjutN_9000198, complete genome.	Groves,N., Osman,K.L., Lewandowski,K.S., Carter,D.P., Pullan,S.T.,Myers,R., Vipond,R. and Chand,M.	Direct Submission	Submitted (12-SEP-2022) Research and Evaluation, UKHSA, Porton Down, Salisbury, Wiltshire SP4 0JG, UK
OP413718	OP413718.1	197211 bp	2022-09-12	Monkeypox virus isolate 9000360, complete genome.	Groves,N., Osman,K.L., Lewandowski,K.S., Carter,D.P., Pullan,S.T., Myers,R., Vipond,R. and Chand,M.	Direct Submission	Submitted (12-SEP-2022) Research and Evaluation, UKHSA, Porton Down, Salisbury, Wiltshire SP4 0JG, UK
OP413717	OP413717.1	197205 bp	2022-09-12	Monkeypox virus isolate 9000353, complete genome.	Groves,N., Osman,K.L., Lewandowski,K.S., Carter,D.P., Pullan,S.T., Myers,R., Vipond,R. and Chand,M.	Direct Submission	Submitted (12-SEP-2022) Research and Evaluation, UKHSA, Porton Down, Salisbury, Wiltshire SP4 0JG, UK
OP413716	OP413716.1	197205 bp	2022-09-12	Monkeypox virus isolate 9000351, complete genome.	Groves,N., Osman,K.L., Lewandowski,K.S., Carter,D.P., Pullan,S.T.,Myers,R., Vipond,R. and Chand,M.	Direct Submission	Submitted (12-SEP-2022) Research and Evaluation, UKHSA, Porton Down, Salisbury, Wiltshire SP4 0JG, UK
OP413715	OP413715.1	197205 bp	2022-09-12	Monkeypox virus isolate 9000327, complete genome.	Groves,N., Osman,K.L., Lewandowski,K.S., Carter,D.P., Pullan,S.T., Myers,R., Vipond,R. and Chand,M.	Direct Submission	Submitted (12-SEP-2022) Research and Evaluation, UKHSA, Porton Down, Salisbury, Wiltshire SP4 0JG, UK
OP413714	OP413714.1	197202 bp	2022-09-12	Monkeypox virus isolate 9000289, complete genome.	Groves,N., Osman,K.L., Lewandowski,K.S., Carter,D.P., Pullan,S.T., Myers,R., Vipond,R. and Chand,M.	Direct Submission	Submitted (12-SEP-2022) Research and Evaluation, UKHSA, Porton Down, Salisbury, Wiltshire SP4 0JG, UK
OP413713	OP413713.1	197205 bp	2022-09-12	Monkeypox virus isolate 9000231, complete genome.	Groves,N., Osman,K.L., Lewandowski,K.S., Carter,D.P., Pullan,S.T.,Myers,R., Vipond,R. and Chand,M.	Direct Submission	Submitted (12-SEP-2022) Research and Evaluation, UKHSA, Porton Down, Salisbury, Wiltshire SP4 0JG, UK
OP055801	OP055801.1	197176 bp	2022-09-12	Monkeypox virus isolate MpxV/human/USA/WA-UW-078327/2022, complete genome.	Sereewit,J., Xie,H., Roychoudhury,P. and Greninger,A.	genome sequences of clinical viruses from UW Virology	Unpublished	Sereewit,J., Xie,H., Roychoudhury,P. and Greninger,A.	Direct Submission	Submitted (23-JUL-2022) Laboratory Medicine, UW Virology, 1616 Eastlake Ave East Suite 320, Seattle, WA 98102, USA
OP422343	OP422343.1	197204 bp	2022-09-13	Monkeypox virus isolate hMPXV/Austria/MUW1540386/2022, complete genome.	Camp,J.V., Redlberger-Fritz,M. and Aberle,S.W.	Direct Submission	Submitted (13-SEP-2022) Center for Virology, Medical University of Vienna, Kinderspitalgasse 15, Vienna 1090, Austria
OP422342	OP422342.1	197204 bp	2022-09-13	Monkeypox virus isolate hMPXV/Austria/MUW1539124/2022, complete genome.	Camp,J.V., Redlberger-Fritz,M. and Aberle,S.W.	Direct Submission	Submitted (13-SEP-2022) Center for Virology, Medical University of Vienna, Kinderspitalgasse 15, Vienna 1090, Austria
OP422341	OP422341.1	197205 bp	2022-09-13	Monkeypox virus isolate hMPXV/Austria/MUW1538395/2022, complete genome.	Camp,J.V., Redlberger-Fritz,M. and Aberle,S.W.	Direct Submission	Submitted (13-SEP-2022) Center for Virology, Medical University of Vienna, Kinderspitalgasse 15, Vienna 1090, Austria
OP422340	OP422340.1	197204 bp	2022-09-13	Monkeypox virus isolate hMPXV/Austria/MUW1533948/2022, complete genome.	Camp,J.V., Redlberger-Fritz,M. and Aberle,S.W.	Direct Submission	Submitted (13-SEP-2022) Center for Virology, Medical University of Vienna, Kinderspitalgasse 15, Vienna 1090, Austria
OP434519	OP434519.1	190293 bp	2022-09-14	Monkeypox virus isolate MpxV/human/USA/WA-UW-074978/2022, complete genome.	Sereewit,J., Xie,H., Roychoudhury,P. and Greninger,A.L.	genome sequences of clinical viruses from UW Virology	Unpublished	Sereewit,J., Xie,H., Roychoudhury,P. and Greninger,A.L.	Direct Submission	Submitted (12-SEP-2022) Laboratory Medicine, UW Virology, 1616 Eastlake Ave East Suite 320, Seattle, WA 98102, USA
OP442947	OP442947.1	197186 bp	2022-09-15	Monkeypox virus isolate MpxV/human/USA/WA-UW-088793/2022, complete genome.	Sereewit,J., Xie,H., Roychoudhury,P. and Greninger,A.L.	genome sequences of clinical viruses from UW Virology	Unpublished	Sereewit,J., Xie,H., Roychoudhury,P. and Greninger,A.L.	Direct Submission	Submitted (12-SEP-2022) Laboratory Medicine, UW Virology, 1616 Eastlake Ave East Suite 320, Seattle, WA 98102, USA
OP442946	OP442946.1	197190 bp	2022-09-15	Monkeypox virus isolate MpxV/human/USA/WA-UW-085393/2022, complete genome.	Sereewit,J., Xie,H., Roychoudhury,P. and Greninger,A.L.	genome sequences of clinical viruses from UW Virology	Unpublished	Sereewit,J., Xie,H., Roychoudhury,P. and Greninger,A.L.	Direct Submission	Submitted (12-SEP-2022) Laboratory Medicine, UW Virology, 1616 Eastlake Ave East Suite 320, Seattle, WA 98102, USA
OP442945	OP442945.1	197189 bp	2022-09-15	Monkeypox virus isolate MpxV/human/USA/WA-UW-083698/2022, complete genome.	Sereewit,J., Xie,H., Roychoudhury,P. and Greninger,A.L.	genome sequences of clinical viruses from UW Virology	Unpublished	Sereewit,J., Xie,H., Roychoudhury,P. and Greninger,A.L.	Direct Submission	Submitted (12-SEP-2022) Laboratory Medicine, UW Virology, 1616 Eastlake Ave East Suite 320, Seattle, WA 98102, USA COMMENT ##Assembly-Data-START## Created with VAPiDv1.6.7 Reference
[truncated: 58 more rows]

## Sheet: note
Note: The information of each column of the isolates were from NCBI details page. Accession is the NO. in NCBI; Version is the sequenced version number of the same strain; Part of the isolates information provided by the database is incomplete.
