# Supplementary material for: Exploring the key genomic variation in monkeypox virus during the 2022 outbreak
Source: BMC Genom Data. 2023 Nov 16;24:67. doi: 10.1186/s12863-023-01171-0 (PMC10652487; doi:10.1186/s12863-023-01171-0)
Supplement: Supplementary file 2 — Additional file 2. Details of 187 MPXV isolates from the NCBI database included in the phylogenetic tree analysis. [file 12863_2023_1171_MOESM2_ESM.xls]

## Sheet: supplementary file legend
Additional file2. Details of 187 MPXV isolates from the NCBI database included in the phylogenetic tree analysis.

## Sheet: Sheet1
RS	Accession	Version	Length	Source of collection	Collection Date	Location of collection	Submission Date	Definition	Authors 1	Title 1	Journal 1	Authors 2	Title 2	Journal 2
RS3	AY603973	AY603973.1	199195 bp	tissue culture in monkey kidney cells，female cynomolgus monkey, B-39	1905-05-15 01:12:00	American Type Culture Collection (ATCC）	2005-09-02	Monkeypox virus strain MPXV-WRAIR7-61, complete genome.	Chen,N., Li,G., Liszewski,M.K., Atkinson,J.P., Jahrling,P.B.,Feng,Z., Schriewer,J., Buck,C., Wang,C., Lefkowitz,E.J.,Esposito,J.J., Harms,T., Damon,I.K., Roper,R.L., Upton,C. and Buller,R.M.	Virulence differences between monkeypox virus isolates from West Africa and the Congo basin	Virology 340 (1), 46-63 (2005)	Upton,C., Chen,N., Li,G. and Buller,R.M.L.	Direct Submission	Submitted (17-SEP-2004) Biochemistry and Microbiology, University of Vicotoria, Petch Building, P.O. Box 3055 CSC STN, Victoria, B.C. V8N 13P, Canada
RS3	AY753185	AY753185.1	199469 bp	several papules on an infected cynomolgus monkey from an outbreak of a vesicular eruptive disease	1905-05-12		2005-09-07	Monkeypox virus strain COP-58, complete genome.	Chen,N., Li,G., Liszewski,M.K., Atkinson,J.P., Jahrling,P.B.,Feng,Z., Schriewer,J., Buck,C., Wang,C., Lefkowitz,E.J.,Esposito,J.J., Harms,T., Damon,I.K., Roper,R.L., Upton,C. and Buller,R.M.	Virulence differences between monkeypox virus isolates from West Africa and the Congo basin	Virology 340 (1), 46-63 (2005)	Upton,C., Chen,N., Li,G. and Buller,R.M.L.	Direct Submission	Submitted (17-SEP-2004) Biochemistry and Microbiology, University of Vicotoria, Petch Building, P.O. Box 3055 CSC STN, Victoria, B.C. V8N 13P, Canada
RS3	AY741551	AY741551.1	198756 bp	the crusts of lesions from a single case	1905-05-25	Sierra Leone	2005-09-07	Monkeypox virus isolate Sierra Leone, complete genome.	Chen,N., Li,G., Liszewski,M.K., Atkinson,J.P., Jahrling,P.B., Feng,Z., Schriewer,J., Buck,C., Wang,C., Lefkowitz,E.J., Esposito,J.J., Harms,T., Damon,I.K., Roper,R.L., Upton,C. and Buller,R.M.	Virulence differences between monkeypox virus isolates from West Africa and the Congo basin	Virology 340 (1), 46-63 (2005)	Upton,C., Chen,N., Li,G. and Buller,R.M.L.	Direct Submission	Submitted (17-SEP-2004) Biochemistry and Microbiology, University of Vicotoria, Petch Building, P.O. Box 3055 CSC STN, Victoria, B.C. V8N 13P, Canada
RS3	DQ011157	DQ011157.1	198780 bp	skin vesicle of human	1905-06-26	USA	2005-09-28	Monkeypox virus strain USA_2003_039, complete genome.	Likos,A.M., Sammons,S.A., Olson,V.A., Frace,A.M., Li,Y., Olsen-Rasmussen,M., Davidson,W., Galloway,R., Khristova,M.L., Reynolds,M.G., Zhao,H., Carroll,D.S., Curns,A., Formenty,P., Esposito,J.J., Regnery,R.L. and Damon,I.K.	A tale of two clades: monkeypox viruses	J. Gen. Virol. 86 (PT 10), 2661-2672 (2005)	Sammons,S.A., Likos,A.M., Olson,V.A., Frace,A.M., Li,Y., Olsen-Rasmussen,M.S., Davidson,W., Galloway,R., Khristova,M.L., Reynolds,M.G., Zhao,H., Carroll,D.S., Curns,A., Formenty,P., Esposito,J.J., Regnery,R.L. and Damon,I.K.	Direct Submission	Submitted (18-APR-2005) National Center for Infectious Diseases,Centers for Disease Control and Prevention, 1600 Clifton Rd, NE, Atlanta, GA 30333, USA
RS3	DQ011156	DQ011156.1	200256 bp	a 3-year-old girl	1905-05-23	Liberia	2005-09-28	Monkeypox virus strain Liberia_1970_184, complete genome.	Likos,A.M., Sammons,S.A., Olson,V.A., Frace,A.M., Li,Y., Olsen-Rasmussen,M., Davidson,W., Galloway,R., Khristova,M.L., Reynolds,M.G., Zhao,H., Carroll,D.S., Curns,A., Formenty,P., Esposito,J.J., Regnery,R.L. and Damon,I.K.	A tale of two clades: monkeypox viruses	J. Gen. Virol. 86 (PT 10), 2661-2672 (2005)	Sammons,S.A., Likos,A.M., Olson,V.A., Frace,A.M., Li,Y., Olsen-Rasmussen,M.S., Davidson,W., Galloway,R., Khristova,M.L., Reynolds,M.G., Zhao,H., Carroll,D.S., Curns,A., Formenty,P., Esposito,J.J., Regnery,R.L. and Damon,I.K.	Direct Submission	Submitted (18-APR-2005) National Center for Infectious Diseases,Centers for Disease Control and Prevention, 1600 Clifton Rd, NE, Atlanta, GA 30333, USA
RS2	DQ011155	DQ011155.1	196967 bp	a severely ill, 1-year-old boy	1905-06-02	Zaire	2005-09-28	Monkeypox virus strain Zaire_1979-005, complete genome.	Likos,A.M., Sammons,S.A., Olson,V.A., Frace,A.M., Li,Y., Olsen-Rasmussen,M., Davidson,W., Galloway,R., Khristova,M.L., Reynolds,M.G., Zhao,H., Carroll,D.S., Curns,A., Formenty,P., Esposito,J.J., Regnery,R.L. and Damon,I.K.	A tale of two clades: monkeypox viruses	J. Gen. Virol. 86 (PT 10), 2661-2672 (2005)	Sammons,S.A., Likos,A.M., Olson,V.A., Frace,A.M., Li,Y., Olsen-Rasmussen,M.S., Davidson,W., Galloway,R., Khristova,M.L., Reynolds,M.G., Zhao,H., Carroll,D.S., Curns,A., Formenty,P., Esposito,J.J., Regnery,R.L. and Damon,I.K.	Direct Submission	Submitted (18-APR-2005) National Center for Infectious Diseases, Centers for Disease Control and Prevention, 1600 Clifton Rd, NE, Atlanta, GA 30333, USA
RS2	DQ011154	DQ011154.1	197195 bp	A bloody rash-derived sample of a 10-year-old girl infected in Impfondo, RCG	1905-06-25	Impfondo, RCG	2005-09-28	Monkeypox virus strain Congo_2003_358, complete genome.	Likos,A.M., Sammons,S.A., Olson,V.A., Frace,A.M., Li,Y., Olsen-Rasmussen,M., Davidson,W., Galloway,R., Khristova,M.L., Reynolds,M.G., Zhao,H., Carroll,D.S., Curns,A., Formenty,P., Esposito,J.J., Regnery,R.L. and Damon,I.K.	Direct Submission	J. Gen. Virol. 86 (PT 10), 2661-2672 (2005)	Sammons,S.A., Likos,A.M., Olson,V.A., Frace,A.M., Li,Y., Olsen-Rasmussen,M.S., Davidson,W., Galloway,R., Khristova,M.L., Reynolds,M.G., Zhao,H., Carroll,D.S., Curns,A., Formenty,P., Esposito,J.J., Regnery,R.L. and Damon,I.K.	Direct Submission	Submitted (18-APR-2005) National Center for Infectious Diseases, Centers for Disease Control and Prevention, 1600 Clifton Rd, NE, Atlanta, GA 30333, USA
RS3	DQ011153	DQ011153.1	198780 bp	lymph node of the prairie dog	1905-06-26	Wisconsin, USA	2005-09-28	Monkeypox virus strain USA_2003_044, complete genome.	Likos,A.M., Sammons,S.A., Olson,V.A., Frace,A.M., Li,Y., Olsen-Rasmussen,M., Davidson,W., Galloway,R., Khristova,M.L., Reynolds,M.G., Zhao,H., Carroll,D.S., Curns,A., Formenty,P., Esposito,J.J., Regnery,R.L. and Damon,I.K.	A tale of two clades: monkeypox viruses	J. Gen. Virol. 86 (PT 10), 2661-2672 (2005)	Sammons,S.A., Likos,A.M., Olson,V.A., Frace,A.M., Li,Y., Olsen-Rasmussen,M.S., Davidson,W., Galloway,R., Khristova,M.L., Reynolds,M.G., Zhao,H., Carroll,D.S., Curns,A., Formenty,P., Esposito,J.J., Regnery,R.L. and Damon,I.K.	Direct Submission	Submitted (18-APR-2005) National Center for Infectious Diseases, Centers for Disease Control and Prevention, 1600 Clifton Rd, NE, Atlanta, GA 30333, USA
RS1	AF380138	AF380138.1	196858 bp	a scab sample of a monkeypox patient	1905-06-18	Zaire	2009-03-04	Monkeypox virus strain Zaire-96-I-16, complete genome	Shchelkunov,S.N., Totmenin,A.V., Babkin,I.V., Safronov,P.F.,Ryazankina,O.I., Petrov,N.A., Gutorov,V.V., Uvarova,E.A.,Mikheev,M.V., Sisler,J.R., Esposito,J.J., Jahrling,P.B., Moss,B.and Sandakhchiev,L.S.	Human monkeypox and smallpox viruses: genomic comparison	FEBS Lett. 509 (1), 66-70 (2001)	Shchelkunov,S.N., Totmenin,A.V., Safronov,P.F., Gutorov,V.V.,Ryazankina,O.I., Petrov,N.A., Babkin,I.V., Uvarova,E.A.,Esposito,J.J., Moss,B., Sisler,J.R., Jahrling,P.B. andSandakhchiev,L.S	Direct Submission	Submitted (12-MAY-2001) Department of Molecular Biology of Genomes,SRC VB Vector, Koltsovo, Novosibirsk Region 630559, Russia
RS2	HM172544	HM172544.1	196959 bp	African green monkey kidney (Vero 76) cells	1905-06-24	Centers for Disease Control and Prevention, Atlanta, Ga	2010-07-25	Monkeypox virus strain Zaire 1979-005, complete genome.	Farlow,J., Ichou,M.A., Huggins,J. and Ibrahim,S.	Comparative whole genome sequence analysis of wild-type and cidofovir-resistant monkeypoxvirus	Virol. J. 7, 110 (2010)	Farlow,J., Ait Ichou,M., Huggins,J. and Ibrahims,S.	Direct Submission	Submitted (14-APR-2010) Virology, The United States Army Medical Research Institute for Infectious Diseases (USAMRIID), 1425 Porter Street, Frederick, MD 21702, USA
RS2	HQ857563	HQ857563.1	196820 bp	Adult male and female rhesus macaques：animals 20405 (9-year-old female), 21965 (7-year-old female), 26315 (8-year-old female), and 22665 (8-year-old female	2010 or before		2011-09-02	Monkeypox virus strain D14L knockout, complete genome.	Estep,R.D., Messaoudi,I., O'Connor,M.A., Li,H., Sprague,J.,Barron,A., Engelmann,F., Yen,B., Powers,M.F., Jones,J.M.,Robinson,B.A., Orzechowska,B.U., Manoharan,M., Legasse,A.,Planer,S., Wilk,J., Axthelm,M.K. and Wong,S.W.	Deletion of the monkeypox virus inhibitor of complement enzymes locus impacts the adaptive immune response to monkeypox virus in a nonhuman primate model of infection	J. Virol. 85 (18), 9527-9542 (2011)	Estep,R.D. and Wong,S.W.	Direct Submission	Submitted (07-JAN-2011) Vaccine and Gene Therapy Institute, Oregon Health and Science University, 505 NW 185th Ave, Beaverton, OR
RS2	HQ857562	HQ857562.1	196849 bp			Centers for Disease Control and Prevention, Atlanta, GA	2011-09-02	Monkeypox virus strain V79-I-005, complete genome.	Estep,R.D., Messaoudi,I., O'Connor,M.A., Li,H., Sprague,J.,Barron,A., Engelmann,F., Yen,B., Powers,M.F., Jones,J.M.,Robinson,B.A., Orzechowska,B.U., Manoharan,M., Legasse,A.,Planer,S., Wilk,J., Axthelm,M.K. and Wong,S.W.	Deletion of the monkeypox virus inhibitor of complement enzymes locus impacts the adaptive immune response to monkeypox virus in a nonhuman primate model of infection	J. Virol. 85 (18), 9527-9542 (2011)	Estep,R.D. and Wong,S.W.	Direct Submission	Submitted (07-JAN-2011) Vaccine and Gene Therapy Institute, Oregon Health and Science University, 505 NW 185th Ave, Beaverton, OR 97005, USA
RS2	KC257460	KC257460.1	196487 bp		1905-06-07	Yandongi in the Democratic Republic of Congo (DRC)	2013-02-20	Monkeypox virus strain DRC Yandongi 1985, complete genome.	Nakazawa,Y., Emerson,G.L., Carroll,D.S., Zhao,H., Li,Y., Reynolds,M.G., Karem,K.L., Olson,V.A., Lash,R.R., Davidson,W.B., Smith,S.K., Levine,R.S., Regnery,R.L., Sammons,S.A., Frace,M.A., Mutasim,E.M., Karsani,M.E., Muntasir,M.O., Babiker,A.A., Opoka,L., Chowdhary,V. and Damon,I.K.	Phylogenetic and ecologic perspectives of a monkeypox outbreak, southern Sudan, 2005	Emerging Infect. Dis. 19 (2), 237-245 (2013)	Nakazawa,Y., Emerson,G.L., Carroll,D.S., Zhao,H., Li,Y., Reynolds,M.G., Karem,K.L., Olson,V.A., Lash,R.R., Davidson,W.B., Smith,S.K., Levine,R.S., Regnery,R.L., Sammons,S.A., Frace,M.A., Mutasim,E.M., Karsani,M.E.M., Muntasir,M.O., Babiker,A.A., Opoka,L., Chowdhary,V. and Damon,I.K.	Direct Submission	Submitted (04-DEC-2012) Biochemistry and Microbiology, University of Victoria, 3800 Finnerty Road, Victoria, BC V8P 5C2, Canada
RS2	JX878429	JX878429.1	196866 bp	scab or vesicle material	1905-06-29	Sankuru District,DRC	2014-01-14	Monkeypox virus isolate DRC 07-0662, complete genome.	Kugelman,J.R., Johnston,S.C., Mulembakani,P.M., Kisalu,N.,Lee,M.S., Koroleva,G., McCarthy,S.E., Gestole,M.C., Wolfe,N.D.,Fair,J.N., Schneider,B.S., Wright,L.L., Huggins,J.,Whitehouse,C.A., Wemakoy,E.O., Muyembe-Tamfum,J.J., Hensley,L.E.,Palacios,G.F. and Rimoin,A.W.	Genomic variability of monkeypox virus among humans, Democratic Republic of the Congo	Emerging Infect. Dis. 20 (2), 232-239 (2014)	Kugelman,J.R., Johnston,S.C., Mulembakani,P.M., Kisalu,N.,Lee,M.S., Koroleva,G., McCarthy,S.E., Gestole,M.C., Wolfe,N.D.,Fair,J.N., Wright,L.L., Huggins,J., Whitehouse,C.A., Wemakoy,E.O.,Muyembe-Tamfum,J.J., Hensley,L.E., Palacios,G. and Rimoin,A.W.	Direct Submission	Submitted (27-SEP-2012) Center for Genome Sciences, United States Army Medical Research Institute of Infectious Diseases (USAMRIID), 1425 Porter St, Frederick, MD 21702, USA
RS2	JX878428	JX878428.1	197488 bp	scab or vesicle material	1905-06-29	Sankuru District,DRC	2014-01-14	Monkeypox virus isolate DRC 07-0514, complete genome.	Kugelman,J.R., Johnston,S.C., Mulembakani,P.M., Kisalu,N.,Lee,M.S., Koroleva,G., McCarthy,S.E., Gestole,M.C., Wolfe,N.D.,Fair,J.N., Schneider,B.S., Wright,L.L., Huggins,J.,Whitehouse,C.A., Wemakoy,E.O., Muyembe-Tamfum,J.J., Hensley,L.E.,Palacios,G.F. and Rimoin,A.W.	Genomic variability of monkeypox virus among humans, Democratic Republic of the Congo	Emerging Infect. Dis. 20 (2), 232-239 (2014)	Kugelman,J.R., Johnston,S.C., Mulembakani,P.M., Kisalu,N.,Lee,M.S., Koroleva,G., McCarthy,S.E., Gestole,M.C., Wolfe,N.D.,Fair,J.N., Wright,L.L., Huggins,J., Whitehouse,C.A., Wemakoy,E.O.,Muyembe-Tamfum,J.J., Hensley,L.E., Palacios,G. and Rimoin,A.W.	Direct Submission	Submitted (27-SEP-2012) Center for Genome Sciences, United States Army Medical Research Institute of Infectious Diseases (USAMRIID), 1425 Porter St, Frederick, MD 21702, USA
RS2	JX878427	JX878427.1	197347 bp	scab or vesicle material	1905-06-29	Sankuru District,DRC	2014-01-14	Monkeypox virus isolate DRC 07-0480, complete genome.	Kugelman,J.R., Johnston,S.C., Mulembakani,P.M., Kisalu,N.,Lee,M.S., Koroleva,G., McCarthy,S.E., Gestole,M.C., Wolfe,N.D.,Fair,J.N., Schneider,B.S., Wright,L.L., Huggins,J.,Whitehouse,C.A., Wemakoy,E.O., Muyembe-Tamfum,J.J., Hensley,L.E.,Palacios,G.F. and Rimoin,A.W.	Genomic variability of monkeypox virus among humans, Democratic Republic of the Congo	Emerging Infect. Dis. 20 (2), 232-239 (2014)	Kugelman,J.R., Johnston,S.C., Mulembakani,P.M., Kisalu,N.,Lee,M.S., Koroleva,G., McCarthy,S.E., Gestole,M.C., Wolfe,N.D.,Fair,J.N., Wright,L.L., Huggins,J., Whitehouse,C.A., Wemakoy,E.O.,Muyembe-Tamfum,J.J., Hensley,L.E., Palacios,G. and Rimoin,A.W.	Direct Submission	Submitted (27-SEP-2012) Center for Genome Sciences, United States Army Medical Research Institute of Infectious Diseases (USAMRIID), 1425 Porter St, Frederick, MD 21702, USA
RS2	JX878426	JX878426.1	196747 bp	scab or vesicle material	1905-06-29	Sankuru District,DRC	2014-01-14	Monkeypox virus isolate DRC 07-0450, complete genome.	Kugelman,J.R., Johnston,S.C., Mulembakani,P.M., Kisalu,N.,Lee,M.S., Koroleva,G., McCarthy,S.E., Gestole,M.C., Wolfe,N.D.,Fair,J.N., Schneider,B.S., Wright,L.L., Huggins,J.,Whitehouse,C.A., Wemakoy,E.O., Muyembe-Tamfum,J.J., Hensley,L.E.,Palacios,G.F. and Rimoin,A.W.	Genomic variability of monkeypox virus among humans, Democratic Republic of the Congo	Emerging Infect. Dis. 20 (2), 232-239 (2014)	Kugelman,J.R., Johnston,S.C., Mulembakani,P.M., Kisalu,N.,Lee,M.S., Koroleva,G., McCarthy,S.E., Gestole,M.C., Wolfe,N.D.,Fair,J.N., Wright,L.L., Huggins,J., Whitehouse,C.A., Wemakoy,E.O.,Muyembe-Tamfum,J.J., Hensley,L.E., Palacios,G. and Rimoin,A.W.	Direct Submission	Submitted (27-SEP-2012) Center for Genome Sciences, United States Army Medical Research Institute of Infectious Diseases (USAMRIID), 1425 Porter St, Frederick, MD 21702, USA
RS2	JX878425	JX878425.1	197147 bp	scab or vesicle material	1905-06-29	Sankuru District,DRC	2014-01-14	Monkeypox virus isolate DRC 07-0354, complete genome.	Kugelman,J.R., Johnston,S.C., Mulembakani,P.M., Kisalu,N.,Lee,M.S., Koroleva,G., McCarthy,S.E., Gestole,M.C., Wolfe,N.D.,Fair,J.N., Schneider,B.S., Wright,L.L., Huggins,J.,Whitehouse,C.A., Wemakoy,E.O., Muyembe-Tamfum,J.J., Hensley,L.E.,Palacios,G.F. and Rimoin,A.W.	Genomic variability of monkeypox virus among humans, Democratic Republic of the Congo	Emerging Infect. Dis. 20 (2), 232-239 (2014)	Kugelman,J.R., Johnston,S.C., Mulembakani,P.M., Kisalu,N.,Lee,M.S., Koroleva,G., McCarthy,S.E., Gestole,M.C., Wolfe,N.D.,Fair,J.N., Wright,L.L., Huggins,J., Whitehouse,C.A., Wemakoy,E.O.,Muyembe-Tamfum,J.J., Hensley,L.E., Palacios,G. and Rimoin,A.W.	Direct Submission	Submitted (27-SEP-2012) Center for Genome Sciences, United States Army Medical Research Institute of Infectious Diseases (USAMRIID), 1425 Porter St, Frederick, MD 21702, USA
RS2	JX878424	JX878424.1	196376 bp	scab or vesicle material	1905-06-29	Sankuru District,DRC	2014-01-14	Monkeypox virus isolate DRC 07-0338, complete genome.	Kugelman,J.R., Johnston,S.C., Mulembakani,P.M., Kisalu,N.,Lee,M.S., Koroleva,G., McCarthy,S.E., Gestole,M.C., Wolfe,N.D.,Fair,J.N., Schneider,B.S., Wright,L.L., Huggins,J.,Whitehouse,C.A., Wemakoy,E.O., Muyembe-Tamfum,J.J., Hensley,L.E.,Palacios,G.F. and Rimoin,A.W.	Genomic variability of monkeypox virus among humans, Democratic Republic of the Congo	Emerging Infect. Dis. 20 (2), 232-239 (2014)	Kugelman,J.R., Johnston,S.C., Mulembakani,P.M., Kisalu,N.,Lee,M.S., Koroleva,G., McCarthy,S.E., Gestole,M.C., Wolfe,N.D.,Fair,J.N., Wright,L.L., Huggins,J., Whitehouse,C.A., Wemakoy,E.O.,Muyembe-Tamfum,J.J., Hensley,L.E., Palacios,G. and Rimoin,A.W.	Direct Submission	Submitted (27-SEP-2012) Center or Genome Sciences, United States Army Medical Research Institute of Infectious Diseases (USAMRIID), 1425 Porter St, Frederick, MD 21702, USA
RS2	JX878423	JX878423.1	196581 bp	scab or vesicle material	1905-06-29	Sankuru District,DRC	2014-01-14	Monkeypox virus isolate DRC 07-0337, complete genome.	Kugelman,J.R., Johnston,S.C., Mulembakani,P.M., Kisalu,N.,Lee,M.S., Koroleva,G., McCarthy,S.E., Gestole,M.C., Wolfe,N.D.,Fair,J.N., Schneider,B.S., Wright,L.L., Huggins,J.,Whitehouse,C.A., Wemakoy,E.O., Muyembe-Tamfum,J.J., Hensley,L.E.,Palacios,G.F. and Rimoin,A.W.	Genomic variability of monkeypox virus among humans, Democratic Republic of the Congo	Emerging Infect. Dis. 20 (2), 232-239 (2014)	Kugelman,J.R., Johnston,S.C., Mulembakani,P.M., Kisalu,N.,Lee,M.S., Koroleva,G., McCarthy,S.E., Gestole,M.C., Wolfe,N.D.,Fair,J.N., Wright,L.L., Huggins,J., Whitehouse,C.A., Wemakoy,E.O.,Muyembe-Tamfum,J.J., Hensley,L.E., Palacios,G. and Rimoin,A.W.	Direct Submission	Submitted (27-SEP-2012) Center for Genome Sciences, United States Army Medical Research Institute of Infectious Diseases (USAMRIID), 1425 Porter St, Frederick, MD 21702, USA
RS2	JX878422	JX878422.1	197346 bp	scab or vesicle material	1905-06-29	Sankuru District,DRC	2014-01-14	Monkeypox virus isolate DRC 07-0287, complete genome.	Kugelman,J.R., Johnston,S.C., Mulembakani,P.M., Kisalu,N.,Lee,M.S., Koroleva,G., McCarthy,S.E., Gestole,M.C., Wolfe,N.D.,Fair,J.N., Schneider,B.S., Wright,L.L., Huggins,J.,Whitehouse,C.A., Wemakoy,E.O., Muyembe-Tamfum,J.J., Hensley,L.E.,Palacios,G.F. and Rimoin,A.W.	Genomic variability of monkeypox virus among humans, Democratic Republic of the Congo	Emerging Infect. Dis. 20 (2), 232-239 (2014)	Kugelman,J.R., Johnston,S.C., Mulembakani,P.M., Kisalu,N.,Lee,M.S., Koroleva,G., McCarthy,S.E., Gestole,M.C., Wolfe,N.D.,Fair,J.N., Wright,L.L., Huggins,J., Whitehouse,C.A., Wemakoy,E.O.,Muyembe-Tamfum,J.J., Hensley,L.E., Palacios,G. and Rimoin,A.W.	Direct Submission	Submitted (27-SEP-2012) Center for Genome Sciences, United States Army Medical Research Institute of Infectious Diseases (USAMRIID), 1425 Porter St, Frederick, MD 21702, USA
RS2	JX878421	JX878421.1	197767 bp	scab or vesicle material	1905-06-29	Sankuru District,DRC	2014-01-14	Monkeypox virus isolate DRC 07-0286, complete genome.	Kugelman,J.R., Johnston,S.C., Mulembakani,P.M., Kisalu,N.,Lee,M.S., Koroleva,G., McCarthy,S.E., Gestole,M.C., Wolfe,N.D.,Fair,J.N., Schneider,B.S., Wright,L.L., Huggins,J.,Whitehouse,C.A., Wemakoy,E.O., Muyembe-Tamfum,J.J., Hensley,L.E.,Palacios,G.F. and Rimoin,A.W.	Genomic variability of monkeypox virus among humans, Democratic Republic of the Congo	Emerging Infect. Dis. 20 (2), 232-239 (2014)	Kugelman,J.R., Johnston,S.C., Mulembakani,P.M., Kisalu,N.,Lee,M.S., Koroleva,G., McCarthy,S.E., Gestole,M.C., Wolfe,N.D.,Fair,J.N., Wright,L.L., Huggins,J., Whitehouse,C.A., Wemakoy,E.O.,Muyembe-Tamfum,J.J., Hensley,L.E., Palacios,G. and Rimoin,A.W.	Direct Submission	Submitted (27-SEP-2012) Center for Genome Sciences, United States Army Medical Research Institute of Infectious Diseases (USAMRIID), 1425 Porter St, Frederick, MD 21702, USA
RS2	JX878420	JX878420.1	196730 bp	scab or vesicle material	1905-06-29	Sankuru District,DRC	2014-01-14	Monkeypox virus isolate DRC 07-0283, complete genome.	Kugelman,J.R., Johnston,S.C., Mulembakani,P.M., Kisalu,N.,Lee,M.S., Koroleva,G., McCarthy,S.E., Gestole,M.C., Wolfe,N.D.,Fair,J.N., Schneider,B.S., Wright,L.L., Huggins,J.,Whitehouse,C.A., Wemakoy,E.O., Muyembe-Tamfum,J.J., Hensley,L.E.,Palacios,G.F. and Rimoin,A.W.	Genomic variability of monkeypox virus among humans, Democratic Republic of the Congo	Emerging Infect. Dis. 20 (2), 232-239 (2014)	Kugelman,J.R., Johnston,S.C., Mulembakani,P.M., Kisalu,N.,Lee,M.S., Koroleva,G., McCarthy,S.E., Gestole,M.C., Wolfe,N.D.,Fair,J.N., Wright,L.L., Huggins,J., Whitehouse,C.A., Wemakoy,E.O.,Muyembe-Tamfum,J.J., Hensley,L.E., Palacios,G. and Rimoin,A.W.	Direct Submission	Submitted (27-SEP-2012) Center for Genome Sciences, United States Army Medical Research Institute of Infectious Diseases (USAMRIID), 1425 Porter St, Frederick, MD 21702, USA
RS2	JX878419	JX878419.1	196732 bp	scab or vesicle material	1905-06-29	Sankuru District,DRC	2014-01-14	Monkeypox virus isolate DRC 07-0275, complete genome.	Kugelman,J.R., Johnston,S.C., Mulembakani,P.M., Kisalu,N.,Lee,M.S., Koroleva,G., McCarthy,S.E., Gestole,M.C., Wolfe,N.D.,Fair,J.N., Schneider,B.S., Wright,L.L., Huggins,J.,Whitehouse,C.A., Wemakoy,E.O., Muyembe-Tamfum,J.J., Hensley,L.E.,Palacios,G.F. and Rimoin,A.W.	Genomic variability of monkeypox virus among humans, Democratic Republic of the Congo	Emerging Infect. Dis. 20 (2), 232-239 (2014)	Kugelman,J.R., Johnston,S.C., Mulembakani,P.M., Kisalu,N.,Lee,M.S., Koroleva,G., McCarthy,S.E., Gestole,M.C., Wolfe,N.D.,Fair,J.N., Wright,L.L., Huggins,J., Whitehouse,C.A., Wemakoy,E.O.,Muyembe-Tamfum,J.J., Hensley,L.E., Palacios,G. and Rimoin,A.W.	Direct Submission	Submitted (27-SEP-2012) Center for Genome Sciences, United States Army Medical Research Institute of Infectious Diseases (USAMRIID), 1425 Porter St, Frederick, MD 21702, USA
RS2	JX878418	JX878418.1	196740 bp	scab or vesicle material	1905-06-29	Sankuru District,DRC	2014-01-14	Monkeypox virus isolate DRC 07-0120, complete genome.	Kugelman,J.R., Johnston,S.C., Mulembakani,P.M., Kisalu,N.,Lee,M.S., Koroleva,G., McCarthy,S.E., Gestole,M.C., Wolfe,N.D.,Fair,J.N., Schneider,B.S., Wright,L.L., Huggins,J.,Whitehouse,C.A., Wemakoy,E.O., Muyembe-Tamfum,J.J., Hensley,L.E.,Palacios,G.F. and Rimoin,A.W.	Genomic variability of monkeypox virus among humans, Democratic Republic of the Congo	Emerging Infect. Dis. 20 (2), 232-239 (2014)	Kugelman,J.R., Johnston,S.C., Mulembakani,P.M., Kisalu,N.,Lee,M.S., Koroleva,G., McCarthy,S.E., Gestole,M.C., Wolfe,N.D.,Fair,J.N., Wright,L.L., Huggins,J., Whitehouse,C.A., Wemakoy,E.O.,Muyembe-Tamfum,J.J., Hensley,L.E., Palacios,G. and Rimoin,A.W.	Direct Submission	Submitted (27-SEP-2012) Center for Genome Sciences, United States Army Medical Research Institute of Infectious Diseases (USAMRIID), 1425 Porter St, Frederick, MD 21702, USA
RS2	JX878417	JX878417.1	197959 bp	scab or vesicle material	1905-06-29	Sankuru District,DRC	2014-01-14	Monkeypox virus isolate DRC 07-0104, complete genome.	Kugelman,J.R., Johnston,S.C., Mulembakani,P.M., Kisalu,N.,Lee,M.S., Koroleva,G., McCarthy,S.E., Gestole,M.C., Wolfe,N.D.,Fair,J.N., Schneider,B.S., Wright,L.L., Huggins,J.,Whitehouse,C.A., Wemakoy,E.O., Muyembe-Tamfum,J.J., Hensley,L.E.,Palacios,G.F. and Rimoin,A.W.	Genomic variability of monkeypox virus among humans, Democratic Republic of the Congo	Emerging Infect. Dis. 20 (2), 232-239 (2014)	Kugelman,J.R., Johnston,S.C., Mulembakani,P.M., Kisalu,N.,Lee,M.S., Koroleva,G., McCarthy,S.E., Gestole,M.C., Wolfe,N.D.,Fair,J.N., Wright,L.L., Huggins,J., Whitehouse,C.A., Wemakoy,E.O.,Muyembe-Tamfum,J.J., Hensley,L.E., Palacios,G. and Rimoin,A.W.	Direct Submission	Submitted (27-SEP-2012) Center or Genome Sciences, United States Army Medical Research Institute of Infectious Diseases (USAMRIID), 1425 Porter St, Frederick, MD 21702, USA
RS2	JX878416	JX878416.1	197632 bp	scab or vesicle material	1905-06-29	Sankuru District,DRC	2014-01-14	Monkeypox virus isolate DRC 07-0093, complete genome.	Kugelman,J.R., Johnston,S.C., Mulembakani,P.M., Kisalu,N.,Lee,M.S., Koroleva,G., McCarthy,S.E., Gestole,M.C., Wolfe,N.D.,Fair,J.N., Schneider,B.S., Wright,L.L., Huggins,J.,Whitehouse,C.A., Wemakoy,E.O., Muyembe-Tamfum,J.J., Hensley,L.E.,Palacios,G.F. and Rimoin,A.W.	Genomic variability of monkeypox virus among humans, Democratic Republic of the Congo	Emerging Infect. Dis. 20 (2), 232-239 (2014)	Kugelman,J.R., Johnston,S.C., Mulembakani,P.M., Kisalu,N.,Lee,M.S., Koroleva,G., McCarthy,S.E., Gestole,M.C., Wolfe,N.D.,Fair,J.N., Wright,L.L., Huggins,J., Whitehouse,C.A., Wemakoy,E.O.,Muyembe-Tamfum,J.J., Hensley,L.E., Palacios,G. and Rimoin,A.W.	Direct Submission	Submitted (27-SEP-2012) Center for Genome Sciences, United States Army Medical Research Institute of Infectious Diseases (USAMRIID), 1425 Porter St, Frederick, MD 21703, USA
RS2	JX878415	JX878415.1	197488 bp	scab or vesicle material	1905-06-29	Sankuru District,DRC	2014-01-14	Monkeypox virus isolate DRC 07-0092, complete genome.	Kugelman,J.R., Johnston,S.C., Mulembakani,P.M., Kisalu,N.,Lee,M.S., Koroleva,G., McCarthy,S.E., Gestole,M.C., Wolfe,N.D.,Fair,J.N., Schneider,B.S., Wright,L.L., Huggins,J.,Whitehouse,C.A., Wemakoy,E.O., Muyembe-Tamfum,J.J., Hensley,L.E.,Palacios,G.F. and Rimoin,A.W.	Genomic variability of monkeypox virus among humans, Democratic Republic of the Congo	Emerging Infect. Dis. 20 (2), 232-239 (2014)	Kugelman,J.R., Johnston,S.C., Mulembakani,P.M., Kisalu,N.,Lee,M.S., Koroleva,G., McCarthy,S.E., Gestole,M.C., Wolfe,N.D.,Fair,J.N., Wright,L.L., Huggins,J., Whitehouse,C.A., Wemakoy,E.O.,Muyembe-Tamfum,J.J., Hensley,L.E., Palacios,G. and Rimoin,A.W.	Direct Submission	Submitted (27-SEP-2012) Center for Genome Sciences, United States Army Medical Research Institute of Infectious Diseases (USAMRIID), 1425 Porter St, Frederick, MD 21702, USA
RS2	JX878414	JX878414.1	197910 bp	scab or vesicle material	1905-06-29	Sankuru District,DRC	2014-01-14	Monkeypox virus isolate DRC 07-0046, complete genome.	Kugelman,J.R., Johnston,S.C., Mulembakani,P.M., Kisalu,N.,Lee,M.S., Koroleva,G., McCarthy,S.E., Gestole,M.C., Wolfe,N.D.,Fair,J.N., Schneider,B.S., Wright,L.L., Huggins,J.,Whitehouse,C.A., Wemakoy,E.O., Muyembe-Tamfum,J.J., Hensley,L.E.,Palacios,G.F. and Rimoin,A.W.	Genomic variability of monkeypox virus among humans, Democratic Republic of the Congo	Emerging Infect. Dis. 20 (2), 232-239 (2014)	Kugelman,J.R., Johnston,S.C., Mulembakani,P.M., Kisalu,N.,Lee,M.S., Koroleva,G., McCarthy,S.E., Gestole,M.C., Wolfe,N.D.,Fair,J.N., Wright,L.L., Huggins,J., Whitehouse,C.A., Wemakoy,E.O.,Muyembe-Tamfum,J.J., Hensley,L.E., Palacios,G. and Rimoin,A.W.	Direct Submission	Submitted (27-SEP-2012) Center for Genome Sciences, United States Army Medical Research Institute of Infectious Diseases (USAMRIID), 1425 Porter St, Frederick, MD 21702, USA
RS2	JX878413	JX878413.1	197627 bp	scab or vesicle material	1905-06-29	Sankuru District,DRC	2014-01-14	Monkeypox virus isolate DRC 07-0045, complete genome.	Kugelman,J.R., Johnston,S.C., Mulembakani,P.M., Kisalu,N.,Lee,M.S., Koroleva,G., McCarthy,S.E., Gestole,M.C., Wolfe,N.D.,Fair,J.N., Schneider,B.S., Wright,L.L., Huggins,J.,Whitehouse,C.A., Wemakoy,E.O., Muyembe-Tamfum,J.J., Hensley,L.E.,Palacios,G.F. and Rimoin,A.W.	Genomic variability of monkeypox virus among humans, Democratic Republic of the Congo	Emerging Infect. Dis. 20 (2), 232-239 (2014)	Kugelman,J.R., Johnston,S.C., Mulembakani,P.M., Kisalu,N.,Lee,M.S., Koroleva,G., McCarthy,S.E., Gestole,M.C., Wolfe,N.D.,Fair,J.N., Wright,L.L., Huggins,J., Whitehouse,C.A., Wemakoy,E.O.,Muyembe-Tamfum,J.J., Hensley,L.E., Palacios,G. and Rimoin,A.W.	Direct Submission	Submitted (27-SEP-2012) Center for Genome Sciences, United States Army Medical Research Institute of Infectious Diseases (USAMRIID), 1425 Porter St, Frederick, MD 21702, USA
RS2	JX878412	JX878412.1	198737 bp	scab or vesicle material	1905-06-28	Sankuru District,DRC	2014-01-14	Monkeypox virus isolate DRC 06-1076, complete genome.	Kugelman,J.R., Johnston,S.C., Mulembakani,P.M., Kisalu,N.,Lee,M.S., Koroleva,G., McCarthy,S.E., Gestole,M.C., Wolfe,N.D.,Fair,J.N., Schneider,B.S., Wright,L.L., Huggins,J.,Whitehouse,C.A., Wemakoy,E.O., Muyembe-Tamfum,J.J., Hensley,L.E.,Palacios,G.F. and Rimoin,A.W.	Genomic variability of monkeypox virus among humans, Democratic Republic of the Congo	Emerging Infect. Dis. 20 (2), 232-239 (2014)	Kugelman,J.R., Johnston,S.C., Mulembakani,P.M., Kisalu,N.,Lee,M.S., Koroleva,G., McCarthy,S.E., Gestole,M.C., Wolfe,N.D.,Fair,J.N., Wright,L.L., Huggins,J., Whitehouse,C.A., Wemakoy,E.O.,Muyembe-Tamfum,J.J., Hensley,L.E., Palacios,G. and Rimoin,A.W.	Direct Submission	Submitted (27-SEP-2012) Center for Genome Sciences, United States Army Medical Research Institute of Infectious Diseases (USAMRIID), 1425 Porter St, Frederick, MD 21702, USA
RS2	JX878411	JX878411.1	198877 bp	scab or vesicle material	1905-06-28	Sankuru District,DRC	2014-01-14	Monkeypox virus isolate DRC 06-1075, complete genome.	Kugelman,J.R., Johnston,S.C., Mulembakani,P.M., Kisalu,N.,Lee,M.S., Koroleva,G., McCarthy,S.E., Gestole,M.C., Wolfe,N.D.,Fair,J.N., Schneider,B.S., Wright,L.L., Huggins,J.,Whitehouse,C.A., Wemakoy,E.O., Muyembe-Tamfum,J.J., Hensley,L.E.,Palacios,G.F. and Rimoin,A.W.	Genomic variability of monkeypox virus among humans, Democratic Republic of the Congo	Emerging Infect. Dis. 20 (2), 232-239 (2014)	Kugelman,J.R., Johnston,S.C., Mulembakani,P.M., Kisalu,N.,Lee,M.S., Koroleva,G., McCarthy,S.E., Gestole,M.C., Wolfe,N.D.,Fair,J.N., Wright,L.L., Huggins,J., Whitehouse,C.A., Wemakoy,E.O.,Muyembe-Tamfum,J.J., Hensley,L.E., Palacios,G. and Rimoin,A.W.	Direct Submission	Submitted (27-SEP-2012) Center for Genome Sciences, United States Army Medical Research Institute of Infectious Diseases (USAMRIID), 1425 Porter St, Frederick, MD 21702, USA
RS2	JX878410	JX878410.1	198886 bp	scab or vesicle material	1905-06-28	Sankuru District,DRC	2014-01-14	Monkeypox virus isolate DRC 06-1070, complete genome.	Kugelman,J.R., Johnston,S.C., Mulembakani,P.M., Kisalu,N.,Lee,M.S., Koroleva,G., McCarthy,S.E., Gestole,M.C., Wolfe,N.D.,Fair,J.N., Schneider,B.S., Wright,L.L., Huggins,J.,Whitehouse,C.A., Wemakoy,E.O., Muyembe-Tamfum,J.J., Hensley,L.E.,Palacios,G.F. and Rimoin,A.W.	Genomic variability of monkeypox virus among humans, Democratic Republic of the Congo	Emerging Infect. Dis. 20 (2), 232-239 (2014)	Kugelman,J.R., Johnston,S.C., Mulembakani,P.M., Kisalu,N.,Lee,M.S., Koroleva,G., McCarthy,S.E., Gestole,M.C., Wolfe,N.D.,Fair,J.N., Wright,L.L., Huggins,J., Whitehouse,C.A., Wemakoy,E.O.,Muyembe-Tamfum,J.J., Hensley,L.E., Palacios,G. and Rimoin,A.W.	Direct Submission	Submitted (27-SEP-2012) Center or Genome Sciences, United States Army Medical Research Institute of Infectious Diseases (USAMRIID), 1425 Porter St, Frederick, MD 21702, USA
RS2	JX878409	JX878409.1	198597 bp	scab or vesicle material	1905-06-28	Sankuru District,DRC	2014-01-14	Monkeypox virus isolate DRC 06-0999, complete genome.	Kugelman,J.R., Johnston,S.C., Mulembakani,P.M., Kisalu,N.,Lee,M.S., Koroleva,G., McCarthy,S.E., Gestole,M.C., Wolfe,N.D.,Fair,J.N., Schneider,B.S., Wright,L.L., Huggins,J.,Whitehouse,C.A., Wemakoy,E.O., Muyembe-Tamfum,J.J., Hensley,L.E.,Palacios,G.F. and Rimoin,A.W.	Genomic variability of monkeypox virus among humans, Democratic Republic of the Congo	Emerging Infect. Dis. 20 (2), 232-239 (2014)	Kugelman,J.R., Johnston,S.C., Mulembakani,P.M., Kisalu,N.,Lee,M.S., Koroleva,G., McCarthy,S.E., Gestole,M.C., Wolfe,N.D.,Fair,J.N., Wright,L.L., Huggins,J., Whitehouse,C.A., Wemakoy,E.O.,Muyembe-Tamfum,J.J., Hensley,L.E., Palacios,G. and Rimoin,A.W.	Direct Submission	Submitted (27-SEP-2012) Center for Genome Sciences, United States Army Medical Research Institute of Infectious Diseases (USAMRIID), 1425 Porter St, Frederick, MD 21702, USA
RS2	JX878408	JX878408.1	196740 bp	scab or vesicle material	1905-06-28	Sankuru District,DRC	2014-01-14	Monkeypox virus isolate DRC 06-0970, complete genome.	Kugelman,J.R., Johnston,S.C., Mulembakani,P.M., Kisalu,N.,Lee,M.S., Koroleva,G., McCarthy,S.E., Gestole,M.C., Wolfe,N.D.,Fair,J.N., Schneider,B.S., Wright,L.L., Huggins,J.,Whitehouse,C.A., Wemakoy,E.O., Muyembe-Tamfum,J.J., Hensley,L.E.,Palacios,G.F. and Rimoin,A.W.	Genomic variability of monkeypox virus among humans, Democratic Republic of the Congo	Emerging Infect. Dis. 20 (2), 232-239 (2014)	Kugelman,J.R., Johnston,S.C., Mulembakani,P.M., Kisalu,N.,Lee,M.S., Koroleva,G., McCarthy,S.E., Gestole,M.C., Wolfe,N.D.,Fair,J.N., Wright,L.L., Huggins,J., Whitehouse,C.A., Wemakoy,E.O.,Muyembe-Tamfum,J.J., Hensley,L.E., Palacios,G. and Rimoin,A.W.	Direct Submission	Submitted (27-SEP-2012) Center for Genome Sciences, United States Army Medical Research Institute of Infectious Diseases (USAMRIID), 1425 Porter St, Frederick, MD 21702, USA
RS2	JX878407	JX878407.1	196440 bp	scab or vesicle material	1905-06-28	Sankuru District,DRC	2014-01-14	Monkeypox virus isolate DRC 06-0950, complete genome.	Kugelman,J.R., Johnston,S.C., Mulembakani,P.M., Kisalu,N.,Lee,M.S., Koroleva,G., McCarthy,S.E., Gestole,M.C., Wolfe,N.D.,Fair,J.N., Schneider,B.S., Wright,L.L., Huggins,J.,Whitehouse,C.A., Wemakoy,E.O., Muyembe-Tamfum,J.J., Hensley,L.E.,Palacios,G.F. and Rimoin,A.W.	Genomic variability of monkeypox virus among humans, Democratic Republic of the Congo	Emerging Infect. Dis. 20 (2), 232-239 (2014)	Kugelman,J.R., Johnston,S.C., Mulembakani,P.M., Kisalu,N.,Lee,M.S., Koroleva,G., McCarthy,S.E., Gestole,M.C., Wolfe,N.D.,Fair,J.N., Wright,L.L., Huggins,J., Whitehouse,C.A., Wemakoy,E.O.,Muyembe-Tamfum,J.J., Hensley,L.E., Palacios,G. and Rimoin,A.W.	Direct Submission	Submitted (27-SEP-2012) Center for Genome Sciences, United States Army Medical Research Institute of Infectious Diseases (USAMRIID), 1425 Porter St, Frederick, MD 21702, USA
RS2	KJ642619	KJ642619.1	196546 bp		1905-06-10	Gabon	2015-05-11	Monkeypox virus strain Gabon-1988, complete genome.	Nakazawa,Y., Mauldin,M.R., Emerson,G.L., Reynolds,M.G., Lash,R.R., Gao,J., Zhao,H., Li,Y., Muyembe,J.J., Kingebeni,P.M., Wemakoy,O., Malekani,J., Karem,K.L., Damon,I.K. and Carroll,D.S.	A phylogeographic investigation of African monkeypox	Viruses 7 (4), 2168-2184 (2015)	Nakazawa,Y., Emerson,G.L., Reynolds,M.G., Lash,R.R., Lil,Y., Weil,R.M., Muyembe,J.-J., Kingbeni,P.M., Wemakoy,O., Malekani,J., Balilo,M., Karem,K.L., Damon,I.K. and Carroll,D.S.	Direct Submission	Submitted (28-MAR-2014) Poxvirus Program, Centers for Disease Control and Prevention, 1600 Clifton Rd. NE, Atlanta, GA 30333, USA
RS2	KJ642618	KJ642618.1	194363 bp	human	1905-06-12	Ekoumdouma, Cameroon	2015-05-11	Monkeypox virus strain Cameroon-1990, complete genome.	Nakazawa,Y., Mauldin,M.R., Emerson,G.L., Reynolds,M.G., Lash,R.R., Gao,J., Zhao,H., Li,Y., Muyembe,J.J., Kingebeni,P.M., Wemakoy,O., Malekani,J., Karem,K.L., Damon,I.K. and Carroll,D.S. TITLE A phylogeographic investigation of African monkeypox	A phylogeographic investigation of African monkeypox	Viruses 7 (4), 2168-2184 (2015)	Nakazawa,Y., Emerson,G.L., Reynolds,M.G., Lash,R.R., Lil,Y.,Weil,R.M., Muyembe,J.-J., Kingbeni,P.M., Wemakoy,O., Malekani,J.,Balilo,M., Karem,K.L., Damon,I.K. and Carroll,D.S.	Direct Submission	Submitted (28-MAR-2014) Poxvirus Program, Centers for Disease Control and Prevention, 1600 Clifton Rd. NE, Atlanta, GA 30333, USA
RS5	KJ642617	KJ642617.1	197551 bp	human	1905-05-24	Ihie, Nigeria	2015-05-11	Monkeypox virus strain Nigeria-SE-1971, complete genome.	Nakazawa,Y., Mauldin,M.R., Emerson,G.L., Reynolds,M.G., Lash,R.R., Gao,J., Zhao,H., Li,Y., Muyembe,J.J., Kingebeni,P.M., Wemakoy,O.,Malekani,J., Karem,K.L., Damon,I.K. and Carroll,D.S.	A phylogeographic investigation of African monkeypox	Viruses 7 (4), 2168-2184 (2015)	Nakazawa,Y., Emerson,G.L., Reynolds,M.G., Lash,R.R., Lil,Y.,Weil,R.M., Muyembe,J.-J., Kingbeni,P.M., Wemakoy,O., Malekani,J.,Balilo,M., Karem,K.L., Damon,I.K. and Carroll,D.S.	Direct Submission	Submitted (28-MAR-2014) Poxvirus Program, Centers for Disease Control and Prevention, 1600 Clifton Rd. NE, Atlanta, GA 30333, USA
RS3	KJ642616	KJ642616.1	198741 bp	Pan troglodytes	1905-05-21	France: Paris	2015-05-11	Monkeypox virus strain PCH, complete genome.	Nakazawa,Y., Mauldin,M.R., Emerson,G.L., Reynolds,M.G., Lash,R.R.,Gao,J., Zhao,H., Li,Y., Muyembe,J.J., Kingebeni,P.M., Wemakoy,O.,Malekani,J., Karem,K.L., Damon,I.K. and Carroll,D.S.	A phylogeographic investigation of African monkeypox	Viruses 7 (4), 2168-2184 (2015)	Nakazawa,Y., Emerson,G.L., Reynolds,M.G., Lash,R.R., Lil,Y., Weil,R.M., Muyembe,J.-J., Kingbeni,P.M., Wemakoy,O., Malekani,J., Balilo,M., Karem,K.L., Damon,I.K. and Carroll,D.S.	Direct Submission	Submitted (28-MAR-2014) Poxvirus Program, Centers for Disease Control and Prevention, 1600 Clifton Rd. NE, Atlanta, GA 30333, USA
RS4	KJ642615	KJ642615.1	197792 bp	human	1905-05-31	Omifunfun, Nigeria	2015-05-11	Monkeypox virus strain W-Nigeria, complete genome.	Nakazawa,Y., Mauldin,M.R., Emerson,G.L., Reynolds,M.G., Lash,R.R., Gao,J., Zhao,H., Li,Y., Muyembe,J.J., Kingebeni,P.M., Wemakoy,O.,Malekani,J., Karem,K.L., Damon,I.K. and Carroll,D.S.	A phylogeographic investigation of African monkeypox	Viruses 7 (4), 2168-2184 (2015)	Nakazawa,Y., Emerson,G.L., Reynolds,M.G., Lash,R.R., Lil,Y.,Weil,R.M., Muyembe,J.-J., Kingbeni,P.M., Wemakoy,O., Malekani,J.,Balilo,M., Karem,K.L., Damon,I.K. and Carroll,D.S.	Direct Submission	Submitted (28-MAR-2014) Poxvirus Program, Centers for Disease Control and Prevention, 1600 Clifton Rd. NE, Atlanta, GA 30333, USA
RS3	KJ642614	KJ642614.1	190083 bp	orangutan	1905-05-18	Netherlands: Rotterdam	2015-05-11	Monkeypox virus strain UTC, complete genome.	Nakazawa,Y., Mauldin,M.R., Emerson,G.L., Reynolds,M.G., Lash,R.R., Gao,J., Zhao,H., Li,Y., Muyembe,J.J., Kingebeni,P.M., Wemakoy,O., Malekani,J., Karem,K.L., Damon,I.K. and Carroll,D.S.	A phylogeographic investigation of African monkeypox	Viruses 7 (4), 2168-2184 (2015)	Nakazawa,Y., Emerson,G.L., Reynolds,M.G., Lash,R.R., Lil,Y.,Weil,R.M., Muyembe,J.-J., Kingbeni,P.M., Wemakoy,O., Malekani,J.,Balilo,M., Karem,K.L., Damon,I.K. and Carroll,D.S.	Direct Submission	Submitted (28-MAR-2014) Poxvirus Program, Centers for Disease Control and Prevention, 1600 Clifton Rd. NE, Atlanta, GA 30333, USA
RS2	KJ642613	KJ642613.1	196442 bp	human	1905-05-23	Bokenda, DRC (Zaire)	2015-05-11	Monkeypox virus strain Congo_8, complete genome.	Nakazawa,Y., Mauldin,M.R., Emerson,G.L., Reynolds,M.G., Lash,R.R.,Gao,J., Zhao,H., Li,Y., Muyembe,J.J., Kingebeni,P.M., Wemakoy,O.,Malekani,J., Karem,K.L., Damon,I.K. and Carroll,D.S.	A phylogeographic investigation of African monkeypox	Viruses 7 (4), 2168-2184 (2015)	Nakazawa,Y., Emerson,G.L., Reynolds,M.G., Lash,R.R., Lil,Y., Weil,R.M., Muyembe,J.-J., Kingbeni,P.M., Wemakoy,O., Malekani,J., Balilo,M., Karem,K.L., Damon,I.K. and Carroll,D.S.	Direct Submission	Submitted (28-MAR-2014) Poxvirus Program, Centers for Disease Control and Prevention, 1600 Clifton Rd. NE, Atlanta, GA 30333, USA
RS2	KJ642612	KJ642612.1	194744 bp	human	1905-06-08	Ikubi, DRC (Zaire)	2015-05-11	Monkeypox virus strain Ikubi, complete genome.	Nakazawa,Y., Mauldin,M.R., Emerson,G.L., Reynolds,M.G., Lash,R.R.,Gao,J., Zhao,H., Li,Y., Muyembe,J.J., Kingebeni,P.M., Wemakoy,O., Malekani,J., Karem,K.L., Damon,I.K. and Carroll,D.S.	A phylogeographic investigation of African monkeypox	Submitted (28-MAR-2014) Poxvirus Program, Centers for Disease Control and Prevention, 1600 Clifton Rd. NE, Atlanta, GA 30333, USA
RS2	KP849471	KP849471.1	197248 bp	squirrel	1905-06-07	Yambuku, DRC (Zaire)	2015-05-13	Monkeypox virus isolate Yambuku_DRC_1985, complete genome.	Nakazawa,Y., Mauldin,M.R., Emerson,G.L., Reynolds,M.G., Lash,R.R.,Gao,J., Zhao,H., Li,Y., Muyembe,J.J., Kingebeni,P.M., Wemakoy,O.,Malekani,J., Karem,K.L., Damon,I.K. and Carroll,D.S.	A phylogeographic investigation of african monkeypox	Viruses 7 (4), 2168-2184 (2015)	Yoshinori,N., Mauldin,M.R., Emerson,G.L., Reynolds,M.G., Lash,R.R.,Gao,J., Zhao,H., Li,Y., Muyembe,J.-J., Kingbeni,P.M., Wemakoy,O.,Malekani,J., Karem,K.L., Damon,I.K. and Carroll,D.S.	Direct Submission	Submitted (23-FEB-2015) Biochemistry and Microbiology, University of Victoria, 3800 Finnerty Road, Victoria, BC V8P5C2, Canada
RS3	KP849470	KP849470.1	200397 bp	human	1905-05-24	Cote d’Ivoire	2015-05-13	Monkeypox virus isolate Cote d'Ivoire_1971, complete genome.	Nakazawa,Y., Mauldin,M.R., Emerson,G.L., Reynolds,M.G., Lash,R.R.,Gao,J., Zhao,H., Li,Y., Muyembe,J.J., Kingebeni,P.M., Wemakoy,O.,Malekani,J., Karem,K.L., Damon,I.K. and Carroll,D.S.	A phylogeographic investigation of african monkeypox	Viruses 7 (4), 2168-2184 (2015)	Yoshinori,N., Mauldin,M.R., Emerson,G.L., Reynolds,M.G., Lash,R.R.,Gao,J., Zhao,H., Li,Y., Muyembe,J.-J., Kingbeni,P.M., Wemakoy,O.,Malekani,J., Karem,K.L., Damon,I.K. and Carroll,D.S.	Direct Submission	Submitted (23-FEB-2015) Biochemistry and Microbiology, University of Victoria, 3800 Finnerty Road, Victoria, BC V8P5C2, Canada
RS2	KP849469	KP849469.1	197422 bp	human	1905-06-30	Boende, DRC	2015-05-13	Monkeypox virus isolate Boende_DRC_2008, complete genome.	Nakazawa,Y., Mauldin,M.R., Emerson,G.L., Reynolds,M.G., Lash,R.R.,Gao,J., Zhao,H., Li,Y., Muyembe,J.J., Kingebeni,P.M., Wemakoy,O.,Malekani,J., Karem,K.L., Damon,I.K. and Carroll,D.S.	A phylogeographic investigation of african monkeypox	Viruses 7 (4), 2168-2184 (2015)	Yoshinori,N., Mauldin,M.R., Emerson,G.L., Reynolds,M.G., Lash,R.R.,Gao,J., Zhao,H., Li,Y., Muyembe,J.-J., Kingbeni,P.M., Wemakoy,O.,Malekani,J., Karem,K.L., Damon,I.K. and Carroll,D.S.	Direct Submission	Submitted (23-FEB-2015) Biochemistry and Microbiology, University of Victoria, 3800 Finnerty Road, Victoria, BC V8P5C2, Canada
RS6	MK783032	MK783032.1	197566 bp	human	2017-11-01	Nigeria: Rivers State	2019-07-24	UNVERIFIED: Monkeypox virus strain 3030, complete genome.	Yinka-Ogunleye,A., Aruna,O., Dalhat,M., Ogoina,D., McCollum,A.,Disu,Y., Mamadu,I., Akinpelu,A., Ahmad,A., Burga,J., Ndoreraho,A.,Nkunzimana,E., Manneh,L., Mohammed,A., Adeoye,O., Tom-Aba,D.,Silenou,B., Ipadeola,O., Saleh,M., Adeyemo,A., Nwadiutor,I.,Aworabhi,N., Uke,P., John,D., Wakama,P., Reynolds,M., Mauldin,M.,Doty,J., Wilkins,K., Musa,J., Khalakdina,A., Adedeji,A., Mba,N.,Ojo,O., Krause,G. an…	Outbreak of human monkeypox in Nigeria in 2017-18: a clinical and epidemiological report	Lancet Infect Dis (2019) In press	Mauldin,M.R., Li,Y. and Gao,J.	Direct Submission	Submitted (10-APR-2019) NCEZID/DHCPP/PRB, CDC, 1600 Clifton Rd,Atlanta, GA 30333, USA
RS6	MK783031	MK783031.1	197566 bp	human	2017-11-09	Nigeria: Rivers State	2019-07-24	UNVERIFIED: Monkeypox virus strain 3020, complete genome.	Yinka-Ogunleye,A., Aruna,O., Dalhat,M., Ogoina,D., McCollum,A.,Disu,Y., Mamadu,I., Akinpelu,A., Ahmad,A., Burga,J., Ndoreraho,A.,Nkunzimana,E., Manneh,L., Mohammed,A., Adeoye,O., Tom-Aba,D.,Silenou,B., Ipadeola,O., Saleh,M., Adeyemo,A., Nwadiutor,I.,Aworabhi,N., Uke,P., John,D., Wakama,P., Reynolds,M., Mauldin,M.,Doty,J., Wilkins,K., Musa,J., Khalakdina,A., Adedeji,A., Mba,N.,Ojo,O., Krause,G. an…	Outbreak of human monkeypox in Nigeria in 2017-18: a clinical and epidemiological report	Lancet Infect Dis (2019) In press	Mauldin,M.R., Li,Y. and Gao,J.	Direct Submission	Submitted (10-APR-2019) NCEZID/DHCPP/PRB, CDC, 1600 Clifton Rd,Atlanta, GA 30333, USA
RS6	MK783030	MK783030.1	197566 bp	human	2017-11-30	Nigeria: Rivers State	2019-07-24	UNVERIFIED: Monkeypox virus strain 3025, complete genome.	Yinka-Ogunleye,A., Aruna,O., Dalhat,M., Ogoina,D., McCollum,A.,Disu,Y., Mamadu,I., Akinpelu,A., Ahmad,A., Burga,J., Ndoreraho,A.,Nkunzimana,E., Manneh,L., Mohammed,A., Adeoye,O., Tom-Aba,D.,Silenou,B., Ipadeola,O., Saleh,M., Adeyemo,A., Nwadiutor,I.,Aworabhi,N., Uke,P., John,D., Wakama,P., Reynolds,M., Mauldin,M.,Doty,J., Wilkins,K., Musa,J., Khalakdina,A., Adedeji,A., Mba,N.,Ojo,O., Krause,G. an…	Outbreak of human monkeypox in Nigeria in 2017-18: a clinical and epidemiological report	Lancet Infect Dis (2019) In press	Mauldin,M.R., Li,Y. and Gao,J.	Direct Submission	Submitted (10-APR-2019) NCEZID/DHCPP/PRB, CDC, 1600 Clifton Rd,Atlanta, GA 30333, USA
RS6	MK783029	MK783029.1	197566 bp	human	2017-12-06	Nigeria: Rivers State	2019-07-24	UNVERIFIED: Monkeypox virus strain 3029, complete genome.	Yinka-Ogunleye,A., Aruna,O., Dalhat,M., Ogoina,D., McCollum,A.,Disu,Y., Mamadu,I., Akinpelu,A., Ahmad,A., Burga,J., Ndoreraho,A.,Nkunzimana,E., Manneh,L., Mohammed,A., Adeoye,O., Tom-Aba,D.,Silenou,B., Ipadeola,O., Saleh,M., Adeyemo,A., Nwadiutor,I.,Aworabhi,N., Uke,P., John,D., Wakama,P., Reynolds,M., Mauldin,M.,Doty,J., Wilkins,K., Musa,J., Khalakdina,A., Adedeji,A., Mba,N.,Ojo,O., Krause,G. an…	Outbreak of human monkeypox in Nigeria in 2017-18: a clinical and epidemiological report	Lancet Infect Dis (2019) In press	Mauldin,M.R., Li,Y. and Gao,J.	Direct Submission	Submitted (10-APR-2019) NCEZID/DHCPP/PRB, CDC, 1600 Clifton Rd,Atlanta, GA 30333, USA
RS6	MK783028	MK783028.1	197566 bp	human	2017-11-09	Nigeria: Rivers State	2019-07-24	UNVERIFIED: Monkeypox virus strain 3019, complete genome.	Yinka-Ogunleye,A., Aruna,O., Dalhat,M., Ogoina,D., McCollum,A.,Disu,Y., Mamadu,I., Akinpelu,A., Ahmad,A., Burga,J., Ndoreraho,A.,Nkunzimana,E., Manneh,L., Mohammed,A., Adeoye,O., Tom-Aba,D.,Silenou,B., Ipadeola,O., Saleh,M., Adeyemo,A., Nwadiutor,I.,Aworabhi,N., Uke,P., John,D., Wakama,P., Reynolds,M., Mauldin,M.,Doty,J., Wilkins,K., Musa,J., Khalakdina,A., Adedeji,A., Mba,N.,Ojo,O., Krause,G. an…	Outbreak of human monkeypox in Nigeria in 2017-18: a clinical and	Lancet Infect Dis (2019) In press	Mauldin,M.R., Li,Y. and Gao,J.	Direct Submission	Submitted (10-APR-2019) NCEZID/DHCPP/PRB, CDC, 1600 Clifton Rd,Atlanta, GA 30333, USA
RS8	MN648051	MN648051.1	197417 bp	human	2018-10-04	Israel	2020-01-09	Monkeypox virus strain Israel_2018, complete genome.	Cohen Gihon,I., Israeli,O., Shifman,O., Erez,N., Melamed,S.,Paran,N., Beth-Din,A. and Zvi,A.	Direct Submission	Submitted (05-NOV-2019) Biochemistry and Molecular Biology, Israel Institute for Biological Research, Reuven 24, Ness Ziona 74100,Israel
RS3	MN346702	MN346702.1	198312 bp	Pan troglodytes	2018-05-11	Cote d'Ivoire	2020-04-28	UNVERIFIED: Monkeypox virus isolate MPXV_TNP_2018_East_Paddy,complete genome.	Patrono,L.V., Pleh,K., Samuni,L., Ulrich,M., Roethemeier,C.,Sachse,A., Muschter,S., Nitsche,A., Couacy-Hymann,E., Boesch,C., Wittig,R.M., Calvignac-Spencer,S. and Leendertz,F.H.	Monkeypox virus emergence in wild chimpanzees reveals distinct clinical outcomes and viral diversity	Nat Microbiol (2020) In press	Patrono,L.V., Calvignac-Spencer,S. and Leendertz,F.H.	Direct Submission	Submitted (21-AUG-2019) Project Group Epidemiology of Highly Pathogenic Microorganisms, Robert Koch Institute, Seestrasse 10, Berlin 13353, Germany
RS3	MN346700	MN346700.1	198298 bp	Pan troglodytes	2017-01-31	Cote d'Ivoire	2020-04-28	UNVERIFIED: Monkeypox virus isolate MPXV_TNP_2017_South_Ravel_2, complete genome.	Patrono,L.V., Pleh,K., Samuni,L., Ulrich,M., Roethemeier,C., Sachse,A., Muschter,S., Nitsche,A., Couacy-Hymann,E., Boesch,C.,Wittig,R.M., Calvignac-Spencer,S. and Leendertz,F.H.	Monkeypox virus emergence in wild chimpanzees reveals distinct clinical outcomes and viral diversity	Nat Microbiol (2020) In press	Patrono,L.V., Calvignac-Spencer,S. and Leendertz,F.H.	Direct Submission	Submitted (21-AUG-2019) Project Group Epidemiology of Highly Pathogenic Microorganisms, Robert Koch Institute, Seestrasse 10, Berlin 13353, Germany
RS3	MN346699	MN346699.1	198298 bp	Pan troglodytes	2017-01-23	Cote d'Ivoire	2020-04-28	UNVERIFIED: Monkeypox virus isolate MPXV_TNP_2017_South_Ravel_1, complete genome	Patrono,L.V., Pleh,K., Samuni,L., Ulrich,M., Roethemeier,C.,Sachse,A., Muschter,S., Nitsche,A., Couacy-Hymann,E., Boesch,C., Wittig,R.M., Calvignac-Spencer,S. and Leendertz,F.H.	Monkeypox virus emergence in wild chimpanzees reveals distinct clinical outcomes and viral diversity	Nat Microbiol (2020) In press	Patrono,L.V., Calvignac-Spencer,S. and Leendertz,F.H.	Direct Submission	Submitted (21-AUG-2019) Project Group Epidemiology of Highly Pathogenic Microorganisms, Robert Koch Institute, Seestrasse 10, Berlin 13353, Germany
RS3	MN346698	MN346698.1	198298 bp	Pan troglodytes	2017-01-24	Cote d'Ivoire	2020-04-28	UNVERIFIED: Monkeypox virus isolate MPXV_TNP_2017_South_Pushkin, complete genome.	Patrono,L.V., Pleh,K., Samuni,L., Ulrich,M., Roethemeier,C.,Sachse,A., Muschter,S., Nitsche,A., Couacy-Hymann,E., Boesch,C., Wittig,R.M., Calvignac-Spencer,S. and Leendertz,F.H.	Monkeypox virus emergence in wild chimpanzees reveals distinct clinical outcomes and viral diversity	Nat Microbiol (2020) In press	Patrono,L.V., Calvignac-Spencer,S. and Leendertz,F.H.	Direct Submission	Submitted (21-AUG-2019) Project Group Epidemiology of Highly Pathogenic Microorganisms, Robert Koch Institute, Seestrasse 10, Berlin 13353, Germany
RS3	MN346696	MN346696.1	198365 bp	Pan troglodytes	2017-04-03	Cote d'Ivoire	2020-04-28	UNVERIFIED: Monkeypox virus isolate MPXV_TNP_2017_North_Surprise_1,complete genome.	Patrono,L.V., Pleh,K., Samuni,L., Ulrich,M., Roethemeier,C.,Sachse,A., Muschter,S., Nitsche,A., Couacy-Hymann,E., Boesch,C., Wittig,R.M., Calvignac-Spencer,S. and Leendertz,F.H.	Monkeypox virus emergence in wild chimpanzees reveals distinct clinical outcomes and viral diversity	Nat Microbiol (2020) In press	Patrono,L.V., Calvignac-Spencer,S. and Leendertz,F.H.	Direct Submission	Submitted (21-AUG-2019) Project Group Epidemiology of Highly Pathogenic Microorganisms, Robert Koch Institute, Seestrasse 10, Berlin 13353, Germany
RS3	MN346695	MN346695.1	198361 bp	Pan troglodytes	2017-04-02	Cote d'Ivoire	2020-04-28	UNVERIFIED: Monkeypox virus isolate MPXV_TNP_2017_North_Sidonie,complete genome.	Patrono,L.V., Pleh,K., Samuni,L., Ulrich,M., Roethemeier,C.,Sachse,A., Muschter,S., Nitsche,A., Couacy-Hymann,E., Boesch,C., Wittig,R.M., Calvignac-Spencer,S. and Leendertz,F.H.	Monkeypox virus emergence in wild chimpanzees reveals distinct clinical outcomes and viral diversity	Nat Microbiol (2020) In press	Patrono,L.V., Calvignac-Spencer,S. and Leendertz,F.H.	Direct Submission	Submitted (21-AUG-2019) Project Group Epidemiology of Highly Pathogenic Microorganisms, Robert Koch Institute, Seestrasse 10, Berlin 13353, Germany
RS3	MN346694	MN346694.1	198406 bp	Pan troglodytes	2017-03-28	Cote d'Ivoire	2020-04-28	UNVERIFIED: Monkeypox virus isolate MPXV_TNP_2017_North_Saro,complete genome.	Patrono,L.V., Pleh,K., Samuni,L., Ulrich,M., Roethemeier,C.,Sachse,A., Muschter,S., Nitsche,A., Couacy-Hymann,E., Boesch,C., Wittig,R.M., Calvignac-Spencer,S. and Leendertz,F.H.	Monkeypox virus emergence in wild chimpanzees reveals distinct clinical outcomes and viral diversity	Nat Microbiol (2020) In press	Patrono,L.V., Calvignac-Spencer,S. and Leendertz,F.H.	Direct Submission	Submitted (21-AUG-2019) Project Group Epidemiology of Highly Pathogenic Microorganisms, Robert Koch Institute, Seestrasse 10, Berlin 13353, Germany
RS3	MN346693	MN346693.1	193146 bp	Pan troglodytes	2017-04-08	Cote d'Ivoire	2020-04-28	UNVERIFIED: Monkeypox virus isolate MPXV_TNP_2017_North_Ponan, complete genome.	Patrono,L.V., Pleh,K., Samuni,L., Ulrich,M., Roethemeier,C.,Sachse,A., Muschter,S., Nitsche,A., Couacy-Hymann,E., Boesch,C., Wittig,R.M., Calvignac-Spencer,S. and Leendertz,F.H.	Monkeypox virus emergence in wild chimpanzees reveals distinct clinical outcomes and viral diversity	Nat Microbiol (2020) In press	Patrono,L.V., Calvignac-Spencer,S. and Leendertz,F.H.	Direct Submission	Submitted (21-AUG-2019) Project Group Epidemiology of Highly Pathogenic Microorganisms, Robert Koch Institute, Seestrasse 10, Berlin 13353, Germany
RS3	MN346692	MN346692.1	198412 bp	Pan troglodytes	2017-03-05	Cote d'Ivoire	2020-04-28	UNVERIFIED: Monkeypox virus isolate MPXV_TNP_2017_North_Mama,complete genome.	Patrono,L.V., Pleh,K., Samuni,L., Ulrich,M., Roethemeier,C.,Sachse,A., Muschter,S., Nitsche,A., Couacy-Hymann,E., Boesch,C., Wittig,R.M., Calvignac-Spencer,S. and Leendertz,F.H.	Monkeypox virus emergence in wild chimpanzees reveals distinct clinical outcomes and viral diversity	Nat Microbiol (2020) In press	Patrono,L.V., Calvignac-Spencer,S. and Leendertz,F.H.	Direct Submission	Submitted (21-AUG-2019) Project Group Epidemiology of Highly Pathogenic Microorganisms, Robert Koch Institute, Seestrasse 10, Berlin 13353, Germany
RS3	MN346690	MN346690.1	198441 bp	Pan troglodytes	2017-03-13	Cote d'Ivoire	2020-04-28	UNVERIFIED: Monkeypox virus isolate MPXV_TNP_2017_North_Bic,complete genome.	Patrono,L.V., Pleh,K., Samuni,L., Ulrich,M., Roethemeier,C.,Sachse,A., Muschter,S., Nitsche,A., Couacy-Hymann,E., Boesch,C., Wittig,R.M., Calvignac-Spencer,S. and Leendertz,F.H.	Monkeypox virus emergence in wild chimpanzees reveals distinct clinical outcomes and viral diversity	Nat Microbiol (2020) In press	Patrono,L.V., Calvignac-Spencer,S. and Leendertz,F.H.	Direct Submission	Submitted (21-AUG-2019) Project Group Epidemiology of Highly Pathogenic Microorganisms, Robert Koch Institute, Seestrasse 10, Berlin 13353, Germany
RS3	MT903348	MT903348.1	198780 bp	Rope Squirrel	1905-06-25	USA	2020-09-15	Monkeypox virus isolate MPXV-USA2003_099_Rope_Squirrel, complete genome.	Mauldin,M.R., McCollum,A.M., Nakazawa,Y.J., Mandra,A.,Whitehouse,E.R., Davidson,W., Zhao,H., Gao,J., Li,Y., Doty,J.,Yinka-Ogunleye,A., Akinpelu,A., Aruna,O., Naidoo,D.,Lewandowski,K., Afrough,B., Graham,V., Aarons,E., Hewson,R.,Vipond,R., Dunning,J., Chand,M., Brown,C., Cohen-Gihon,I., Erez,N.,Shifman,O., Israeli,O., Sharon,M., Schwartz,E., Beth-Din,A.,Zvi,A., Mak,T.M., Ng,Y.K., Cui,L., Lin,R.T.P…	Exportation of Monkeypox virus from the African continent	J. Infect. Dis. (2020) In press	Mauldin,M.R., Gao,J., Li,Y. and Nakazawa,Y.	Direct Submission	Submitted (20-JUL-2020) NCEZID/DHCPP/PRB, CDC, 1600 Clifton Rd,Atlanta, GA 30333, USA
RS3	MT903347	MT903347.1	198780 bp	Dormouse	1905-06-25	USA	2020-09-15	Monkeypox virus isolate MPXV-USA2003_099_Dormouse, complete genome.	Mauldin,M.R., McCollum,A.M., Nakazawa,Y.J., Mandra,A.,Whitehouse,E.R., Davidson,W., Zhao,H., Gao,J., Li,Y., Doty,J.,Yinka-Ogunleye,A., Akinpelu,A., Aruna,O., Naidoo,D.,Lewandowski,K., Afrough,B., Graham,V., Aarons,E., Hewson,R.,Vipond,R., Dunning,J., Chand,M., Brown,C., Cohen-Gihon,I., Erez,N.,Shifman,O., Israeli,O., Sharon,M., Schwartz,E., Beth-Din,A.,Zvi,A., Mak,T.M., Ng,Y.K., Cui,L., Lin,R.T.P…	Exportation of Monkeypox virus from the African continent	J. Infect. Dis. (2020) In press	Mauldin,M.R., Gao,J., Li,Y. and Nakazawa,Y.	Direct Submission	Submitted (20-JUL-2020) NCEZID/DHCPP/PRB, CDC, 1600 Clifton Rd, Atlanta, GA 30333, USA
RS3	MT903346	MT903346.1	198778 bp	Cricetomys gambianus	1905-06-25	USA	2020-09-15	Monkeypox virus isolate MPXV-USA2003_099_Gambian_Rat, complete genome.	Mauldin,M.R., McCollum,A.M., Nakazawa,Y.J., Mandra,A.,Whitehouse,E.R., Davidson,W., Zhao,H., Gao,J., Li,Y., Doty,J.,Yinka-Ogunleye,A., Akinpelu,A., Aruna,O., Naidoo,D.,Lewandowski,K., Afrough,B., Graham,V., Aarons,E., Hewson,R.,Vipond,R., Dunning,J., Chand,M., Brown,C., Cohen-Gihon,I., Erez,N.,Shifman,O., Israeli,O., Sharon,M., Schwartz,E., Beth-Din,A.,Zvi,A., Mak,T.M., Ng,Y.K., Cui,L., Lin,R.T.P…	Exportation of Monkeypox virus from the African continent	J. Infect. Dis. (2020) In press	Mauldin,M.R., Gao,J., Li,Y. and Nakazawa,Y.	Direct Submission	Submitted (20-JUL-2020) NCEZID/DHCPP/PRB, CDC, 1600 Clifton Rd,Atlanta, GA 30333, USA
RS8	MT903345	MT903345.1	197205 bp	human	1905-07-10	United Kingdom: Great Britain	2020-09-15	Monkeypox virus isolate MPXV-UK_P3, complete genome.	Mauldin,M.R., McCollum,A.M., Nakazawa,Y.J., Mandra,A.,Whitehouse,E.R., Davidson,W., Zhao,H., Gao,J., Li,Y., Doty,J.,Yinka-Ogunleye,A., Akinpelu,A., Aruna,O., Naidoo,D.,Lewandowski,K., Afrough,B., Graham,V., Aarons,E., Hewson,R.,Vipond,R., Dunning,J., Chand,M., Brown,C., Cohen-Gihon,I., Erez,N.,Shifman,O., Israeli,O., Sharon,M., Schwartz,E., Beth-Din,A.,Zvi,A., Mak,T.M., Ng,Y.K., Cui,L., Lin,R.T.P…	Exportation of Monkeypox virus from the African continent	J. Infect. Dis. (2020) In press	Mauldin,M.R., Gao,J., Li,Y. and Nakazawa,Y.	Direct Submission	Submitted (20-JUL-2020) NCEZID/DHCPP/PRB, CDC, 1600 Clifton Rd, Atlanta, GA 30333, USA
RS8	MT903344	MT903344.1	197233 bp	human	1905-07-10	United Kingdom: Great Britain	2020-09-15	Monkeypox virus isolate MPXV-UK_P2, complete genome.	Mauldin,M.R., McCollum,A.M., Nakazawa,Y.J., Mandra,A.,Whitehouse,E.R., Davidson,W., Zhao,H., Gao,J., Li,Y., Doty,J.,Yinka-Ogunleye,A., Akinpelu,A., Aruna,O., Naidoo,D.,Lewandowski,K., Afrough,B., Graham,V., Aarons,E., Hewson,R.,Vipond,R., Dunning,J., Chand,M., Brown,C., Cohen-Gihon,I., Erez,N.,Shifman,O., Israeli,O., Sharon,M., Schwartz,E., Beth-Din,A.,Zvi,A., Mak,T.M., Ng,Y.K., Cui,L., Lin,R.T.P…	Exportation of Monkeypox virus from the African continent	J. Infect. Dis. (2020) In press	Mauldin,M.R., Gao,J., Li,Y. and Nakazawa,Y.	Direct Submission	Submitted (20-JUL-2020) NCEZID/DHCPP/PRB, CDC, 1600 Clifton Rd,Atlanta, GA 30333, USA
RS8	MT903343	MT903343.1	197134 bp	human	1905-07-10	United Kingdom: Great Britain	2020-09-15	Monkeypox virus isolate MPXV-UK_P1, complete genome.	Mauldin,M.R., McCollum,A.M., Nakazawa,Y.J., Mandra,A.,Whitehouse,E.R., Davidson,W., Zhao,H., Gao,J., Li,Y., Doty,J.,Yinka-Ogunleye,A., Akinpelu,A., Aruna,O., Naidoo,D.,Lewandowski,K., Afrough,B., Graham,V., Aarons,E., Hewson,R.,Vipond,R., Dunning,J., Chand,M., Brown,C., Cohen-Gihon,I., Erez,N.,Shifman,O., Israeli,O., Sharon,M., Schwartz,E., Beth-Din,A.,Zvi,A., Mak,T.M., Ng,Y.K., Cui,L., Lin,R.T.P…	Exportation of Monkeypox virus from the African continent	J. Infect. Dis. (2020) In press	Mauldin,M.R., Gao,J., Li,Y. and Nakazawa,Y.	Direct Submission	Submitted (20-JUL-2020) NCEZID/DHCPP/PRB, CDC, 1600 Clifton Rd, Atlanta, GA 30333, USA
RS8	MT903342	MT903342.1	197309 bp	human	1905-07-11	Singapore	2020-09-15	Monkeypox virus isolate MPXV-Singapore, complete genome.	Mauldin,M.R., McCollum,A.M., Nakazawa,Y.J., Mandra,A.,Whitehouse,E.R., Davidson,W., Zhao,H., Gao,J., Li,Y., Doty,J.,Yinka-Ogunleye,A., Akinpelu,A., Aruna,O., Naidoo,D.,Lewandowski,K., Afrough,B., Graham,V., Aarons,E., Hewson,R.,Vipond,R., Dunning,J., Chand,M., Brown,C., Cohen-Gihon,I., Erez,N.,Shifman,O., Israeli,O., Sharon,M., Schwartz,E., Beth-Din,A.,Zvi,A., Mak,T.M., Ng,Y.K., Cui,L., Lin,R.T.P…	Exportation of Monkeypox virus from the African continent	J. Infect. Dis. (2020) In press	Mauldin,M.R., Gao,J., Li,Y. and Nakazawa,Y.	Direct Submission	Submitted (20-JUL-2020) NCEZID/DHCPP/PRB, CDC, 1600 Clifton Rd,Atlanta, GA 30333, USA
RS6	MT903340	MT903340.1	197209 bp	human	1905-07-09	Nigeria: Rivers State	2020-09-15	Monkeypox virus isolate MPXV-M5312_HM12_Rivers, complete genome.	Mauldin,M.R., McCollum,A.M., Nakazawa,Y.J., Mandra,A.,Whitehouse,E.R., Davidson,W., Zhao,H., Gao,J., Li,Y., Doty,J.,Yinka-Ogunleye,A., Akinpelu,A., Aruna,O., Naidoo,D.,Lewandowski,K., Afrough,B., Graham,V., Aarons,E., Hewson,R.,Vipond,R., Dunning,J., Chand,M., Brown,C., Cohen-Gihon,I., Erez,N.,Shifman,O., Israeli,O., Sharon,M., Schwartz,E., Beth-Din,A.,Zvi,A., Mak,T.M., Ng,Y.K., Cui,L., Lin,R.T.P…	Exportation of Monkeypox virus from the African continent	J. Infect. Dis. (2020) In press	Mauldin,M.R., Gao,J., Li,Y. and Nakazawa,Y.	Direct Submission	Submitted (20-JUL-2020) NCEZID/DHCPP/PRB, CDC, 1600 Clifton Rd, Atlanta, GA 30333, USA
RS6	MT903339	MT903339.1	197556 bp	human	1905-07-09	Nigeria: Delta State	2020-09-15	Monkeypox virus isolate MPXV-M3021_Delta, complete genome.	Mauldin,M.R., McCollum,A.M., Nakazawa,Y.J., Mandra,A.,Whitehouse,E.R., Davidson,W., Zhao,H., Gao,J., Li,Y., Doty,J.,Yinka-Ogunleye,A., Akinpelu,A., Aruna,O., Naidoo,D.,Lewandowski,K., Afrough,B., Graham,V., Aarons,E., Hewson,R.,Vipond,R., Dunning,J., Chand,M., Brown,C., Cohen-Gihon,I., Erez,N.,Shifman,O., Israeli,O., Sharon,M., Schwartz,E., Beth-Din,A.,Zvi,A., Mak,T.M., Ng,Y.K., Cui,L., Lin,R.T.P…	Exportation of Monkeypox virus from the African continent	J. Infect. Dis. (2020) In press	Mauldin,M.R., Gao,J., Li,Y. and Nakazawa,Y.	Direct Submission	Submitted (20-JUL-2020) NCEZID/DHCPP/PRB, CDC, 1600 Clifton Rd,Atlanta, GA 30333, USA
RS6	MT903338	MT903338.1	197559 bp	human	1905-07-09	Nigeria: Lagos State	2020-09-15	Monkeypox virus isolate MPXV-M2957_Lagos, complete genome.	Mauldin,M.R., McCollum,A.M., Nakazawa,Y.J., Mandra,A.,Whitehouse,E.R., Davidson,W., Zhao,H., Gao,J., Li,Y., Doty,J.,Yinka-Ogunleye,A., Akinpelu,A., Aruna,O., Naidoo,D.,Lewandowski,K., Afrough,B., Graham,V., Aarons,E., Hewson,R.,Vipond,R., Dunning,J., Chand,M., Brown,C., Cohen-Gihon,I., Erez,N.,Shifman,O., Israeli,O., Sharon,M., Schwartz,E., Beth-Din,A.,Zvi,A., Mak,T.M., Ng,Y.K., Cui,L., Lin,R.T.P…	Exportation of Monkeypox virus from the African continent	J. Infect. Dis. (2020) In press	Mauldin,M.R., Gao,J., Li,Y. and Nakazawa,Y.	Direct Submission	Submitted (20-JUL-2020) NCEZID/DHCPP/PRB, CDC, 1600 Clifton Rd, Atlanta, GA 30333, USA
RS6	MT903337	MT903337.1	197547 bp	human	1905-07-09	Nigeria: FCT	2020-09-15	Monkeypox virus isolate MPXV-M2940_FCT, complete genome.	Mauldin,M.R., McCollum,A.M., Nakazawa,Y.J., Mandra,A.,Whitehouse,E.R., Davidson,W., Zhao,H., Gao,J., Li,Y., Doty,J.,Yinka-Ogunleye,A., Akinpelu,A., Aruna,O., Naidoo,D.,Lewandowski,K., Afrough,B., Graham,V., Aarons,E., Hewson,R.,Vipond,R., Dunning,J., Chand,M., Brown,C., Cohen-Gihon,I., Erez,N.,Shifman,O., Israeli,O., Sharon,M., Schwartz,E., Beth-Din,A.,Zvi,A., Mak,T.M., Ng,Y.K., Cui,L., Lin,R.T.P…	Exportation of Monkeypox virus from the African continent	J. Infect. Dis. (2020) In press	Mauldin,M.R., Gao,J., Li,Y. and Nakazawa,Y.	Direct Submission	Submitted (20-JUL-2020) NCEZID/DHCPP/PRB, CDC, 1600 Clifton Rd,Atlanta, GA 30333, USA
RS10	ON568298	ON568298.1	197378 bp	human	2022-05-19	Germany	2022-05-23	Monkeypox virus isolate MPXV-BY-IMB25241, complete genome.	Antwerpen,M.H., Lang,D., Zange,S., Walter,M.C. and Woelfel,R.	First German genome sequence of Monkeypox virus associated to multi-country outbreak in May 2022	Unpublished	Antwerpen,M.H., Lang,D., Zange,S., Walter,M.C. and Woelfel,R.	Direct Submission	Submitted (23-MAY-2022) Microbiol Genomics and Bioinformatics, Bundeswehr Institute of Microbiology, Neuherbergstr. 11, Munich 80937, Germany
RS10	ON585034	ON585034.1	197208 bp	human	2022-05-15	Portugal	2022-05-24	Monkeypox virus isolate Monkeypox/PT0007/2022, complete genome.	Isidro,J., Borges,V., Pinto,M., Ferreira,R., Sobral,D., Nunes,A., Santos,J.D., Mixao,V., Santos,D., Duarte,S., Vieira,L., Borrego,M.J., Nuncio,S., Pelerito,A., Cordeiro,R. and Gomes,J.P.	Multi-country outbreak of Monkeypox virus, 2022: genetic divergence and signs of microevolution	Unpublished	Isidro,J., Borges,V., Pinto,M., Ferreira,R., Sobral,D., Nunes,A., Santos,J.D., Mixao,V., Santos,D., Duarte,S., Vieira,L., Borrego,M.J., Nuncio,S., Pelerito,A., Cordeiro,R. and Gomes,J.P.	Direct Submission	Submitted (24-MAY-2022) Department of Infectious Diseases, National Institute of Health Doutor Ricardo Jorge, Portugal (INSA), Av. Padre Cruz, Lisbon 1649-016, Portuga
RS10	ON585035	ON585035.1	197220 bp	human	2022-05-15	Portugal	2022-05-24	Monkeypox virus isolate Monkeypox/PT0009/2022, complete genome.	Isidro,J., Borges,V., Pinto,M., Ferreira,R., Sobral,D., Nunes,A., Santos,J.D., Mixao,V., Santos,D., Duarte,S., Vieira,L., Borrego,M.J., Nuncio,S., Pelerito,A., Cordeiro,R. and Gomes,J.P.	Multi-country outbreak of Monkeypox virus, 2022: genetic divergence and signs of microevolution	Unpublished	Isidro,J., Borges,V., Pinto,M., Ferreira,R., Sobral,D., Nunes,A.,Santos,J.D., Mixao,V., Santos,D., Duarte,S., Vieira,L., Borrego,M.J., Nuncio,S., Pelerito,A., Cordeiro,R. and Gomes,J.P.	Direct Submission	Submitted (24-MAY-2022) Department of Infectious Diseases, National Institute of Health Doutor Ricardo Jorge, Portugal (INSA), Av.Padre Cruz, Lisbon 1649-016, Portugal
RS10	ON622712	ON622712.1	198010 bp	human	2022-05-19	Belgium	2022-05-27	Monkeypox virus isolate MPX/UZ_REGA_1/Belgium/2022, complete genome.	Vanmechelen,B., Wawina-Bokalanga,T., Logist,A.-S., Sinnesael,R., Ysebaert,L., Verlinden,J., Bloemen,M. and Maes,P.	Belgian cluster of Monkeypox virus	Unpublished	Vanmechelen,B., Wawina-Bokalanga,T., Logist,A.-S., Sinnesael,R., Ysebaert,L., Verlinden,J., Bloemen,M. and Maes,P.	Direct Submission	Submitted (27-MAY-2022) Microbiology, Immunology and Transplantation, KU Leuven, Rega Institute, Herestraat 49, box 1040, Leuven BE3000, Belgium
RS9	ON631963	ON631963.1	197443 bp	human	2022-05-01	Australia	2022-05-31	Monkeypox virus isolate MPxV/VIDRL01/2022, complete genome.	Hammerschlag,Y., MacLeod,G., Papadakis,G., Adnan Sanchez,A.,Druce,J., Savic,I., Taiaroa,G., Roberts,J., Caly,L.,Williamson,D.A., Cheng,A.C. and McMahon,J.H.	Monkeypox presenting as a genital rash in an HIV positive man suggests sexual acquisition	Unpublished	Hammerschlag,Y., MacLeod,G., Papadakis,G., Adnan Sanchez,A.,Druce,J., Savic,I., Taiaroa,G., Roberts,J., Caly,L.,Williamson,D.A., Cheng,A.C. and McMahon,J.H.	Direct Submission	Submitted (30-MAY-2022) Victorian Infectious Diseases Reference Laboratory, Doherty Institute, 792 Elizabeth Street, Melbourne,Victoria 3000, Australia
RS9	ON644344	ON644344.1	197417 bp	human	2022-05-25	FVG,Gorizia,Italy	2022-06-01	Monkeypox virus isolate MPXV_FVG-ITA_01_2022, complete genome.	Licastro,D., DeGasperi,M., Negri,C., Piscianz,E., Koncan,R., Dal Monego,S., Segat,L. and D'Agaro,P.	Direct Submission	Submitted (31-MAY-2022) Genomics and Epigenomics, AREA Science Park, km 163,5 Strada Statale 14, Basovizza, Friuli Venezia Giulia 34149, Italy
RS10	ON649723	ON649723.1	197204 bp	human	2022-05-20	Portugal	2022-06-01	Monkeypox virus isolate Monkeypox/PT0013/2022, complete genome.	Isidro,J., Borges,V., Pinto,M., Sobral,D., Santos,J.D., Nunes,A., Mixao,V., Ferreira,R., Santos,D., Duarte,S., Vieira,L., Borrego,M.J., Nuncio,S., Carvalho,I.L., Pelerito,A., Cordeiro,R.	Direct Submission	Submitted (01-JUN-2022) Department of Infectious Diseases, National Institute of Health Doutor Ricardo Jorge, Portugal (INSA), Av. Padre Cruz, Lisbon 1649-016, Portugal and Gomes,J.P.
RS9	ON602722	ON602722.2	197103 bp	human	2022-05-01	France	2022-06-09	Monkeypox virus isolate MPXV_FRA_2022_TLS67, complete genome.	Croville,G., Walch,M., Guerin,J.-L., Rousset,S., Mansuy,J.-M.,Pasquier,C. and Izopet,J.	Direct Submission	Submitted (25-MAY-2022) IHAP, VIRAL, Universite de Toulouse, INRAE, ENVT, 23 chemin des capelles, Toulouse 31076, France
RS9	ON720849	ON720849.1	197096 bp	human	2022-05-27	Spain	2022-06-09	Monkeypox virus isolate MpxV/Spain/MD-HGUGM-6532064/2022, complete genome.	Buenestado-Serrano,S., Palomino-Cabrera,R., Penas-Utrilla,D.,Rodriguez-Grande,J., Sola Campoy,P., Perez-Lago,L.,Rodriguez-Grande,C., Herranz Martin,M., Suarez,J., Catalan,P.,Munoz,P. and Garcia de Viedma,D.	Direct Submission	Submitted (09-JUN-2022) Microbial Genomics, HGUGM, Doctor Esquerdo 46, Madrid, Madrid 28007, Spain
RS9	ON754986	ON754986.1	197611 bp	human	2022-06-01	Slovenia	2022-06-14	Monkeypox virus isolate MPXV_SI2022_S5, complete genome.	Zakotnik,S., Vlaj,D., Suljic,A., Zorec,T.M., Korva,M., Poljak,M. and Avsic Zupanc,T.	Direct Submission	Submitted (14-JUN-2022) Laboratory for Diagnostics of Zoonoses and WHO Centre, Institute of Microbiology and Immunology, Faculty of Medicine, University of Ljubljana, Zaloska 4, Ljubljana 1000, Slovenia
RS9	ON754987	ON754987.1	197653 bp	human	2022-05-23	Slovenia	2022-06-14	Monkeypox virus isolate MPXV_SI2022_S1_VEROE6, complete genome.	Zakotnik,S., Vlaj,D., Suljic,A., Zorec,T.M., Korva,M., Poljak,M. and Avsic Zupanc,T.	Direct Submission	Submitted (14-JUN-2022) Laboratory for Diagnostics of Zoonoses and WHO Centre, Institute of Microbiology and Immunology, Faculty of Medicine, University of Ljubljana, Zaloska 4, Ljubljana 1000, Slovenia
RS9	ON755039	ON755039.1	196172 bp	human	2022-05-19	France	2022-06-14	Monkeypox virus isolate MPXV_IRBA22-11, complete genome.	Jarjaval,F., Nolent,F., Criqui,A., Chapus,C., Lamer,O., Ferraris,O. and Gorge,O.	Direct Submission	Submitted (14-JUN-2022) D.DNRBC/D.2MI/U.BACT, IRBA, 1, place Generale Valerie Andre, Bretigny/Orge, IdF 91223, FRANCE
RS9	ON755040	ON755040.1	196947 bp	human	2022-05-20	France	2022-06-14	Monkeypox virus isolate MPXV_IRBA22-14, complete genome.	Jarjaval,F., Nolent,F., Criqui,A., Chapus,C., Lamer,O., Ferraris,O. and Gorge,O.	Direct Submission	Submitted (14-JUN-2022) D.DNRBC/D.2MI/U.BACT, IRBA, 1, place Generale Valerie Andre, Bretigny/Orge, IdF 91223, FRANCE
RS10	ON780016	ON780016.1	197212 bp	human	2022-05-19	Italy	2022-06-16	Monkeypox virus isolate INMI-Pt3, complete genome.	Rueca,M., Giombini,E., Gruber,C.E.M., Gramigna,G., Mazzotta,V.,Carletti,F., Lapa,D., Pittalis,S., Puro,V., Fabeni,L., Butera,O.,Colavita,F., Meschi,S., Matusali,G., Specchiarello,E., Vairo,F.,Vaia,F., Nicastri,E., Antinori,A., Girardi,E. and Maggi,F.	Direct Submission	Submitted (15-JUN-2022) Laboratory of Virology, INMI Lazzaro Spallanzani IRCCS, via Portuense 292, Rome 00149, Italy
RS10	ON780017	ON780017.1	197298 bp	human	2022-05-21	Italy	2022-06-16	Monkeypox virus isolate INMI-Pt4, complete genome.	Gramigna,G., Giombini,E., Gruber,C.E.M., Rueca,M., Carletti,F.,Cicalini,S., Lapa,D., Puro,V., Marani,A., Fabeni,L., Butera,O.,Colavita,F., Meschi,S., Matusali,G., Rivano Capparuccia,M.,Specchiarello,E., Vairo,F., Vaia,F., Nicastri,E., Antinori,A.,Girardi,E. and Maggi,F.	Direct Submission	Submitted (15-JUN-2022) Laboratory of Virology, INMI Lazzaro Spallanzani IRCCS, via Portuense 292, Rome 00149, Italy
RS9	ON782021	ON782021.1	197193 bp	human	2022-05-01	Finland	2022-06-16	Monkeypox virus isolate MPX-37/Finland/2022, complete genome.	Kant,R., Smura,T., Vauhkonen,H. and Vapalahti,O.	Direct Submission	Submitted (14-JUN-2022) Department of Virology, Faculty of Medicine, University of Helsinki, Hartmaninkatu 3, Helsinki, Helsinki 00014, Finland
RS9	ON782054	ON782054.1	190825 bp	human	2022-05-31	Spain	2022-06-16	Monkeypox virus isolate MPXV/Spain/HUNSC_ITER_0001a/2022, partialgenome	Alcoba-Florez,J., Munoz-Barrera,A., Ciuffreda,LRodriguez-Perez,H., Rubio-Rodriguez,L.A., Gil-Campesino,H.Garcia-Martinez de Artola,D., Inigo-Campos,A., Diez-Gil,O.Gonzalez-Montelongo,R., Valenzuela-Fernandez,ALorenzo-Salazar,J.M. and Flores,C	Direct Submission	Submitted (15-JUN-2022) Genomics Division, Instituto Tecnologico yde Energias Renovables (ITER), Poligono Industrial de Granadilla,s/n, Santa Cruz de Tenerife, Tenerife 38600, Spain
RS9	ON792320	ON792320.1	197179 bp	human	2022-06-01	Switzerland: ZH	2022-06-17	Monkeypox virus isolate hMpxV/Switzerland/ZH-UZH-IMV-3ba6449f/2022, complete genome.	Kufner,V., Ziltener,G., Zaheri,M., Schmutz,S., Audige,A., Bernasconi,O., Steiner,K., Huder,J., Shah,C., Capaul,R., Bloemberg,G., Boeni,J., Huber,M. and Trkola,A.	Direct Submission	Submitted (16-JUN-2022) Institute of Medical Virology, University of Zurich, Winterthurerstrasse 190, Zurich 8057, Switzerland
RS9	ON792322	ON792322.1	197205 bp	human	2022-06-02	Switzerland: ZH	2022-06-17	Monkeypox virus isolate hMpxV/Switzerland/ZH-UZH-IMV-3ba64538/2022, complete genome.	Kufner,V., Ziltener,G., Zaheri,M., Schmutz,S., Audige,A., Bernasconi,O., Steiner,K., Huder,J., Shah,C., Capaul,R., Bloemberg,G., Boeni,J., Huber,M. and Trkola,A.	Direct Submission	Submitted (16-JUN-2022) Institute of Medical Virology, University of Zurich, Winterthurerstrasse 190, Zurich 8057, Switzerland
RS9	ON736420	ON736420.2	197205 bp	human	2022-05-31	Canada	2022-06-21	Monkeypox virus isolate MPX/2022/Canada/AB1, complete genome.	Croxen,M., Deo,A., Dieu,P., Dong,X., Gill,K., Granger,D.,Ferrato,C., Ikkurti,V., Kanji,J., Koleva,P., Li,V., Lloyd,C.,Lynch,T., Ma,R., Pabbaraju,K., Rotich,S., Sergeant,H., Shideler,S.,Skitsko,T., Shokopoles,S., Tipples,G., Thayer,J. and Wong,A.	Monkey pox cases in Alberta, Canada	Unpublished	Croxen,M., Deo,A., Dieu,P., Dong,X., Gill,K., Granger,D., Ferrato,C., Ikkurti,V., Kanji,J., Koleva,P., Li,V., Lloyd,C.,Lynch,T., Ma,R., Pabbaraju,K., Rotich,S., Sergeant,H., Shideler,S.,Skitsko,T., Shokopoles,S., Tipples,G., Thayer,J. and Wong,A.	Direct Submission	Submitted (09-JUN-2022) Provincial Public Health Laboratory - Research Unit, Alberta Precision Laboratories, 3030 Hospital Drive NW, Calgary, Alberta T2N4W4, Canada
RS9	ON808413	ON808413.1	197131 bp	human	2022-05-15	United Kingdom	2022-06-21	Monkeypox virus isolate CVR_MPXV1a, complete genome.	Filipe,A., Tong,L., Vattipally,S.B., Maclean,A., Gunson,R., Holden,M.T.G., Barr,D., Ho,A., Palmarini,M., Rambaut,A., Robertson,D.L. and Thomson,E.C.	Monkeypox genome sequences from multiple lesions confirm co-infection in a UK returning traveller	Unpublished	Filipe,A., Tong,L., Vattipally,S.B., Maclean,A., Gunson,R., Holden,M.T.G., Barr,D., Ho,A., Palmarini,M., Rambaut,A., Robertson,D.L. and Thomson,E.C.	Direct Submission	Submitted (21-JUN-2022) Viral Genomics and Bioinformatics, MRC University of Glasgow Centre for Virus Research, 464 Bearsden Road, Glasgow G61 1QH, United Kingdom
RS9	ON808417	ON808417.1	197131 bp	human	2022-05-15	United Kingdom	2022-06-21	Monkeypox virus isolate CVR_MPXV1e, complete genome.	Filipe,A., Tong,L., Vattipally,S.B., Maclean,A., Gunson,R., Holden,M.T.G., Barr,D., Ho,A., Palmarini,M., Rambaut,A., Robertson,D.L. and Thomson,E.C.	Monkeypox genome sequences from multiple lesions confirm co-infection in a UK returning traveller	Unpublished	Filipe,A., Tong,L., Vattipally,S.B., Maclean,A., Gunson,R.,Holden,M.T.G., Barr,D., Ho,A., Palmarini,M., Rambaut,A.,Robertson,D.L. and Thomson,E.C.	Direct Submission	Submitted (21-JUN-2022) Viral Genomics and Bioinformatics, MRC University of Glasgow Centre for Virus Research, 464 Bearsden Road, Glasgow G61 1QH, United Kingdom
RS9	ON838940	ON838940.1	197165 bp	human	2022-05-20	Spain: Madrid	2022-06-24	Monkeypox virus isolate 4061, complete genome.	de la Hoz-Sanchez,B., Lopez-Ortiz,M., Gutierrez-Arroyo,A., Roces-Alvarez,P., Lazaro-Peona,F., Dahdouh,E., Bloise,I.,Garcia-Rodriguez,J. and Mingorance,J.	Direct Submission	Submitted (23-JUN-2022) Microbiology, Hospital Universitario La Paz, Paseo de la Castellana, 261, Madrid, Madrid 28046, Spain
RS10	ON880422	ON880422.1	197908 bp	human	2022-05-27	Belgium	2022-06-30	Monkeypox virus isolate MPX/UZ_REGA_6/Belgium/2022, complete genome.	Vanmechelen,B., Wawina-Bokalanga,T., Logist,A.-S., Sinnesael,R., Ysebaert,L., Verlinden,J., Van Holm,B., Bloemen,M. and Maes,P.	Belgian cluster of monkeypox virus	Unpublished	Vanmechelen,B., Wawina-Bokalanga,T., Logist,A.-S., Sinnesael,R.,Ysebaert,L., Verlinden,J., Van Holm,B., Bloemen,M. and Maes,P.	Direct Submission	Submitted (30-JUN-2022) Microbiology, Immunology and Transplantation, KU Leuven, Rega Institute, Herestraat 49, box 1040, Leuven BE3000, Belgium
RS9	ON959143	ON959143.1	197195 bp	human	2022-06-16	Finland	2022-07-11	Monkeypox virus isolate MPX-96/Finland/2022, complete genome.	Kant,R., Smura,T., Vauhkonen,H. and Vapalahti,O.	Monkeypox virus introduction to Finland demonstrate intrahost variation [in APOBEC-associated mutations	Unpublished	Kant,R., Smura,T., Vauhkonen,H. and Vapalahti,O.	Direct Submission	Submitted (10-JUL-2022) Department of Virology, Faculty of Medicine, University of Helsinki, Hartmaninkatu 3, Helsinki,Helsinki 00014, Finland
RS9	ON959150	ON959150.1	197139 bp	human	2022-07-01	Germany	2022-07-11	Monkeypox virus isolate MPXV/Germany/2022/RKI145, complete genome.	Brinkmann,A., Kohl,C., Pape,K., Uddin,S., Schrick,L., Michel,J., Jessen,H., Schaade,L. and Nitsche,A.	Direct Submission	Submitted (11-JUL-2022) Centre for Biological Threats, Highly Pathogenic Viruses, Robert Koch Institute, Seestr 10, Berlin, Berlin 13353, Germany
RS9	ON959151	ON959151.1	197139 bp	swab from Homo sapiens	2022-07-01	Germany	2022-07-11	Monkeypox virus isolate MPXV/Germany/2022/RKI160, complete genome.	Brinkmann,A., Kohl,C., Pape,K., Uddin,S., Schrick,L., Michel,J., Jessen,H., Schaade,L. and Nitsche,A.	Direct Submission	Submitted (11-JUL-2022) Centre for Biological Threats, Highly Pathogenic Viruses, Robert Koch Institute, Seestr 10, Berlin, Berlin 13353, Germany
RS9	ON911481	ON911481.2	197413 bp	swab from Homo sapiens; male	2022-06-28	Mexico: Nuevo Leon	2022-07-12	Monkeypox virus isolate Monkeypox/MX-UANL001/2022, complete genome.	Galan-Huerta,K.A., Paz-Infanzon,M., Ruiz-Higareda,A.F.,Nuzzolo-Shihadeh,L., Camacho-Ortiz,A., Bocanegra-Ibarias,P., Rivas-Estilla,A.M., Zacarias-Villarreal,D., Yamallel-Ortega,L.A.,Guerrero-Putz,M.D. and Ocampo-Candiani,J.	First monkeypox virus genome sequence from Mexico	Unpublished	Galan-Huerta,K.A., Paz-Infanzon,M., Ruiz-Higareda,A.F.,Nuzzolo-Shihadeh,L., Camacho-Ortiz,A., Bocanegra-Ibarias,P.,Rivas-Estilla,A.M., Zacarias-Villarreal,D., Yamallel-Ortega,L.A.,Guerrero-Putz,M.D. and Ocampo-Candiani,J.	Direct Submission	Submitted (03-JUL-2022) Centro de Investigacion e Innovacion en Virologia Medica, Universidad Autonoma de Nuevo Leon - Facultad de Medicina, Ave. Francisco I Madero S/N col. Mitras Centro,Monterrey, Nuevo Leon 64460, Mexico
RS9	ON983168	ON983168.1	194916 bp	swab from Homo sapiens	2022-04-28	Czech Republic	2022-07-14	Monkeypox virus isolate MPxV/Prague_001/2022/flye_medaka, complete genome.	Chmel,M., Pajer,P., Nagy,A., Zlamal,M., Jirincova,H., Dresler,J. and Bartos,O.	Direct Submission	Submitted (14-JUL-2022) Military Heatlh Institute in Prague, Military Heatlh Institute, U Vojenske nemocnice 1200/1, Prague 16200, Czech Republic
RS9	OP019276	OP019276.1	197193 bp	lesion swab from Homo sapiens	2022-06-21	Austria	2022-07-19	Monkeypox virus isolate hMPXV/Austria/MUW1527495/2022, complete genome.	Camp,J.V., Redlberger-Fritz,M. and Aberle,S.W.	Direct Submission	Submitted (18-JUL-2022) Center for Virology, Medical University of Vienna, Kinderspitalgasse 15, Vienna 1090, Austria
RS10	OP019277	OP019277.1	197193 bp	lesion swab from Homo sapiens	2022-07-04	Austria	2022-07-19	Monkeypox virus isolate hMPXV/Austria/MUW1531254/2022, complete genome.	Camp,J.V., Redlberger-Fritz,M. and Aberle,S.W.	Direct Submission	Submitted (18-JUL-2022) Center for Virology, Medical University of Vienna, Kinderspitalgasse 15, Vienna 1090, Austria
RS9	OP022170	OP022170.1	197205 bp	swab from Homo sapiens	2022-05-16	United Kingdom	2022-07-20	Monkeypox virus isolate MPXV_UK_2022_5, complete genome.	Groves,N., Osman,K.L., Lewandowski,K.S., Carter,D.P., Pullan,S.T., Myers,R., Vipond,R. and Chand,M.	Direct Submission	Submitted (20-JUL-2022) Research and Evaluation, UKHSA, Porton Down, Salisbury, Wiltshire SP4 0JG, UK
RS9	ON918611	ON918611.1	197213 bp	skin lesion from Homo sapien	2022-06-20	South Africa	2022-07-26	Monkeypox virus isolate NICD-SVPL223, complete genome.	Chan,W.Y., Mtshali,S., Grobbelaar,A., Moolla,N., Mohale,T.,Lowe,M., Du Plessis,M., Ismail,A. and Weyer,J.	Direct Submission	Submitted (05-JUL-2022) Sequencing Core Facility, National Institute for Communicable Disease, 1 Modderfontein Road, Johannesburg, Gauteng 2131, South Africa
RS9	ON927248	ON927248.1	197126 bp	skin lesion from Homo sapien	2022-06-24	South Africa	2022-07-26	Monkeypox virus isolate NICD-SVPL232, complete genome.	Chan,W.Y., Mtshali,P.S., Grobbelaar,A., Moolla,N., Mohale,T., Lowe,M., Du Plessis,M., Ismail,A. and Weyer,J.	Direct Submission	Submitted (06-JUL-2022) Sequencing core facility, National Institute for Communicable Disease, 1 Modderfontein Road, Johannesburg, Gauteng 2131, South Africa
RS9	OX248696	OX248696.1	197107 bp	RNA			2022-07-29	Monkeypox virus isolate RNA genome assembly, complete genome:		Direct Submission	Submitted (24-JUL-2022) Science Park of Comenius University ofBratislava, Ilkovicova 8, 841 04 Bratislava, Slovakia
RS10	ON803442	ON803442 .1	197211 bp	lesion (vesicle)	2022-05-16	Canada	2022-08-04	Monkeypox virus isolate MpxV/human/CAN/UN-NML-2967/2022, complete	Knox,N., Duggan,A., Yadav,C., Hole,D., Haidl,E., Chapel,M.Jolly,G., Domselaar,G.V., Antonation,K., Leung,A., Fernando,L., Audet,J., Hagan,M., Graham,M., Griffiths,E., Safronetz,D.,Charest,H., Levade,I. and Fafard,J	Direct Submission	Submitted (20-JUN-2022) Public Health Agency of Canada, NationalMicrobiology Laboratory, 1015 Arlington Street, Winnipeg, MB R3E3R2, Canada
RS10	ON803444	ON803444.1	197182 bp	penis: swab from Homo sapiens	2022-05-24	Canada	2022-08-04	Monkeypox virus isolate MpxV/human/CAN/UN-NML-2969/2022, completegenome.	Knox,N., Duggan,A., Yadav,C., Hole,D., Haidl,E., Chapel,M.,Jolly,G., Domselaar,G.V., Antonation,K., Leung,A., Fernando,L.,Audet,J., Hagan,M., Graham,M., Griffiths,E., Safronetz,D.,Charest,H., Levade,I. and Fafard,J.	Direct Submission	Submitted (20-JUN-2022) Public Health Agency of Canada, NationalMicrobiology Laboratory, 1015 Arlington Street, Winnipeg, MB R3E3R2, Canada
RS10	ON880517	ON880517.1	197195 bp	lesion from Homo sapiens	2022-05-27	Canada	2022-08-04	Monkeypox virus isolate MpxV/human/CAN/UN-NML-3476/2022, complete genome.	Duggan,A., Hole,D., Knox,N., Yadav,C., Haidl,E., Chapel,M., Domselaar,G.V., Jolly,G., Audet,J., Fernando,L., Antonation,K., Safronetz,D., Hagan,M., Griffiths,E., Leung,A., Graham,M., Peters,G., Go,A., Laminman,V., Kaplen,B., Eshaghi,A., Gubbay,J.B., Hasso,M., Marchand-Austin,A., Olsha,R. and Patel,S.N.	Direct Submission	Submitted (29-JUN-2022) Public Health Agency of Canada, National Microbiology Laboratory, 1015 Arlington Street, Winnipeg, MB R3E 3R2, Canada
RS10	ON880540	ON880540.1	197195 bp	swab from Homo sapiens	2022-06-01	Canada	2022-08-04	Monkeypox virus isolate MpxV/human/CAN/UN-NML-3342/2022, complete genome.	Duggan,A., Hole,D., Knox,N., Yadav,C., Haidl,E., Chapel,M., Domselaar,G.V., Fernando,L., Graham,M., Antonation,K., Audet,J., Hagan,M., Safronetz,D., Leung,A., Peters,G., Go,A., Laminman,V., Kaplen,B., Jolly,G., Charest,H., Levade,I. and Fafard,J.	Direct Submission	Submitted (29-JUN-2022) Public Health Agency of Canada, National Microbiology Laboratory, 1015 Arlington Street, Winnipeg, MB R3E 3R2, Canada
RS9	OP160532	OP160532.1	197008 bp	blood, throat, anal region, skin vesicles from a male age <10 years old	2022-06-01	Amsterdam, the Netherlands	2022-08-05	Monkeypox virus isolate hMpxV/Netherlands/NH-AUMC-0001/2022,complete genome.	Tutu van Furth AM, van der Kuip M, van Els AL, Fievez LC, van Rijckevorsel GG, van den Ouden A, Jonges M and Welkers MR.	Paediatric monkeypox patient with unknown source of infection, the Netherlands, June 2022	Euro Surveill 27 (29) (2022)	Welkers,M. and Jonges,M.	Direct Submission	Submitted (04-AUG-2022) Medical Microbiology & Infection Prevention, Amsterdam Medical Centres location AMC, Meibergdreef 9, Amsterdam 1105AZ, Netherlands
RS9	OX261749	OX261749.1	197101 bp	RNA			2022-08-08	Monkeypox virus isolate RNA genome assembly, complete genome: monopartite.		Direct Submission	Submitted (02-AUG-2022) Science Park of Comenius University ofBratislava, Ilkovicova 8, 841 04 Bratislava, Slovakia
RS9	LC722946	LC722946.1	197141 bp	swab from Homo sapiens	2022-07-01	Japan:Tokyo	2022-08-11	Monkeypox virus MPXV/human/Japan/Tokyo/TKY220091/2022 DNA, complete genome.	Kasuya,F., Negishi,A., Kumagai,R., Hasegawa,M., Fujiwara,T., Miyake,H., Nagashima,M. and Sadamasu,K.	Detection of Monkeypox virus in Tokyo	Unpublished	Kumagai,R., Kasuya,F., Negishi,A., Hasegawa,M., Fujiwara,T., Miyake,H., Nagashima,M. and Sadamasu,K.	Direct Submission	Submitted (04-AUG-2022) Contact:Ryota Kumagai Tokyo Metropolitan Institute of PublicHealth, Department of Microbiology; 3-24-1,Hyakunin-cho, Shinjuku-ku, Tokyo 169-0073, Japan URL :http://www.tokyo-eiken.go.jp/
RS9	OP204857	OP204857.1	197200 bp	skin swab from Homo sapiens	2022-08-01	South Korea	2022-08-16	Monkeypox virus isolate MPXV-ROK-P1-2022, complete genome.	Rhie,G.-E.	Complete Genome Sequence of Monkeypox virus strain MPXV-ROK-P1-2022 Isolated from the first Patient in the Republic of Korea	Unpublished	Rhie,G.-E.	Direct Submission	Submitted (09-AUG-2022) Division of High-risk Pathogens, Korea Disease Control and Prevention Agency, 187, Osongsaengmyeong2-ro Osong-eup, Heungdeok-gu, Cheongju, Chungcheongbuk-do 28159, Republic of Korea
RS9	OP150926	OP150926.1	197692 bp	Homo sapiens	2022-05-01	USA: PA	2022-08-17	Monkeypox virus isolate MPXV_USA_2022_PA001, complete genome.	Gigante,C., Goldoft,M., Seabolt,M., Zhao,H., Wilkins,K.,McCollum,A., Hutson,C., Davidson,W., Rao,A., Holshue,M. and Li,Y.	2022 Multi-National Monkeypox Outbreak	Unpublished	Gigante,C., Goldoft,M., Seabolt,M., Zhao,H., Wilkins,K.,McCollum,A., Hutson,C., Davidson,W., Rao,A., Holshue,M. and Li,Y.	Direct Submission	Submitted (04-AUG-2022) DHCPP-PRB, CDC, 1600 Clifton Rd, Atlanta,GA 30333, USA
RS9	OP150927	OP150927.1	197228 bp	Homo sapiens	2022-05-01	USA: WA	2022-08-17	Monkeypox virus isolate MPXV_USA_2022_WA001, complete genome.	Gigante,C., Pavlick,J., Seabolt,M., Zhao,H., Wilkins,K.,McCollum,A., Hutson,C., Davidson,W., Rao,A., Parrott,T. and Li,Y.	2022 Multi-National Monkeypox Outbreak	Unpublished	Gigante,C., Pavlick,J., Seabolt,M., Zhao,H., Wilkins,K.,McCollum,A., Hutson,C., Davidson,W., Rao,A., Parrott,T. and Li,Y.	Direct Submission	Submitted (04-AUG-2022) DHCPP-PRB, CDC, 1600 Clifton Rd, Atlanta,GA 30333, USA
RS9	OP225960	OP225960.1	197152 bp	lesion swab from Homo sapiens	2022-06-01	USA: NY	2022-08-17	Monkeypox virus isolate MPXV_USA_2022_NY0013, complete genome.	Gigante,C.M., Hughes,S., Seabolt,M.H., Zhao,H., Wilkins,K.,McCollum,A., Hutson,C., Davidson,W., Rao,A., Baumgartner,J. and Li,Y.	2022 Multi-National Monkeypox Outbreak	Unpublished	Gigante,C.M., Hughes,S., Seabolt,M.H., Zhao,H., Wilkins,K.,McCollum,A., Hutson,C., Davidson,W., Rao,A., Baumgartner,J. and Li,Y.	Direct Submission	Submitted (15-AUG-2022) DHCPP-PRB, CDC, 1600 Clifton Rd, Atlanta,GA 30333, USA
RS10	OP225966	OP225966.1	197147 bp	lesion swab from Homo sapiens	2022-06-01	USA: IL	2022-08-17	Monkeypox virus isolate MPXV_USA_2022_IL0023, complete genome.	Gigante,C.M., Ghinai,I., Seabolt,M.H., Zhao,H., Wilkins,K.,McCollum,A., Hutson,C., Davidson,W., Rao,A., Kerins,J. and Li,Y.	2022 Multi-National Monkeypox Outbreak	Unpublished	Gigante,C.M., Ghinai,I., Seabolt,M.H., Zhao,H., Wilkins,K.,McCollum,A., Hutson,C., Davidson,W., Rao,A., Kerins,J. and Li,Y.	Direct Submission	Submitted (15-AUG-2022) DHCPP-PRB, CDC, 1600 Clifton Rd, Atlanta,GA 30333, USA
RS9	OP225968	OP225968.1	197140 bp	lesion swab from Homo sapiens	2022-06-01	USA: DC	2022-08-17	Monkeypox virus isolate MPXV_USA_2022_DC0005, complete genome.	Gigante,C.M., Hauser,J.R., Seabolt,M.H., Zhao,H., Wilkins,K., McCollum,A., Hutson,C., Davidson,W., Rao,A., Mangla,A. and Li,Y.	2022 Multi-National Monkeypox Outbreak	Unpublished	Gigante,C.M., Hauser,J.R., Seabolt,M.H., Zhao,H., Wilkins,K.,McCollum,A., Hutson,C., Davidson,W., Rao,A., Mangla,A. and Li,Y.	Direct Submission	Submitted (15-AUG-2022) DHCPP-PRB, CDC, 1600 Clifton Rd, Atlanta,GA 30333, USA
RS10	OP225969	OP225969.1	197143 bp	lesion swab from Homo sapiens	2022-06-01	USA: IL	2022-08-17	Monkeypox virus isolate MPXV_USA_2022_IL0025, complete genome.	Gigante,C.M., Ghinai,I., Seabolt,M.H., Zhao,H., Wilkins,K., McCollum,A., Hutson,C., Davidson,W., Rao,A., Kerins,J. and Li,Y.	2022 Multi-National Monkeypox Outbreak	Unpublished	Gigante,C.M., Ghinai,I., Seabolt,M.H., Zhao,H., Wilkins,K.,McCollum,A., Hutson,C., Davidson,W., Rao,A., Kerins,J. and Li,Y.	Direct Submission	Submitted (15-AUG-2022) DHCPP-PRB, CDC, 1600 Clifton Rd, Atlanta,GA 30333, USA
RS9	OP204840	OP204840.1	197601 bp	(patient 1)in skin and oropharynx samples;(patient 2)anal and oropharynx samples;(dog)scraping skin lesions and swabbing the anus and oral cavity	(patients)2022.06.10(dog)2022.06.23	Pitié-Salpêtrière Hospital, Paris, France	2022-08-23	Monkeypox virus isolate PatientMPXV, complete genome.	Seang,S., Burrel,S., Todesco,E., Leducq,V., Monsel,G., Le Pluart,D., Cordevant,C., Pourcher,V. and Palich,R.	Evidence of human-to-dog transmission of monkeypox virus	Lancet (2022) In press	Seang,S., Burrel,S., Todesco,E., Le Pluart,D., Charpentier,C.,Pourcher,V. and Palich,R.	Direct Submission	Submitted (09-AUG-2022) Virology, APHP Pitie Salpetriere SU, 83 Boulevard de L'hopital, Paris 75013, France
RS9	OP289782	OP289782.1	197200 bp	lesion swab from Homo sapiens	2022-06-25	Peru	2022-08-24	Monkeypox virus isolate LIM-INS-001, complete genome.	Silva,I., Jimenez,V., Hurtado,V. and Barcena,L.	Characterization of monkeypox virus in Peru	Unpublished	Silva,I., Jimenez,V., Hurtado,V. and Barcena,L.	Direct Submission	Submitted (23-AUG-2022) Laboratorio de Biotecnologia y Biologia Molecular, Instituto Nacional de Salud Peru, Av. Defensores del Morro 2268, Chorrillos, Lima NL, Peru
RS10	OP303794	OP303794.1	197129 bp	lesion swab from Homo sapiens	2022-06-01	USA: NY	2022-08-26	Monkeypox virus isolate MPXV_USA_2022_NY0023, complete genome	Howard,D.T., Kovar,L., Seabolt,M.H., Weigand,M.R., Burroughs,M.S.,Lee,J., Wilkins,K., McCollum,A., Hutson,C., Davidson,W., Rao,A.,Baumgartner,J. and Li,Y	2022 Multi-National Monkeypox Outbreak	Unpublished	Gigante,C.M., Hughes,S., Zhao,H., Batra,D., Hetrick,E.E., Howard,D.T., Kovar,L., Seabolt,M.H., Weigand,M.R., Burroughs,M.S.,Lee,J., Wilkins,K., McCollum,A., Hutson,C., Davidson,W., Rao,A.,Baumgartner,J. and Li,Y.	Direct Submission	Submitted (25-AUG-2022) DHCPP-PRB, CDC, 1600 Clifton Rd, Atlanta,GA 30333, USA
RS9	OP303797	OP303797.1	197151 bp	lesion swab from Homo sapiens	2022-07-01	USA:VA	2022-08-26	Monkeypox virus isolate MPXV_USA_2022_VA0003, complete genome.	Gigante,C.M., Griffin-Thomas,L., Zhao,H., Batra,D., Hetrick,E.E.,Howard,D.T., Kovar,L., Seabolt,M.H., Weigand,M.R., Burroughs,M.S.Lee,J., Wilkins,K., McCollum,A., Hutson,C., Davidson,W., Rao,A.,Crain,J. and Li,Y	2022 Multi-National Monkeypox Outbreak	Unpublished	Gigante,C.M., Griffin-Thomas,L., Zhao,H., Batra,D., Hetrick,E.E.,Howard,D.T., Kovar,L., Seabolt,M.H., Weigand,M.R., Burroughs,M.S.,Lee,J., Wilkins,K., McCollum,A., Hutson,C., Davidson,W., Rao,A.,Crain,J. and Li,Y.	Direct Submission	Submitted (25-AUG-2022) DHCPP-PRB, CDC, 1600 Clifton Rd, Atlanta,GA 30333, USA
RS9	OX291780	OX291780.1	197109 bp	RNA			2022-08-27	Monkeypox virus isolate RNA genome assembly, complete genome:monopartite	Direct Submission	Submitted (19-AUG-2022) Science Park of Comenius University of	Bratislava, Ilkovicova 8, 841 04 Bratislava, Slovakia
RS9	OX297403	OX297403.1	197106 bp	RNA			2022-08-27	Monkeypox virus isolate RNA genome assembly, complete genome:monopartite	Direct Submission	Submitted (23-AUG-2022) Science Park of Comenius University ofBratislava, Ilkovicova 8, 841 04 Bratislava, Slovakia
RS9	OP320554	OP320554.1	197193 bp	lesion swab from Homo sapiens	2022-07-09	Peru	2022-08-29	Monkeypox virus isolate LIM-INS-016, complete genome.	Padilla,C., Silva,I., Hurtado,V., Jimenez,V., Barcena,L., Lope,P. and Arotinco,G.	Characterization of monkeypox virus from Peru	Unpublished	Padilla,C., Silva,I., Hurtado,V., Jimenez,V., Barcena,L., Lope,P.and Arotinco,G.	Direct Submission	Submitted (26-AUG-2022) Laboratorio de Biotecnologia y Biologia Molecular, Instituto Nacional de Salud Peru, Av. Defensores dela Morro 2268, Chorrillos, Lima, Lima NL, Peru
RS9	OP320555	OP320555.1	197193 bp	lesion swab from Homo sapiens	2022-07-09	Peru	2022-08-29	Monkeypox virus isolate LIM-INS-021, complete genome.	Padilla,C., Silva,I., Hurtado,V., Jimenez,V., Barcena,L., Lope,P. and Arotinco,G.	Characterization of monkeypox virus from Peru	Unpublished	Padilla,C., Silva,I., Hurtado,V., Jimenez,V., Barcena,L., Lope,P.and Arotinco,G.	Direct Submission	Submitted (26-AUG-2022) Laboratorio de Biotecnologia y Biologia Molecular, Instituto Nacional de Salud Peru, Av. Defensores del Morro 2268, Chorrillos, Lima, Lima NL, Peru
RS9	OP331334	OP331334.1	197205 bp	Homo sapiens	2022-06-07	United Kingdom	2022-08-31	Monkeypox virus isolate MPXV_UK_2022_9000060, complete genome.	Grove,N., Osman,K.L., Lewandowski,K.S., Carter,D.P., Pullan,S.T.,Myers,R., Vipond,R. and Chand,M	Direct Submission	Submitted (05-AUG-2022) Research and Evaluation, UKHSA, PortonDown, Salisbury, Wiltshire SP4 0JG, UK
RS9	ON676705	ON676705.1	197154 bp	Homo sapiens	2022-05-01	USA: UT	2022-09-01	Monkeypox virus isolate MPXV_USA_2022_UT001, complete genome.	Gigante,C.M., Atkinson,A., Seabolt,M.H., Wilkins,K., McCollum,A.,Hutson,C., Davidson,W., Rao,A., Murray,J. and Li,Y.	Direct Submission	Submitted (03-JUN-2022) Division of High-Consequence Pathogens and Pathology, Centers for Disease Control and Prevention, 1600 Clifton Road, Atlanta, GA 30329, USA
RS9	ON676706	ON676706.1	196996 bp	Homo sapiens	2022-05-01	USA: UT	2022-09-01	Monkeypox virus isolate MPXV_USA_2022_UT002, complete genome.	Gigante,C.M., Atkinson,A., Seabolt,M.H., Wilkins,K., McCollum,A.,Hutson,C., Davidson,W., Rao,A., Murray,J. and Li,Y.	Direct Submission	Submitted (03-JUN-2022) Division of High-Consequence Pathogens and Pathology, Centers for Disease Control and Prevention, 1600 Clifton Road, Atlanta, GA 30329, USA
RS9	ON959136	ON959136.1	197794 bp	Homo sapiens	2022-06-01	USA: NY	2022-09-01	Monkeypox virus isolate MPXV_USA_2022_NY005, complete genome.	Gigante,C.M., Hughes,S., Seabolt,M.H., Zhao,H., Wilkins,K.,Respress,J., Howard,D., Batra,D., McCollum,A., Hutson,C.,Davidson,W., Rao,A., Baumgartner,J. and Li,Y.	Direct Submission	Submitted (09-JUL-2022) Division of High-Consequence Pathogens and Pathology, Centers for Disease Control and Prevention, 1600 Clifton Road, Atlanta, GA 30329, USA
RS9	OP378693	OP378693.1	197032 bp	lesion swab from Homo sapiens	2022-06-01	USA: DC	2022-09-06	Monkeypox virus isolate MPXV_USA_2022_DC0009, complete genome.	Gigante,C.M., Hauser,J.R., Zhao,H., Batra,D., Hetrick,E.E., Howard,D.T., Kovar,L., Seabolt,M.H., Weigand,M.R., Burroughs,M.,Lee,J., Wilkins,K., McCollum,A., Hutson,C., Davidson,W., Rao,A.Mangla,A. and Li,Y.2022 Multi-National Monkeypox Outbreak	2022 Multi-National Monkeypox Outbreak	Unpublished	Gigante,C.M., Hauser,J.R., Zhao,H., Batra,D., Hetrick,E.E.,Howard,D.T., Kovar,L., Seabolt,M.H., Weigand,M.R., Burroughs,M.,Lee,J., Wilkins,K., McCollum,A., Hutson,C., Davidson,W., Rao,A.,Mangla,A. and Li,Y.	Direct Submission	Submitted (06-SEP-2022) DHCPP-PRB, CDC, 1600 Clifton Rd, Atlanta,GA 30333, USA
RS9	OP378697	OP378697.1	197026 bp	lesion swab from Homo sapiens	2022-07-01	USA: GA	2022-09-06	Monkeypox virus isolate MPXV_USA_2022_GA0014, complete genome.	Gigante,C.M., Pavlick,J., Zhao,H., Batra,D., Hetrick,E.E.,Howard,D.T., Kovar,L., Seabolt,M.H., Weigand,M.R., Burroughs,M.,Lee,J., Wilkins,K., McCollum,A., Hutson,C., Davidson,W., Rao,A.,Parrott,T. and Li,Y.	2022 Multi-National Monkeypox Outbreak	Unpublished	Gigante,C.M., Pavlick,J., Zhao,H., Batra,D., Hetrick,E.E.,Howard,D.T., Kovar,L., Seabolt,M.H., Weigand,M.R., Burroughs,M.,Lee,J., Wilkins,K., McCollum,A., Hutson,C., Davidson,W., Rao,A.,Parrott,T. and Li,Y	Direct Submission	Submitted (06-SEP-2022) DHCPP-PRB, CDC, 1600 Clifton Rd, Atlanta,GA 30333, USA
RS9	OP378707	OP378707.1	197034 bp	lesion swab from Homo sapiens	2022-06-01	USA: VA	2022-09-06	Monkeypox virus isolate MPXV_USA_2022_VA0004, complete genome.	Gigante,C.M., Griffin-Thomas,L., Zhao,H., Batra,D., Hetrick,E.E., Howard,D.T., Kovar,L., Seabolt,M.H., Weigand,M.R., Burroughs,M., Lee,J., Wilkins,K., McCollum,A., Hutson,C., Davidson,W., Rao,A., Crain,J. and Li,Y.	2022 Multi-National Monkeypox Outbreak	Unpublished	Gigante,C.M., Griffin-Thomas,L., Zhao,H., Batra,D., Hetrick,E.E., Howard,D.T., Kovar,L., Seabolt,M.H., Weigand,M.R., Burroughs,M., Lee,J., Wilkins,K., McCollum,A., Hutson,C., Davidson,W., Rao,A., Crain,J. and Li,Y.	Direct Submission	Submitted (06-SEP-2022) DHCPP-PRB, CDC, 1600 Clifton Rd, Atlanta, GA 30333, USA
RS10	OP123051	OP123051.1	197176 bp	Homo sapiens	2022-07-01	USA: OH	2022-09-07	Monkeypox virus isolate MpxV/human/USA/OH-UW-070426/2022, complete genome.	Sereewit,J., Xie,H., Roychoudhury,P. and Greninger,A.	genome sequences of clinical viruses from UW Virology	Unpublished	Sereewit,J., Xie,H., Roychoudhury,P. and Greninger,A.	Direct Submission	Submitted (02-AUG-2022) Laboratory Medicine, UW Virology, 1616 Eastlake Ave East Suite 320, Seattle, WA 98102, USA
RS9	OP123055	OP123055.1	197180 bp	Homo sapiens	2022-07-01	USA: OH	2022-09-07	Monkeypox virus isolate MpxV/human/USA/OH-UW-070822/2022, complete genome.	Sereewit,J., Xie,H., Roychoudhury,P. and Greninger,A.	genome sequences of clinical viruses from UW Virology	Unpublished	Sereewit,J., Xie,H., Roychoudhury,P. and Greninger,A.	Direct Submission	Submitted (02-AUG-2022) Laboratory Medicine, UW Virology, 1616 Eastlake Ave East Suite 320, Seattle, WA 98102, USA
RS1	NC_003310	NC_003310.1	196858 bp	rhesus monkey kidney cell culture	1905-06-18	Zaire: Sankuru subregion, Kasdai Oriental	2022-09-08	Monkeypox virus, complete genome.	Senkevich,T.G., Yutin,N., Wolf,Y.I., Koonin,E.V. and Moss,B.	Ancient Gene Capture and Recent Gene Loss Shape the Evolution of Orthopoxvirus-Host Interaction Genes	mBio 12 (4), e0149521 (2021)	Zmasek,C.M., Knipe,D.M., Pellett,P.E. and Scheuermann,R.H.	Classification of human Herpesviridae proteins using Domain-architecture Aware Inference of Orthologs (DAIO)	Virology 529, 29-42 (2019)
RS9	OP394229	OP394229.1	197205 bp	Homo sapiens	2022-05-14	United Kingdom	2022-09-09	Monkeypox virus isolate 9000220_NCPV_1703, complete genome.	Burton,J., Easterbrook,L., Drinkwater,E., Groves,N., Osman,K.L.,Lewandowski,K.S., Carter,D., Pullan,S.T., Myers,R., Vipond,R. and Chand,M.	Direct Submission	Submitted (09-SEP-2022) Research and Evaluation, UKHSA, Porton Down, Salisbury, Wiltshire SP4 0JG, UK
RS9	OP442946	OP442946.1	197190 bp	Homo sapiens	2022-08-01	USA: WA	2022-09-15	Monkeypox virus isolate MpxV/human/USA/WA-UW-085393/2022, complete genome.	Sereewit,J., Xie,H., Roychoudhury,P. and Greninger,A.L.	genome sequences of clinical viruses from UW Virology	Unpublished	Sereewit,J., Xie,H., Roychoudhury,P. and Greninger,A.L.	Direct Submission	Submitted (12-SEP-2022) Laboratory Medicine, UW Virology, 1616 Eastlake Ave East Suite 320, Seattle, WA 98102, USA
RS9	OP442947	OP442947.1	197186 bp	Homo sapiens	2022-08-01	USA: WA	2022-09-15	Monkeypox virus isolate MpxV/human/USA/WA-UW-088793/2022, complete genome.	Sereewit,J., Xie,H., Roychoudhury,P. and Greninger,A.L.	genome sequences of clinical viruses from UW Virology	Unpublished	Sereewit,J., Xie,H., Roychoudhury,P. and Greninger,A.L.	Direct Submission	Submitted (12-SEP-2022) Laboratory Medicine, UW Virology, 1616 Eastlake Ave East Suite 320, Seattle, WA 98102, USA
RS9	OP480404	OP480404.1	197200 bp	lesion swab from Homo sapiens(male)	2022-08-04	USA: North Carolina	2022-09-20	Monkeypox virus isolate hMPXV/USA/NC-UNC-0003/2022, partial genome	Deanhardt,B., Miller,M. and Wang,J.R	Monkeypox virus genome sequencing and assembly (University of NorthCarolina at Chapel Hill)	Unpublished	Deanhardt,B., Miller,M. and Wang,J.R	Direct Submission	Submitted (19-SEP-2022) Department of Genetics, University of NorthCarolina at Chapel Hill, 120 Mason Farm Road 5000 D, GeneticMedicine Building CB#7264, Chapel Hill, NC 27599, USA
RS9	OP351286	OP351286.2	197179 bp	Homo sapiens	2022-08-08	USA: Oklahoma	2022-09-21	Monkeypox virus isolate MPXV22/human/USA-OK-134, complete genome.	Chapman,R.C., Bernhard,K., McCutchen,E.L., Fauver,J.R.,O'Dell,J.X., Mannell,M., Wiley,M.R. and Cross,S.T.	Oklahoma MPXV	Unpublished	Chapman,R.C., Bernhard,K., McCutchen,E.L., Fauver,J.R.,O'Dell,J.X., Mannell,M., Wiley,M.R. and Cross,S.T.	Direct Submission	Submitted (31-AUG-2022) Environmental, Agricultural, and Occupational Health, University of Nebraska Medical Center, 984350 Nebraska Medical Center, Omaha, NE 68198-4350, USA
RS9	OP351287	OP351287.2	197178 bp	Homo sapiens	2022-08-11	USA: Oklahoma	2022-09-21	Monkeypox virus isolate MPXV22/human/USA-OK-149, complete genome.	Chapman,R.C., Bernhard,K., McCutchen,E.L., Fauver,J.R.,O'Dell,J.X., Mannell,M., Wiley,M.R. and Cross,S.T.	Oklahoma MPXV	Unpublished	Chapman,R.C., Bernhard,K., McCutchen,E.L., Fauver,J.R.,O'Dell,J.X., Mannell,M., Wiley,M.R. and Cross,S.T.	Direct Submission	Submitted (31-AUG-2022) Environmental, Agricultural, and Occupational Health, University of Nebraska Medical Center, 984350 Nebraska Medical Center, Omaha, NE 68198-4350, USA
RS9	OP431828	OP431828.2	197199 bp	Homo sapiens	2022-08-17	USA: Nebraska	2022-09-21	Monkeypox virus isolate MPXV22/human/USA-NE-181, complete genome.	Tegomoh,B., Cross,S.T., Chapman,R.C., Bernhard,K., McCutchen,E.L.,Fauver,J.R., Pratt,C.B., Warden,D.E., Iwen,P.C., Donahue,M. and Wiley,M.R.	MPXV Nebraska Pathogen Genomics Consortium	Unpublished	Tegomoh,B., Cross,S.T., Chapman,R.C., Bernhard,K., McCutchen,E.L.,Fauver,J.R., Pratt,C.B., Warden,D.E., Iwen,P.C., Donahue,M. and Wiley,M.R.	Direct Submission	Submitted (13-SEP-2022) Environmental, Agricultural, and Occupational Health, University of Nebraska Medical Center, 984388 Nebraska Medical Center, Omaha, NE 68198-4388, USA
RS9	OP431829	OP431829.2	197199 bp	Homo sapiens	2022-08-20	USA: Nebraska	2022-09-21	Monkeypox virus isolate MPXV22/human/USA-NE-199, complete genome.	Tegomoh,B., Cross,S.T., Chapman,R.C., Bernhard,K., McCutchen,E.L.,Fauver,J.R., Pratt,C.B., Warden,D.E., Iwen,P.C., Donahue,M. and Wiley,M.R.	MPXV Nebraska Pathogen Genomics Consortium	Unpublished	Tegomoh,B., Cross,S.T., Chapman,R.C., Bernhard,K., McCutchen,E.L.,Fauver,J.R., Pratt,C.B., Warden,D.E., Iwen,P.C., Donahue,M. and Wiley,M.R.	Direct Submission	Submitted (13-SEP-2022) Environmental, Agricultural, and Occupational Health, University of Nebraska Medical Center, 984388 Nebraska Medical Center, Omaha, NE 68198-4388, USA
RS9	OP351284	OP351284.1	197182 bp	Homo sapiens	2022-07-22	USA: Oklahoma	2022-09-21	Monkeypox virus isolate MPXV22/human/USA-OK-69, complete genome.	Chapman,R.C., Bernhard,K., McCutchen,E.L., Fauver,J.R.,O'Dell,J.X., Mannell,M., Wiley,M.R. and Cross,S.T.	Oklahoma MPXV	Unpublished	Chapman,R.C., Bernhard,K., McCutchen,E.L., Fauver,J.R.,O'Dell,J.X., Mannell,M., Wiley,M.R. and Cross,S.T.	Direct Submission	Submitted (31-AUG-2022) Environmental, Agricultural, and Occupational Health, University of Nebraska Medical Center, 984350 Nebraska Medical Center, Omaha, NE 68198-4350, USA
RS10	ON585038	ON585038.1	196295 bp	Homo sapiens	2022-05-15	Portugal	2022-05-24	Monkeypox virus isolate Monkeypox/PT0008/2022, complete genome.	Isidro,J., Borges,V., Pinto,M., Ferreira,R., Sobral,D., Nunes,A.,Santos,J.D., Mixao,V., Santos,D., Duarte,S., Vieira,L.,Borrego,M.J., Nuncio,S., Pelerito,A., Cordeiro,R. and Gomes,J.P.	Multi-country outbreak of Monkeypox virus, 2022: genetic divergence and signs of microevolution	Unpublished	Isidro,J., Borges,V., Pinto,M., Ferreira,R., Sobral,D., Nunes,A.,Santos,J.D., Mixao,V., Santos,D., Duarte,S., Vieira,L.,Borrego,M.J., Nuncio,S., Pelerito,A., Cordeiro,R. and Gomes,J.P.	Direct Submission	Submitted (24-MAY-2022) Department of Infectious Diseases, National Institute of Health Doutor Ricardo Jorge, Portugal (INSA), Av. Padre Cruz, Lisbon 1649-016, Portugal
RS10	ON585037	ON585037.1	198016 bp	Homo sapiens	2022-05-22	Belgium	2022-05-27	Monkeypox virus isolate Monkeypox/PT0005/2022, complete genome.	Isidro,J., Borges,V., Pinto,M., Ferreira,R., Sobral,D., Nunes,A.,Santos,J.D., Mixao,V., Santos,D., Duarte,S., Vieira,L.,Borrego,M.J., Nuncio,S., Pelerito,A., Cordeiro,R. and Gomes,J.P.	Multi-country outbreak of Monkeypox virus, 2022: genetic divergence and signs of microevolution	Unpublished	Isidro,J., Borges,V., Pinto,M., Ferreira,R., Sobral,D., Nunes,A.,Santos,J.D., Mixao,V., Santos,D., Duarte,S., Vieira,L.,Borrego,M.J., Nuncio,S., Pelerito,A., Cordeiro,R. and Gomes,J.P.	Direct Submission	Submitted (24-MAY-2022) Department of Infectious Diseases, National Institute of Health Doutor Ricardo Jorge, Portugal (INSA), Av.Padre Cruz, Lisbon 1649-016, Portugal
RS10	ON622713	ON622713.1	197114 bp	Homo sapiens	2022-05-20	USA	2022-05-29	Monkeypox virus isolate MPX/UZ_REGA_2/Belgium/2022, complete genome.	Wawina-Bokalanga,T., Vanmechelen,B., Logist,A.-S., Sinnesael,R.,Ysebaert,L., Verlinden,J., Bloemen,M. and Maes,P.	Belgian cluster of monkeypox virus	Unpublished	Wawina-Bokalanga,T., Vanmechelen,B., Logist,A.-S., Sinnesael,R.,Ysebaert,L., Verlinden,J., Bloemen,M. and Maes,P.	Direct Submission	Submitted (27-MAY-2022) Microbiology, Immunology and Transplantation, KU Leuven, Rega Institute, Herestraat 49, box 1040, Leuven BE3000, Belgium
RS9	ON627808	ON627808.1	197520 bp	Homo sapiens	2022-05-24	Slovenia	2022-05-30	Monkeypox virus isolate MPX/human/USA/UT-UPHL-82200022/2022,complete genome.	Young,E.L., Hergert,J. and Oakeson,K.F.	Direct Submission	Submitted (27-MAY-2022) Department of Health, Utah Public Health Laboratory, 4431 2700 W, SLC, UT 84129, USA
RS10	ON631241	ON631241.1	196753 bp	Homo sapiens	2022-05-20	Israel	2022-06-01	Monkeypox virus isolate 2022/2 SLO, complete genome.	Zakotnik,S., Vlaj,D., Suljic,A., Zorec,T.M., Korva,M., Poljak,M. and Avsic Zupanc,T.	Direct Submission	Submitted (30-MAY-2022) Laboratory for Diagnostics of Zoonoses and WHO Centre, Institute of Microbiology and Immunology, Faculty of Medicine, University of Ljubljana, Zaloska 4, Ljubljana 1000, Slovenia
RS9	ON649879	ON649879.1	197204 bp	Homo sapiens	2022-05-19	Portugal	2022-06-01	Monkeypox virus isolate MPXV_ISR001_2022, complete genome.	Israeli,O., Guedj-Dana,Y., Lazar,S., Shifman,O., Erez,N., Weiss,S.,Paran,N., Israely,T., Schuster,O., Zvi,A., Beth-Din,A. and CohenGihon,I.	Direct Submission	Submitted (01-JUN-2022) Biochemistry and Molecular Genetics, Israel Institute for Biological Research, Reuven 24, Ness Ziona 7410001, Israel
RS10	ON649722	ON649722.1	197204 bp	Homo sapiens	2022-05-19	Portugal	2022-06-01	Monkeypox virus isolate Monkeypox/PT0022/2022, complete genome.	Isidro,J., Borges,V., Pinto,M., Sobral,D., Santos,J.D., Nunes,A., Mixao,V., Ferreira,R., Santos,D., Duarte,S., Vieira,L., Borrego,M.J., Nuncio,S., Carvalho,I.L., Pelerito,A., Cordeiro,R.	Direct Submission	Submitted (01-JUN-2022) Department of Infectious Diseases, National Institute of Health Doutor Ricardo Jorge, Portugal (INSA), Av. Padre Cruz, Lisbon 1649-016, Portugal and Gomes,J.P.
RS10	ON649721	ON649721.1	197131 bp	swab from Homo sapiens	2022-05-01	Germany	2022-06-01	Monkeypox virus isolate Monkeypox/PT0021/2022, complete genome.	Isidro,J., Borges,V., Pinto,M., Sobral,D., Santos,J.D., Nunes,A., Mixao,V., Ferreira,R., Santos,D., Duarte,S., Vieira,L., Borrego,M.J., Nuncio,S., Carvalho,I.L., Pelerito,A., Cordeiro,R.	Direct Submission	Submitted (01-JUN-2022) Department of Infectious Diseases, National Institute of Health Doutor Ricardo Jorge, Portugal (INSA), Av. Padre Cruz, Lisbon 1649-016, Portugal and Gomes,J.P.
RS9	ON637939	ON637939.1	197131 bp	swab from Homo sapiens	2022-05-01	Germany	2022-06-01	Monkeypox virus isolate MPXV/Germany/2022/RKI02, complete genome.	Brinkmann,A., Kohl,C., Uddin,S., Pape,K., Schrick,L., Michel,J., Stocker,H., Schaade,L. and Nitsche,A.	Direct Submission	Submitted (31-MAY-2022) Centre for Biological Threats, Highly Pathogenic Viruses, Robert Koch Institute,Seestr 10, Berlin, Berlin 13353, Germany
RS9	ON637938	ON637938.1	197520 bp	Homo sapiens	2022-05-23	Slovenia	2022-06-01	Monkeypox virus isolate MPXV/Germany/2022/RKI01, complete genome.	Brinkmann,A., Kohl,C., Uddin,S., Pape,K., Schrick,L., Michel,J., Jessen,H., Schaade,L. and Nitsche,A.	Direct Submission	Submitted (31-MAY-2022) Centre for Biological Threats, Highly Pathogenic Viruses, Robert Koch Institute, Seestr 10, Berlin, Berlin 13353, Germany
RS9	ON609725	ON609725.2	197205 bp	Homo sapiens	2022-05-01	United Kingdom	2022-06-10	Monkeypox virus isolate SLO, complete genome.	Zakotnik,S., Vlaj,D., Suljic,A., Zorec,T.M., Skubic,C., Rozman,D., Korva,M., Poljak,M. and Avsic Zupanc,T.	Direct Submission	Submitted (25-MAY-2022) Laboratory for Diagnostics of Zoonoses and WHO Centre, Institute of Microbiology and Immunology, Faculty of Medicine, University of Ljubljana, Zaloska 4, Ljubljana 1000, Slovenia
RS9	ON619838	ON619838.2	197205 bp	Homo sapiens	2022-05-01	United Kingdom	2022-06-10	Monkeypox virus isolate MPXV_UK_2022_4, complete genome.	Groves,N., Osman,K.L., Lewandowski,K.S., Pullan,S.T., Carter,D.P., Crook,J.M., Myers,R., Vipond,R. and Chand,M.	Direct Submission	Submitted (27-MAY-2022) Research and Evaluation, UKHSA, Porton Down, Salisbury, Wiltshire SP4 0JG, UK
RS9	ON619836	ON619836.2	197650 bp	Homo sapiens	2022-06-01	Slovenia	2022-06-14	Monkeypox virus isolate MPXV_UK_2022_2, complete genome.	Groves,N., Osman,K.L., Lewandowski,K.S., Pullan,S.T., Carter,D.P., Crook,J.M., Myers,R., Vipond,R. and Chand,M.	Direct Submission	Submitted (27-MAY-2022) Research and Evaluation, UKHSA, Porton Down, Salisbury, Wiltshire SP4 0JG, UK
RS9	ON754985	ON754985.1	197131 bp	Homo sapiens	2022-05-15	United Kingdom	2022-06-21	Monkeypox virus isolate MPXV_SI2022_S4, complete genome.	Zakotnik,S., Vlaj,D., Suljic,A., Zorec,T.M., Korva,M., Poljak,M.and Avsic Zupanc,T.	Direct Submission	Submitted (14-JUN-2022) Laboratory for Diagnostics of Zoonoses and WHO Centre, Institute of Microbiology and Immunology, Faculty of Medicine, University of Ljubljana, Zaloska 4, Ljubljana 1000, Slovenia
RS9	ON808416	ON808416.1	197131 bp	Homo sapiens	2022-05-15	United Kingdom	2022-06-21	Monkeypox virus isolate CVR_MPXV1d, complete genome.	Filipe,A., Tong,L., Vattipally,S.B., Maclean,A., Gunson,R.,Holden,M.T.G., Barr,D., Ho,A., Palmarini,M., Rambaut,A.,Robertson,D.L. and Thomson,E.C.	Monkeypox genome sequences from multiple lesions confirm co-infection in a UK returning traveller	Unpublished	Filipe,A., Tong,L., Vattipally,S.B., Maclean,A., Gunson,R., Holden,M.T.G., Barr,D., Ho,A., Palmarini,M., Rambaut,A., Robertson,D.L. and Thomson,E.C.	Direct Submission	Submitted (21-JUN-2022) Viral Genomics and Bioinformatics, MRC University of Glasgow Centre for Virus Research, 464 Bearsden Road, Glasgow G61 1QH, United Kingdom
RS9	ON808415	ON808415.1	197652 bp	Homo sapiens	2022-06-01	Slovenia	2022-06-24	Monkeypox virus isolate CVR_MPXV1c, complete genome.	Filipe,A., Tong,L., Vattipally,S.B., Maclean,A., Gunson,R.,Holden,M.T.G., Barr,D., Ho,A., Palmarini,M., Rambaut,A.,Robertson,D.L. and Thomson,E.C.	Monkeypox genome sequences from multiple lesions confirm co-infection in a UK returning traveller	Unpublished	Filipe,A., Tong,L., Vattipally,S.B., Maclean,A., Gunson,R., Holden,M.T.G., Barr,D., Ho,A., Palmarini,M., Rambaut,A., Robertson,D.L. and Thomson,E.C.	Direct Submission	Submitted (21-JUN-2022) Viral Genomics and Bioinformatics, MRC University of Glasgow Centre for Virus Research, 464 Bearsden Road, Glasgow G61 1QH, United Kingdom
RS9	ON838178	ON838178.1	197631 bp	human	2022-05-27	Belgium	2022-06-30	Monkeypox virus isolate SI2022_S7, complete genome.	Zakotnik,S., Vlaj,D., Suljic,A., Zorec,T.M., Korva,M., Poljak,M.and Avsic Zupanc,T.	Direct Submission	Submitted (22-JUN-2022) Laboratory for Diagnostics of Zoonoses and WHO Centre, Institute of Microbiology and Immunology, Faculty of Medicine, University of Ljubljana, Zaloska 4, Ljubljana 1000, Slovenia
RS10	ON880421	ON880421.1	197970 bp	human	2022-05-27	Belgium	2022-06-30	Monkeypox virus isolate MPX/UZ_REGA_5/Belgium/2022, complete genome.	Vanmechelen,B., Wawina-Bokalanga,T., Logist,A.-S., Sinnesael,R.,Ysebaert,L., Verlinden,J., Van Holm,B., Bloemen,M. and Maes,P.	Belgian cluster of monkeypox virus	Unpublished	Vanmechelen,B., Wawina-Bokalanga,T., Logist,A.-S., Sinnesael,R.,Ysebaert,L., Verlinden,J., Van Holm,B., Bloemen,M. and Maes,P.	Direct Submission	Submitted (30-JUN-2022) Microbiology, Immunology and Transplantation, KU Leuven, Rega Institute, Herestraat 49, box 1040, Leuven BE3000, Belgium
RS10	ON880420	ON880420.1	197193 bp	human	2022-06-09	Canada	2022-08-04	Monkeypox virus isolate MPX/UZ_REGA_4/Belgium/2022, complete genome.	Vanmechelen,B., Wawina-Bokalanga,T., Logist,A.-S., Sinnesael,R.,Ysebaert,L., Verlinden,J., Van Holm,B., Bloemen,M. and Maes,P.	Belgian cluster of monkeypox virus	Unpublished	Vanmechelen,B., Wawina-Bokalanga,T., Logist,A.-S., Sinnesael,R.,Ysebaert,L., Verlinden,J., Van Holm,B., Bloemen,M. and Maes,P.	Direct Submission	Submitted (30-JUN-2022) Microbiology, Immunology and Transplantation, KU Leuven, Rega Institute, Herestraat 49, box 1040, Leuven BE3000, Belgium
RS10	OP013011	OP013011.1	197195 bp	human	2022-06-09	Canada	2022-08-04	Monkeypox virus isolate MpxV/human/CAN/UN-NML-3611/2022, complete genome.	Duggan,A., Hole,D., Yadav,C., Knox,N., Chapel,M., Tyler,A.,Haidl,E., Domselaar,G.V., Antonation,K., Audet,J., Fernando,L.,Hagan,M., Safronetz,D., Graham,M., Peters,G., Go,A., Laminman,V.,Kaplen,B., Leung,A., Jolly,G., Fafard,J., Charest,H. and Levade,I.	Direct Submission	Submitted (18-JUL-2022) Public Health Agency of Canada, National Microbiology Laboratory, 1015 Arlington Street, Winnipeg, MB R3E 3R2, Canada
RS10	OP013010	OP013010.1	197211 bp	human	2022-05-20	Canada	2022-08-04	Monkeypox virus isolate MpxV/human/CAN/UN-NML-3607/2022, complete genome.	Duggan,A., Hole,D., Yadav,C., Knox,N., Chapel,M., Tyler,A., Haidl,E., Domselaar,G.V., Antonation,K., Audet,J., Fernando,L., Hagan,M., Safronetz,D., Graham,M., Peters,G., Go,A., Laminman,V., Kaplen,B., Leung,A., Jolly,G., Fafard,J., Charest,H. and Levade,I.	Direct Submission	Submitted (18-JUL-2022) Public Health Agency of Canada, National Microbiology Laboratory, 1015 Arlington Street, Winnipeg, MB R3E 3R2, Canada
RS10	ON803437	ON803437.1	197199 bp	human	2022-05-20	Canada	2022-08-04	Monkeypox virus isolate MpxV/human/CAN/UN-NML-2896/2022, complete	Knox,N., Duggan,A., Yadav,C., Hole,D., Haidl,E., Chapel,M.Jolly,G., Domselaar,G.V., Antonation,K., Leung,A., Fernando,L., Audet,J., Hagan,M., Graham,M., Griffiths,E., Safronetz,D.,Charest,H., Levade,I. and Fafard,J	Direct Submission	Submitted (20-JUN-2022) Public Health Agency of Canada, NationalMicrobiology Laboratory, 1015 Arlington Street, Winnipeg, MB R3E3R3, Canada
RS10	ON803435	ON803435.1	197207 bp	human	2022-07-04	United Kingdom	2022-08-18	Monkeypox virus isolate MpxV/human/CAN/UN-NML-2893/2022, complete	Knox,N., Duggan,A., Yadav,C., Hole,D., Haidl,E., Chapel,M.Jolly,G., Domselaar,G.V., Antonation,K., Leung,A., Fernando,L., Audet,J., Hagan,M., Graham,M., Griffiths,E., Safronetz,D.,Charest,H., Levade,I. and Fafard,J	Direct Submission	Submitted (20-JUN-2022) Public Health Agency of Canada, NationalMicrobiology Laboratory, 1015 Arlington Street, Winnipeg, MB R3E3R3, Canada
RS9	OP205136	OP205136.1	197207 bp	human	2022-07-06	United Kingdom	2022-08-18	Monkeypox virus isolate MPXV_UK_2022_9000191, complete genome.	Groves,N., Osman,K.L., Lewandowski,K.S., Carter,D.P., Pullan,S.T.,Myers,R., Vipond,R. and Chand,M.	Direct Submission	Submitted (05-AUG-2022) Research and Evaluation, UKHSA, Porton Down, Salisbury, Wiltshire SP4 0JG, UK
RS9	OP205135	OP205135.1	197194 bp	human	2022-07-08	Peru	2022-08-29	Monkeypox virus isolate MPXV_UK_2022_9000190, complete genome.	Groves,N., Osman,K.L., Lewandowski,K.S., Carter,D.P., Pullan,S.T.,Myers,R., Vipond,R. and Chand,M.	Direct Submission	Submitted (05-AUG-2022) Research and Evaluation, UKHSA, Porton Down, Salisbury, Wiltshire SP4 0JG, UK
RS9	OP320553	OP320553.1	197193 bp	human	2022-07-06	Peru	2022-08-29	Monkeypox virus isolate LIM-INS-013, complete genome.	Padilla,C., Silva,I., Hurtado,V., Jimenez,V., Barcena,L., Lope,P.and Arotinco,G.	Characterization of monkeypox virus from Peru	Unpublished	Padilla,C., Silva,I., Hurtado,V., Jimenez,V., Barcena,L., Lope,P.and Arotinco,G.	Direct Submission	Submitted (26-AUG-2022) Laboratorio de Biotecnologia y Biologia Molecular, Instituto Nacional de Salud Peru, Av. Defensores del Morro 2268, Chorrillos, Lima, Lima NL, Peru
RS9	OP320552	OP320552.1	197175 bp	human	2022-07-07	USA: OH	2022-09-07	Monkeypox virus isolate LIM-INS-012, complete genome.	Padilla,C., Silva,I., Hurtado,V., Jimenez,V., Barcena,L., Lope,P. and Arotinco,G.	Characterization of monkeypox virus from Peru	Unpublished	Padilla,C., Silva,I., Hurtado,V., Jimenez,V., Barcena,L., Lope,P.and Arotinco,G.	Direct Submission	Submitted (26-AUG-2022) Laboratorio de Biotecnologia y Biologia Molecular, Instituto Nacional de Salud Peru, Av. Defensores del Morro 2268, Chorrillos, Lima, Lima NL, Peru
RS9	OP169343	OP169343.1	197176 bp	human	2022-07-01	USA: OH	2022-09-07	Monkeypox virus isolate MpxV/human/USA/OH-UW-075598/2022, complete genome.	Sereewit,J., Xie,H., Roychoudhury,P. and Greninger,A.L.	genome sequences of clinical viruses from UW Virology	Unpublished	Sereewit,J., Xie,H., Roychoudhury,P. and Greninger,A.L.	Direct Submission	Submitted (08-AUG-2022) Laboratory Medicine, UW Virology, 1616 Eastlake Ave East Suite 320, Seattle, WA 98102, USA
RS9	OP169342	OP169342.1	197189 bp	human	2022-08-01	USA: WA	2022-09-15	Monkeypox virus isolate MpxV/human/USA/OH-UW-072752/2022, complete genome.	Sereewit,J., Xie,H., Roychoudhury,P. and Greninger,A.L.	genome sequences of clinical viruses from UW Virology	Unpublished	Sereewit,J., Xie,H., Roychoudhury,P. and Greninger,A.L.	Direct Submission	Submitted (08-AUG-2022) Laboratory Medicine, UW Virology, 1616 Eastlake Ave East Suite 320, Seattle, WA 98102, USA
RS9	OP442945	OP442945.1	197178 bp	human	2022-08-01	USA: WA	2022-09-15	Monkeypox virus isolate MpxV/human/USA/WA-UW-083698/2022, complete genome.	Sereewit,J., Xie,H., Roychoudhury,P. and Greninger,A.L.	genome sequences of clinical viruses from UW Virology	Unpublished	Sereewit,J., Xie,H., Roychoudhury,P. and Greninger,A.L.	Direct Submission	Submitted (12-SEP-2022) Laboratory Medicine, UW Virology, 1616 Eastlake Ave East Suite 320, Seattle, WA 98102, USA COMMENT ##Assembly-Data-START## Created with VAPiDv1.6.7 Reference
RS9	OP442942	OP442942.1	197199 bp	human	2022-08-15	USA: Nebraska	2022-09-21	Monkeypox virus isolate MpxV/human/USA/WA-UW-084331/2022, complete genome.	Sereewit,J., Xie,H., Roychoudhury,P. and Greninger,A.L.	genome sequences of clinical viruses from UW Virology	Unpublished	Sereewit,J., Xie,H., Roychoudhury,P. and Greninger,A.L.	Direct Submission	Submitted (12-SEP-2022) Laboratory Medicine, UW Virology, 1616 Eastlake Ave East Suite 320, Seattle, WA 98102, USA
RS9	OP431827	OP431827.2	197199 bp	human	2022-08-12	USA: Nebraska	2022-09-21	Monkeypox virus isolate MPXV22/human/USA-NE-176, complete genome.	Tegomoh,B., Cross,S.T., Chapman,R.C., Bernhard,K., McCutchen,E.L.,Fauver,J.R., Pratt,C.B., Warden,D.E., Iwen,P.C., Donahue,M. and Wiley,M.R.	MPXV Nebraska Pathogen Genomics Consortium	Unpublished	Tegomoh,B., Cross,S.T., Chapman,R.C., Bernhard,K., McCutchen,E.L.,Fauver,J.R., Pratt,C.B., Warden,D.E., Iwen,P.C., Donahue,M. and Wiley,M.R.	Direct Submission	Submitted (13-SEP-2022) Environmental, Agricultural, and Occupational Health, University of Nebraska Medical Center, 984388 Nebraska Medical Center, Omaha, NE 68198-4388, USA
RS9	OP431826	OP431826.2	197199 bp	human	2022-07-27	USA: Oklahoma	2022-09-21	Monkeypox virus isolate MPXV22/human/USA-NE-154, complete genome.	Tegomoh,B., Cross,S.T., Chapman,R.C., Bernhard,K., McCutchen,E.L.,Fauver,J.R., Pratt,C.B., Warden,D.E., Iwen,P.C., Donahue,M. and Wiley,M.R.	MPXV Nebraska Pathogen Genomics Consortium	Unpublished	Tegomoh,B., Cross,S.T., Chapman,R.C., Bernhard,K., McCutchen,E.L.,Fauver,J.R., Pratt,C.B., Warden,D.E., Iwen,P.C., Donahue,M. and Wiley,M.R.	Direct Submission	Submitted (13-SEP-2022) Environmental, Agricultural, and Occupational Health, University of Nebraska Medical Center, 984388 Nebraska Medical Center, Omaha, NE 68198-4388, USA
RS10	OP351285	OP351285.2	197182 bp	human	2022-07-22	USA: Oklahoma	2022-09-21	Monkeypox virus isolate MPXV22/human/USA-OK-86, complete genome.	Chapman,R.C., Bernhard,K., McCutchen,E.L., Fauver,J.R.,O'Dell,J.X., Mannell,M., Wiley,M.R. and Cross,S.T.	Oklahoma MPXV	Unpublished	Chapman,R.C., Bernhard,K., McCutchen,E.L., Fauver,J.R.,O'Dell,J.X., Mannell,M., Wiley,M.R. and Cross,S.T.	Direct Submission	Submitted (31-AUG-2022) Environmental, Agricultural, and Occupational Health, University of Nebraska Medical Center, 984350 Nebraska Medical Center, Omaha, NE 68198-4350, USA
RS7(A2)	ON674051	ON674051.1	197166 bp	Homo sapiens	2022-05-01	USA: FL	2022-09-01	Monkeypox virus isolate MPXV_USA_2022_FL001, complete genome.	Gigante,C.M., Lee,P., Seabolt,M.H., Wilkins,K., McCollum,A.,Hutson,C., Davidson,W., Rao,A., Mendoza,R. and Li,Y.	Monkeypox virus genome from confirmed monkeypox case in Florida,United States, 2022	Unpublished	Gigante,C.M., Lee,P., Seabolt,M.H., Wilkins,K., McCollum,A.,Hutson,C., Davidson,W., Rao,A., Mendoza,R. and Li,Y.	Direct Submission	Submitted (02-JUN-2022) Division of High-Consequence Pathogens and Pathology, Centers for Disease Control and Prevention, 1600 Clifton Road, Atlanta, GA 30329, USA
RS7(A2)	ON675438	ON675438.1	196919 bp	Homo sapiens	2022-05-01	USA: VA	2022-09-01	Monkeypox virus isolate MPXV_USA_2022_VA001, complete genome.	Gigante,C.M., Griffin-Thomas,L.A., Seabolt,M.H., Wilkins,K.,McCollum,A., Hutson,C., Davidson,W., Rao,A., Crain,J. and Li,Y.	Direct Submission	Submitted (03-JUN-2022) Division of High-Consequence Pathogens and Pathology, Centers for Disease Control and Prevention, 1600 Clifton Road, Atlanta, GA 30329, USA
RS7(A2)	ON676707	ON676707.1	197265 bp	Homo sapiens	2021-07-01	USA: TX	2022-09-01	Monkeypox virus isolate MPXV_USA_2021_TX, complete genome.	Gigante,C.M., Stringer,J., Seabolt,M.H., Wilkins,K., McCollum,A.,Hutson,C., Davidson,W., Rao,A., Schulte,J. and Li,Y.	Direct Submission	Submitted (03-JUN-2022) Division of High-Consequence Pathogens and Pathology, Centers for Disease Control and Prevention, 1600 Clifton Road, Atlanta, GA 30329, USA

## Sheet: note
Note: The RS column represents the reference sequence constructed in this study corresponding to each isolate. The collection information of isolates, which were added to show sample source, collection method, collection time, etc. However, the complete information of some isolates was not found.
