# Supplementary material for: Exploring the key genomic variation in monkeypox virus during the 2022 outbreak
Source: BMC Genom Data. 2023 Nov 16;24:67. doi: 10.1186/s12863-023-01171-0 (PMC10652487; doi:10.1186/s12863-023-01171-0)
Supplement: Supplementary file 3 — Additional file 3. The detailed information of 25 isolates downloaded from the GASAID database. [file 12863_2023_1171_MOESM3_ESM.xls]

## Sheet: supplementary file legend
Additional file3. The detailed information of 25 isolates downloaded from the GASAID database

## Sheet: Sheet1
Accession	Virus name	Clade / Lineage	Length	Source of collection	Collection Date	Location of collection	Sequencing Technology	Sample ID	Submitting lab	Authors	Submission Date
EPI_ISL_13094227	hMpxV/USA/FL-CDC-001/2022	IIb A.2.1	2439-10-26	Human	2022-05-22	North America / USA / Florida	Illumina / Oxford Nanopore	MPXV_USA_2022_FL001	Centers for Disease Control & Prevention (CDC), Division of High Consequence Pathogens and Pathology (DHCPP-PRB)	Gigante,C.M., Lee,P., Seabolt,M.H., Wilkins,K., McCollum,A., Hutson,C., Davidson,W., Rao,A., Mendoza,R. and Li,Y.	2022-06-03
EPI_ISL_13096615	hMpxV/USA/VA-CDC-001/2022	IIb A.2	2439-02-21	Human	2022/5	North America / USA / Virginia	Oxford Nanopore Technologies	MPXV_USA_2022_VA001	Centers for Disease Control & Prevention (CDC), Division of High Consequence Pathogens and Pathology (DHCPP-PRB)	Gigante,C.M., Griffin-Thomas,L.A., Seabolt,M.H., Wilkins,K., McCollum,A., Hutson,C., Davidson,W., Rao,A., Crain,J. and Li,Y.	2022-06-03
EPI_ISL_13100621	hMpxV/USA/TX-CDC-000/2021	IIb A.2.3	2440-02-02	Human	2021/7	North America / USA / Texas	Illumina; Oxford Nanopore Technologies	MPXV_USA_2021_TX	Centers for Disease Control & Prevention (CDC), Division of High Consequence Pathogens and Pathology (DHCPP-PRB)	Gigante,C.M., Stringer,J., Seabolt,M.H., Wilkins,K., McCollum,A., Hutson,C., Davidson,W., Rao,A., Schulte,J. and Li,Y.	2022-06-03
EPI_ISL_13953610	hMpxV/India/KL-ICMR-16-5316-553/2022	IIb A.2.1	2439-09-10	Human	2022-07-13	Asia / India / Kerala	Illumina MiniSeq	MCL-22-H-MPxV-16-5316_5317_5318	Indian Council of Medical Research-National Institute of Virology	Pragya Yadav, Rima Sahay, Anita Aich Shete, Sreelekshmy Mohandas, Priya Abraham	2022-07-20
EPI_ISL_13953611	hMpxV/India/KL-ICMR-21-5432-557/2022	IIb A.2.1	2439-11-26	Human	2022-07-16	Asia / India / Kerala	Illumina MiniSeq	MCL-22-H-MPxV-21-5432_5433_5434_5436_5437	Indian Council of Medical Research-National Institute of Virology	Pragya Yadav, Rima Sahay, Anita Aich Shete, Sreelekshmy Mohandas, Priya Abraham	2022-07-20
EPI_ISL_13983888	hMpxV/Thailand/NIC-74/2022	IIb A.2	2439-09-21	Human	2022-07-17	Asia / Thailand / Phuket	Illumina Miseq	hMpxV/Thailand/NIC_Phuket 74/2022	National Institute of Health, Department of Medical Sciences, Ministry of Public Health, Thailand	Pilailuk Okada; Siripaporn Phuygun; Nuttida Thongpramul; Thanutsapa Thanadachakul; Kazuhisa Okada; Archawin Rojanawiwat; Chakkarat Pitayawonganon; Supakit Sirilak	2022-07-22
EPI_ISL_14011193	hMpxV/Thailand/CU-220016-FTV/2022	IIb A.2	2439-12-08	Human	2022-07-17	Asia / Thailand	Nanopore MinION	ID220016	Thai Red Cross Emerging Infectious Diseases Clinical Center and Faculty of Medicine, Chulalongkorn University	Kusak Kukiattikoon, Waritta Dararattanaroj, Rome Buathong, Supaporn Wacharapluesadee, Sininat Petcharat, Ananporn Supataragul, Stefan Fernandez, Achawin Rojanaviwat, Chonticha Klungthong, Pilailuk Okada, Khajohn Joonlasak, Chakkarat Pitayawonganon, Opass Putcharoen	2022-07-23
EPI_ISL_14049244	hMpxV/India/KL-ICMR-16-5316-570-P1/2022	IIb A.2.1	2439-11-27	Human	2022-07-13	Asia / India / Kerala	Illumina MiniSeq	MCL-22-H-MPxV-16-5316_DNA_570_P1	Indian Council of Medical Research-National Institute of Virology	Pragya Yadav, Rima Sahay, Anita Aich Shete, Sreelekshmy Mohandas, Priya Abraham	2022-07-26
EPI_ISL_14049245	hMpxV/India/KL-ICMR-16-5316-573-P2/2022	IIb A.2.1	2439-11-20	Human	2022-07-13	Asia / India / Kerala	Illumina MiniSeq	MCL-22-H-MPxV-16-5316_DNA_573_P2	Indian Council of Medical Research-National Institute of Virology	Pragya Yadav, Rima Sahay, Anita Aich Shete, Sreelekshmy Mohandas, Priya Abraham	2022-07-26
EPI_ISL_14295679	hMpxV/Thailand/NIC-PKT-M1/2022	IIb A.2	2440-01-11	Human	2022-08-02	Asia / Thailand / Phuket	Illumina MiSeq	hMpxV/Thailand/NIC_PKT-M1/2022	National Institute of Health, Department of Medical Sciences, Ministry of Public Health, Thailand	Pilailuk Okada; Siripaporn Phuygun; Nuttida Thongpramul; Thanutsapa Thanadachakul; Kazuhisa Okada; Archawin Rojanawiwat; Chakkarat Pitayawonganon; Supakit Sirilak	2022-08-08
EPI_ISL_14752286	hMpxV/United Kingdom/UKHSA-9000155/2022	IIb A.2.1	2439-12-11	Human	2022-06-03	Europe / United Kingdom	Illumina	MPXV_UK_2022_9000155	Research and Evaluation, UKHSA	Groves,N., Osman,K.L., Lewandowski,K.S., Carter,D.P., Pullan,S.T., Myers,R., Vipond,R. and Chand,M.	2022-08-31
EPI_ISL_14752288	hMpxV/United Kingdom/UKHSA-9000166/2022	IIb A.2.2	2439-11-25	Human	2022-06-29	Europe / United Kingdom	Illumina	MPXV_UK_2022_9000166	Research and Evaluation, UKHSA	Groves,N., Osman,K.L., Lewandowski,K.S., Carter,D.P., Pullan,S.T., Myers,R., Vipond,R. and Chand,M.	2022-08-31
EPI_ISL_14952916	hMpxV/India/KL-ICMR-MCL-28-5555-577/2022	IIb A.2.1	2439-10-02	Human	2022-07-27	Asia / India / Kerala	Illumina MiniSeq	MCL-22-H-MPXV-28-5555_DNA_577	Indian Council of Medical Research-National Institute of Virology	Pragya Yadav, Rima Sahay, Anita Aich Shete, Sreelekshmy Mohandas, Priya Abraham	2022-09-14
EPI_ISL_15008574	hMpxV/India/KL-ICMR-56-5969-592/2022	IIb A.2.1	2439-04-07	Human	2022-07-29	Asia / India / Kerala	Illumina Miniseq	MCL-22-H-MPXV-56- 5969	Indian Council of Medical Research-National Institute of Virology	Pragya Yadav, Rima Sahay, Anita Aich Shete, Sreelekshmy Mohandas, Priya Abraham	2022-09-17
EPI_ISL_15008575	hMpxV/India/DL-ICMR-29-5559-583/2022	IIb A.2	2439-04-28	Human	2022-07-22	Asia / India / Delhi	Illumina Miniseq	MCL-22-H-MPXV-29-5559	Indian Council of Medical Research-National Institute of Virology	Pragya Yadav, Rima Sahay, Anita Aich Shete, Sreelekshmy Mohandas, Priya Abraham	2022-09-17
EPI_ISL_15008576	hMpxV/India/DL-ICMR-70-6050-596/2022	IIb A.2	2439-10-06	Human	1905-07-14	Asia / India / Delhi	Illumina Miniseq	MCL-22-H-MPXV- 70- 6050	Indian Council of Medical Research-National Institute of Virology	Pragya Yadav, Rima Sahay, Anita Aich Shete, Sreelekshmy Mohandas, Priya Abraham	2022-09-17
EPI_ISL_15008577	hMpxV/India/DL-ICMR-84-6146-602/2022	IIb A.2	2439-11-23	Human	2022-08-11	Asia / India / Delhi	Illumina Miniseq	MCL-22-H-MPXV-84-6146	Indian Council of Medical Research-National Institute of Virology	Pragya Yadav, Rima Sahay, Anita Aich Shete, Sreelekshmy Mohandas, Priya Abraham	2022-09-17
EPI_ISL_15016116	hMpxV/USA/PA-CDC-0016/2022	IIb A.2.2	2439-10-28	Human	2022/7	North America / USA / Pennsylvania	Illumina NovaSeq 6000	MPXV_USA_2022_PA0016	Centers for Disease Control & Prevention (CDC), Division of High Consequence Pathogens and Pathology (DHCPP-PRB)	Gigante,C.M., Xia,D., Zhao,H., Batra,D., Hetrick,E.E., Howard,D.T., Kovar,L., Seabolt,M.H., Weigand,M.R., Burroughs,M., Lee,J., Wilkins,K., McCollum,A., Hutson,C., Davidson,W., Rao,A., Plipat,N. and Li,Y.	2022-09-18
EPI_ISL_15022589	hMpxV/India/DL-ICMR-52-5885-587/2022	IIb A.2	2439-10-10	Human	2022-07-31	Asia / India / Delhi	Illumina Miniseq	MCL-22-H-MPXV-52- 5885	Indian Council of Medical Research-National Institute of Virology	Pragya Yadav, Rima Sahay, Anita Aich Shete, Sreelekshmy Mohandas, Priya Abraham	2022-09-19
EPI_ISL_15199775	hMpxV/Portugal/INSA-PT0428/2022	IIb A.2.3	2438-01-17	Human	2022-08-01	Europe / Portugal	Illumina		Department of Infectious Diseases, National Institute of Health Doutor Ricardo Jorge, Portugal (INSA)	Isidro,J., Borges,V., Pinto,M., Sobral,D., Santos,J., Nunes,A., Mixao,V., Ferreira,R., Santos,D., Duarte,S., Vieira,L., Borrego,M.J., Nuncio,S., Lopes de Carvalho,I., Pelerito,A., Cordeiro,R. and Gomes,J.P.	2022-09-30
EPI_ISL_15260057	hMpxV/India/DL-DRDE-01-P2/2022	IIb A.2	2437-08-29	Human	2022-08-18	Asia / India / Delhi	Nanopore MinION	hMpxV/India/DRDE-MPox-01-P2/2022	Virology Division, Defence Research & Develeopment Establishment (DRDE)	Dr Sushil Kumar Sharma, Dr Paban Kumar Dash, Ram Govind Yadav, Ambuj Shrivastava, Rohit Menon, Dr Jyoti S Kumar, Dr Shashi Sharma, Dr Suman Dhankher, Divya Kumari, Dr Manmohan Parida	2022-10-05
EPI_ISL_15370047	hMpxV/Slovenia/UL-30/2022	IIb A.2.1	2440-12-01	Human	2022/7	Europe / Slovenia	Illumina	Slovenia-MPXV-30-2022	Laboratory for Diagnostics of Zoonoses and WHO Centre, Institute of Microbiology and Immunology, Faculty of Medicine, University of Ljubljana	Zakotnik,S., Vlaj,D., Suljic,A., Zorec,T.M., Korva,M., Poljak,M. and Avsic Zupanc,T.	2022-10-14
EPI_ISL_15370080	hMpxV/Nigeria/CBR-111/2019	IIb A.2	2439-03-16	Human	2019-12-19	Africa / Nigeria	Oxford Nanopore Technologies	MPXV/111/19	Chemical, Biological and Radiological Sciences, Defence Science and Technology Laboratory	Ndodo,N., Ashcroft,J., Lewandowski,K., Yinka-Ogunleye,A., Chukwu,C., Ahmad,A., King,D., Akinpelu,A., Maluquer de Motes,C., Ribeca,P., Summer,R.P., Rambaut,A., Chester,M., Maishman,T., Babatunde,O., Mba,N., Babatunde,O., Aruna,O., Pullan,S.T., Gannon,B., Brown,C., Ihekweazu,C., Adetifa,I. and Ulaeto,D.O.	2022-10-14
EPI_ISL_15370081	hMpxV/Nigeria/CBR-113/2019	IIb A.2	2440-04-20	Human	2019-12-20	Africa / Nigeria	Oxford Nanopore Technologies	MPXV/113/19	Chemical, Biological and Radiological Sciences, Defence Science and Technology Laboratory	Ndodo,N., Ashcroft,J., Lewandowski,K., Yinka-Ogunleye,A., Chukwu,C., Ahmad,A., King,D., Akinpelu,A., Maluquer de Motes,C., Ribeca,P., Summer,R.P., Rambaut,A., Chester,M., Maishman,T., Babatunde,O., Mba,N., Babatunde,O., Aruna,O., Pullan,S.T., Gannon,B., Brown,C., Ihekweazu,C., Adetifa,I. and Ulaeto,D.O.	2022-10-14
EPI_ISL_15370082	hMpxV/Nigeria/CBR-191/2020	IIb A.2.1	2440-06-03	Human	2020-01-23	Africa / Nigeria	Oxford Nanopore Technologies	MPXV/191/20	Chemical, Biological and Radiological Sciences, Defence Science and Technology Laboratory	Ndodo,N., Ashcroft,J., Lewandowski,K., Yinka-Ogunleye,A., Chukwu,C., Ahmad,A., King,D., Akinpelu,A., Maluquer de Motes,C., Ribeca,P., Summer,R.P., Rambaut,A., Chester,M., Maishman,T., Babatunde,O., Mba,N., Babatunde,O., Aruna,O., Pullan,S.T., Gannon,B., Brown,C., Ihekweazu,C., Adetifa,I. and Ulaeto,D.O.	2022-10-14

## Sheet: note
Note: The detailed information of 25 isolates downloaded from the GASAID database, including strain code, plate number, pedigree, collection and upload time, etc..Information on a small number of strains was incomplete.
