# Supplementary material for: Exploring the key genomic variation in monkeypox virus during the 2022 outbreak
Source: BMC Genom Data. 2023 Nov 16;24:67. doi: 10.1186/s12863-023-01171-0 (PMC10652487; doi:10.1186/s12863-023-01171-0)
Supplement: Supplementary file 14 — Additional file 14. Each sheet showed the heterogeneity within the artificially constructed RS. [file 12863_2023_1171_MOESM14_ESM.xls]

## Sheet: supplementary file legend
Additional file14. Each sheet showed the heterogeneity within the artificially constructed RS.

## Sheet: note
Note: Heterogeneity rate (HR) = number of isolates of every nucleotide substitution / total number of isolates in the RS group, and take 20% as the cut-off point.RS: reference sequence; Site (nt-Ref RS1): Heterogeneous nucleotides map to the sites of RS1 after alignment; Site (nt-Ref RS2/3/6/7/8/9/10): Heterogeneous nucleotides at the corresponding RS sites；Substitution：Heteronucleotide substitut…

## Sheet: RS2(5-20%)
	Base differences range from 5% to 20%
ORF	Site (nt-Ref RS1)	Site (nt-Ref RS2)	Substitution	Isolated strains (N)	Isolated strains (HR)
	240	382	C→A	6	0.171429
	620	759	A→G	2	0.0571429
J2L	1899	2056	G→A	2	0.0571429
	1972	2129	G→A	1	0.0285714
	2113	2270	G→A	1	0.0285714
D1L	5294	5450	C→T	6	0.171429
	5600	5756	A→G	1	0.0285714
	6100	6256	G→A	4	0.114286
	6600	6756	G→T	5	0.142857
	6852	7008	G→A	1	0.0285714
D2L	7036	7192	T→G	3	0.0857143
	7445	7601	G→A	1	0.0285714
	8224	8330	C→T	1	0.0285714
	8317	8473	C→A	5	0.142857
	8367	8523	G→T	1	0.0285714
D4L	8973	9129	C→A	5	0.142857
D5R	10127	10283	C→T	1	0.0285714
D7L	10968	11174	G→A	1	0.0285714
	11109	11302	G→A	1	0.0285714
	11363	11569	T→C	4	0.114286
	12226	12432	T→A	1	0.0285714
	13003	13209	G→A	1	0.0285714
	13359	13565	G→A	1	0.0285714
D9L	13561	13767	C→T	1	0.0285714
	14680	14886	G→A	2	0.0571429
	15265	15471	C→T	1	0.0285714
	15267	15473	C→A	5	0.142857
	15470	15613	C→A	2	0.0571429
	15662	15868	G→A	1	0.0285714
	15906	16112	G→T	1	0.0285714
D10L	16196	16402	T→G	1	0.0285714
	16202	16408	G→A	1	0.0285714
	16465	16471	G→A	3	0.0857143
D11L	17099	17305	A→T	1	0.0285714
	17986	18192	C→T	1	0.0285714
D13L	18330	18536	G→A	1	0.0285714
	18753	18959	T→C	1	0.0285714
	18839	19045	T→C	3	0.0857143
	19019	19225	C→T	1	0.0285714
D14L	19432	19638	G→A	1	0.0285714
	19708	19914	C→A	1	0.0285714
	19709	19915	A→G	1	0.0285714
	19710	19916	T→A	1	0.0285714
D15L	19836	20042	A→C	1	0.0285714
D16L	20292	20498	G→A	3	0.0857143
D17L	20627	20833	G→A	5	0.142857
D19L	21568	21773	G→A	1	0.0285714
	21633	21838	C→T	4	0.114286
	21750	21955	C→T	1	0.0285714
	23071	23276	A→G	1	0.0285714
	23078	23283	C→A	1	0.0285714
O1L	23151	23357	G→T	1	0.0285714
	23374	23580	C→A	5	0.142857
C1L	25699	25905	G→T	1	0.0285714
	26067	26273	G→A	5	0.142857
	26182	26388	A→T	1	0.0285714
	26183	26389	T→A	1	0.0285714
C2L	27029	27235	G→A	1	0.0285714
C9L	31784	31986	C→T	6	0.171429
	31836	32038	T→C	1	0.0285714
C10L	33398	33600	C→T	1	0.0285714
	33659	33861	C→T	1	0.0285714
	33749	33951	G→A	2	0.0571429
	34034	34236	G→A	2	0.0571429
C11L	34776	34977	T→C	1	0.0285714
	35082	34283	G→A	1	0.0285714
C13L	35474	35675	G→A	1	0.0285714
C14L	35849	36050	T→A	1	0.0285714
	35932	36133	C→T	5	0.142857
	35994	36195	C→G	4	0.114286
C16L	37094	37295	G→A	6	0.171429
	37265	37466	A→G	1	0.0285714
	37989	38190	T→C	4	0.114286
	37999	38200	G→T	1	0.0285714
C17L	38072	38273	G→T	1	0.0285714
	38998	39199	G→A	2	0.0571429
C18L	40093	40294	C→A	1	0.0285714
	40123	40324	G→T	1	0.0285714
	41011	41212	A→G	1	0.0285714
C19L	41200	41400	G→A	1	0.0285714
	41338	41538	C→G	1	0.0285714
	41758	41958	C→T	1	0.0285714
	41209	41409	G→A	6	0.171429
C21L	42693	42893	G→C	4	0.114286
C23R	44147	44347	A→C	4	0.114286
F1L	44690	44890	C→T	1	0.0285714
F3L	48428	48628	G→T	1	0.0285714
	48566	48766	G→A	1	0.0285714
F4L	49318	49518	G→T	1	0.0285714
	49560	49760	G→A	1	0.0285714
	49618	49818	C→T	1	0.0285714
	49955	50150	C→T	1	0.0285714
F5R	50617	50812	T→A	1	0.0285714
	51487	51682	A→G	1	0.0285714
F6R	52406	52601	G→A	1	0.0285714
	52512	52707	A→G	1	0.0285714
F7R	53017	53212	T→C	1	0.0285714
	53627	53822	G→A	1	0.0285714
F8L	54289	54484	G→A	1	0.0285714
	54359	54554	T→C	5	0.142857
	54662	54857	C→T	1	0.0285714
	56226	56421	G→A	1	0.0285714
	56500	56695	G→A	1	0.0285714
F9R	56842	57037	C→A	6	0.171429
Q1L	57488	57683	C→T	1	0.0285714
	58283	58478	A→G	5	0.142857
	58544	58739	T→C	1	0.0285714
	58670	58865	G→T	6	0.171429
Q2L	59951	60146	C→T	6	0.171429
I1L	60536	60731	G→T	3	0.0857143
	60686	60881	G→A	1	0.0285714
I4L	62009	62204	G→A	1	0.0285714
	62183	62378	A→G	1	0.0285714
	62641	62836	G→A	1	0.0285714
	63076	63271	G→T	1	0.0285714
I6L	65424	65619	G→A	1	0.0285714
I7L	66481	66676	G→A	1	0.0285714
G5R	72640	72835	T→C	1	0.0285714
G7R	74011	74207	T→C	3	0.0857143
G9R	75571	75767	T→C	2	0.0571429
G10R	76633	76829	G→A	1	0.0285714
M1R	77696	77892	G→A	1	0.0285714
M3L	78294	78490	C→T	4	0.114286
L6R	83797	83993	C→T	5	0.142857
	84586	84782	T→C	5	0.142857
	85356	85552	T→G	1	0.0285714
H1L	87352	87548	G→A	1	0.0285714
H4L	89540	89736	C→T	6	0.171429
	90629	90825	A→G	1	0.0285714
E1R	94993	95189	A→G	1	0.0285714
E3R	97065	97261	C→T	5	0.142857
	97172	97368	G→A	2	0.0571429
	97254	97450	G→A	2	0.0571429
E8R	101963	102159	C→T	1	0.0285714
	103166	103362	C→T	1	0.0285714
E10R	104833	105029	C→A	1	0.0285714
	105267	105463	G→T	1	0.0285714
E11L	106336	106532	G→T	3	0.0857143
E12L	107603	107799	G→T	2	0.0571429
	107694	107890	C→T	1	0.0285714
A2L	110527	110723	C→T	1	0.0285714
	110532	110728	G→A	5	0.142857
A3L	111300	111496	C→T	1	0.0285714
	111818	112014	C→A	6	0.171429
A4L	112441	112637	C→A	1	0.0285714
	113802	113998	C→T	1	0.0285714
A5L	113866	114062	G→A	1	0.0285714
A8L	117831	118027	G→A	2	0.0571429
	119129	119325	G→A	1	0.0285714
A11L	119429	119625	C→A	1	0.0285714
	120179	120375	C→T	1	0.0285714
	120895	121091	C→T	2	0.0571429
A14L	123589	123785	C→T	2	0.0571429
	124073	124269	T→C	1	0.0285714
A17L	124634	124830	G→A	5	0.142857
A19R	126950	127146	G→A	2	0.0571429
	127696	127892	G→A	2	0.0571429
A22R	128915	129111	C→T	1	0.0285714
	129225	129421	G→A	1	0.0285714
	129252	129448	C→T	4	0.114286
A25R	131866	132062	G→T	5	0.142857
	135720	135916	G→A	1	0.0285714
	135781	135977	G→A	1	0.0285714
A27L	136139	136335	A→G	6	0.171429
	137621	137817	G→A	1	0.0285714
A30L	140036	140229	C→A	4	0.114286
A35R	143163	143365	C→T	5	0.142857
A39R	145464	145672	T→C	5	0.142857
A40L	146465	146673	A→G	2	0.0571429
	147805	148013	G→A	6	0.171429
A41L	148301	148509	G→A	6	0.171429
B6R	165151	165268	G→A	3	0.0857143
B7R	165893	166010	G→A	4	0.114286
	601-602	740-741 Add	C	1	0.0285714
	1727	1884-1885 Add	A	6	0.171429
	2798	2954-2955 Add	A	2	0.0571429
D1L+D2L	4386-6971	4542-7127 Del	AGATGGATTAAATCGTGTATTCATCGTATAGCAATGTAATGGAGAGTTACCACATTTTAGTCGTTTATTCAGATCGCAGTGTTTAATAACTAATTTAAACAGATGAGATGATATATCCACATCAAAGAATGCGAGATACATATGACAGACATTATTGACAGAAATGTGACCTTCATTATCACCGTCGTCCATAAATGCGTTAGGTACGTACCACATACTATCGTTAACGATGCGCACAATCTCGTCCATTTTCATCCATCTTCATAATGATTTACTTTTTCATAATTAGAGAAAAAGATCAAGGTATAAAAATTAGAAGTGTTAGACTATAAACTAACTTATAAAACTAACTTATGACTTAACTAACTTATGACTATTAACTCATTTCAAGAAAGGTGG…	1	0.0285714
	6148-6149	6304-6305 Add	T	1	0.0285714
	6570	6726 Del	C	1	0.0285714
	7470-7475	7626-7631 Del	ACAATT	2	0.0571429
	8487-8488	8643-8644 Add	C	1	0.0285714
	8744-8745	8900-8901 Add	T	1	0.0285714
D4L	8925-8926	9081 Add	A	1	0.0285714
	9466-9467	9622-9623 Add	ATTTAGTACTTTGT	1	0.0285714
	10411-10412	10567-10568 Add	ATTAGATTAGATTAGATTAGATTAGATTAGATTAGATTAGATTAGATTAGATTAGATTAGATTAGATTAGATTAG	1	0.0285714
	10411-10412	10567-10568 Add	ATTAGATTAGATTAGATTAGATTAGATTAGATTAGATTAGATTAGATTAGATTAGATTAGATTAGATTAGATTAGATTAG	1	0.0285714
	10411-10412	10567-10568 Add	ATTAGATTAGATTAGATTAGATTAGATTAGATTAGATTAGATTAGATTAGATTAGATTAGATTAGATTAG	1	0.0285714
	10411-10412	10567-10568 Add	ATTAGATTAGATTAGATTAGATTAGATTAGATTAGATTAGATTAGATTAGATTAGATTAG	1	0.0285714
	10411-10412	10567-10568 Add	ATTAGATTAGATTAGATTAGATTAGATTAGATTAGATTAGATTAG	1	0.0285714
	10952-10953	11158-11159 Add	A	1	0.0285714
D7L	11228-11229	11434-11435 Add	T	1	0.0285714
	12983-12984	13189-13190 Del	TA	1	0.0285714
	13010-13011	13216-13217 Add	ATATC	1	0.0285714
	13357-13376	13563-13582 Del	CAGTACCTTGACTAAAGTCT	1	0.0285714
D9L	15180	15386 Del	T	1	0.0285714
	16492-16493	16698-16699 Add	CAT	1	0.0285714
D16L	20434	20640 Del	G	1	0.0285714
D17L	20456-20457	20662-20663 Add	TTT	1	0.0285714
	21252-21253	21458-21459 Add	A	1	0.0285714
	22442-22443	22647-22648 Add	T	5	0.142857
P2L	23011-23012	23216-23217 Add	CAT	1	0.0285714
	23079-23080	23284-23285 Add	A	1	0.0285714
	24472-24473	24678-24679 Add	TATTTC	2	0.0571429
	24473-24474	24679-24680 Del	TATTTC	2	0.0571429
C2L	27010	27216 Del	C	1	0.0285714
	29143-29144	29350 Del	A	3	0.0857143
C11L	34520-34521	34781-34782 Add	A	1	0.0285714
C12L	35436	35637 Del	T	1	0.0285714
	41092	41292-41293 Add	T	2	0.0571429
	42718-42719	42918-42919 Add	ATT	1	0.0285714
	49761-49767	49961-49962 Add	AGGAC	1	0.0285714
	49930-49931	50125-50126 Del	CC	1	0.0285714
	52795-52808	52990-53003 Del	TTATTACCTGCATC	1	0.0285714
Q1L	57442	57637 Del	C	1	0.0285714
	64306-64307	64501-64502 Add	A	1	0.0285714
	73447-73448	73642-73643 Add	A	3	0.0857143
G8L	75210-75211	75406-75407 Add	CTG	1	0.0285714
M2R	78108-78109	78304-78305 Add	TTACTTTATACTATAATAGTACTAGACTGACTTCTAACAAACATCACATTAACTATTTTTTTA	1	0.0285714
	109951	110147 Del	G	1	0.0285714
	110428-110429	110624-110625 Add	T	1	0.0285714
	135123-135124	135319-135320 Add	C	1	0.0285714
	135790-135792	135986-135988 Del	CAA	3	0.0857143

## Sheet: RS2(>20%)
	Base differences more than 20%
ORF	Site (nt-Ref RS1)	Site (nt-Ref RS2)	Substitution	Isolated strains (N)	Isolated strains (HR)
	826	966	C→T	13	0.371429
J1L	943	1083	G→A	7	0.2
	1355	1495	G→T	13	0.371429
J2L	1788	1945	G→A	8	0.228571
J3L	3344	3500	G→T	7	0.2
D3R	7732	7888	A→C	9	0.257143
	8477	8633	T→C	12	0.342857
D7L	11156	11362	G→A	8	0.228571
	11620	11826	G→A	7	0.2
	12677	13883	G→A	7	0.2
D10L	16178	16384	C→A	12	0.342857
	19049	19255	T→A	7	0.2
	27593	27799	C→T	8	0.228571
C9L	31779	31981	T→C	9	0.257143
C10L	33242	33444	G→A	7	0.2
C18L	39257	39458	G→T	7	0.2
F4L	49030	49230	C→T	8	0.228571
F5R	51979	52174	T→C	8	0.228571
F8L	54162	54357	C→T	12	0.342857
I1L	60179	60374	T→C	7	0.2
I4L	63257	63452	G→A	7	0.2
I6L	64695	64890	G→A	7	0.2
G5R	73148	73343	G→A	13	0.371429
H1L	87394	87545	C→T	8	0.228571
H4L	89411	89607	T→C	12	0.342857
	89780	89976	C→T	7	0.2
E6R	101138	101334	G→A	8	0.228571
E7R	102930	103126	C→G	7	0.2
E8R	103393	103589	T→C	7	0.2
A9R	118195	118391	C→T	13	0.371429
A25R	132943	133139	C→T	13	0.371429
A27L	137411	137607	G→A	13	0.371429
	137852	138048	G→T	7	0.2
A28L	138312	138508	G→A	12	0.342857
	138900	139093	C→T	7	0.2
A34L	142201	142403	G→T	8	0.228571
A44R	149978	150208	A→G	16	0.457143
B7R	176367	176588	C→T	13	0.371429
B17R	177394	177615	C→T	13	0.371429
	643	783Del	T	9	0.257143
J1L	1388-1389	1529-1546Del	CTTCGGATACCTCATCAT	11	0.314286
	8435-8436	8591-8592Add	AC	7	0.2
	9226-9227	9382-9383Add	GA	8	0.228571
	15803	16009Del	T	7	0.2
	21356-21357	21562-21563Add	A	15	0.428571
C9L	31764-31765	31971-31972Add	CCATT	11	0.314286
	48664-48665	48864-48865Add	T	9	0.257143
A28L	138551-138552	138356-138357Add	ATCATC	8	0.228571
	138400-138401	138591-138593Del	ATC	14	0.4
A33R	141975-141976	142169-142177Del	TAACAATTA	10	0.285714
	146186	146394Del	G	10	0.285714
	148717-148718	148926-148947 Add	TATTTTATTTTATTGTATATTT	11	0.314286
	170641-170642	170869-170870Add	ATATCTA	8	0.228571

## Sheet: RS3(5-20%)
	Base differences range from 5% to 20%
ORF	Site (nt-Ref RS1)	Site (nt-Ref RS3)	Substitution	Isolated strains (N)	Isolated strains (HR)
	0-1	0-1	GTGTCTAGAAAAAAATGTGTGACCCACGACCGTAGGAAACTCTAGAGGGTAAGAAAAATCAATCGTTTATAGAGACCATCAGAAAGAGGTTTAATATTTTTGTGAGACCCATCGAAGAGAGAAAGGATAAAAACTTTTTACGACTCCATCAGAAAGAGGTTTAATATTTTTGTGAGACCCATCGAAGAGAGAAAGGATAAAAACTTTTTACGACTCCATCAGAAAGAGGTTTAATATTTTTGTGAGACCCATCGAAGAGAGAAAGGATAAAAACTTTTTACGACTCCATCAGAAAGAGGTTTAATATT	4	0.181818
	632-633	633-635 Del	TTT	4	0.181818
	632-633	635-636 Add	TTTTT	4	0.181818
	2795-2796	2808-2809 Del	AA	4	0.181818
	10442-10454	12105-12117 Del	ATTAGATTAGATT	4	0.181818
	13317-13318	14982-14983 Del	TA	4	0.181818
	15566-15586	17218-17238 Del	TTTAACGTCAATGGTACAAAT	4	0.181818
	21284	20995	C→T	4	0.181818
	21356-21357	21073-21074 Add	AAAA	4	0.181818
D19L	21896	21613	G→A	4	0.181818
P2L	22702	22419	T→C	4	0.181818
	23079-23080	22796-22797 Add	A	4	0.181818
	26327-26328	26016-26017 Add	GTACCCATCAATATAAATAAAATAATTATTCCTTACATCGTACCCATCAATATAAATAAAATAATTATTCCTTACATCGTACCCATCAATATAAATAAAATAAT	4	0.181818
C2L	26765	26493	T→C	4	0.181818
C9L	31790-31794	31533-31556 Del	CCATTCCATTCCATTCCATTCCAT	4	0.181818
C17L	38337	38099	G→T	4	0.181818
C18L	40610	40372	T→C	4	0.181818
F5R	50665	50178	T→G	4	0.181818
I6L	64854	64370	T→A	4	0.181818
G7R	73927	73445	C→G	4	0.181818
L3R	82253	81770	C→T	4	0.181818
L5L	83037	82558	T→G	4	0.181818
H4L	89774	89295	C→T	4	0.181818
E1R	95983	95489	C→T	4	0.181818
E4R	98020	97526	A→G	4	0.181818
A21L	128081	127604	C→T	4	0.181818
	135368-135369	134891-134892 Add	T	4	0.181818
	135388	134913 Del	G	4	0.181818
A28L	139472	139414	C→T	4	0.181818
A40L	147066	146998	C→A	4	0.181818
A48R	152550	152360	T→A	4	0.181818
A48R	152609-152610	152412-152413 Add	TG	4	0.181818
A51R	157370-157371	157184-157185 Add	T	4	0.181818
B1R	158332-158333	158658	A→C	4	0.181818
B5R	164185	166202	A→T	4	0.181818
B5R	164560	166577	C→T	4	0.181818
	177742-177743	179742 Del	T	4	0.181818
B18R	178027	180027	G→T	4	0.181818
B19R	179772	181759	T→A	4	0.181818
B19R	179915	181902	T→C	4	0.181818
B21R	183163	185141	A→G	4	0.181818
N4R	191096	193062	G→A	4	0.181818
	192115-192116	194143-194144 Add	AAGTCATAAGTTAGTTAAG	4	0.181818
	192115-192116	195145	T→C	4	0.181818
	192115-192116	194151-194152 Add	TAGTTAAGTCAT	4	0.181818
J1R	193772	195818	C→T	4	0.181818
	194063-194064	196108-196109 Del	TT	4	0.181818
	196222-196223	198277-198278 Add	AAAA	4	0.181818
	251	251	A→R	3	0.136364
	630	630 Del	T	3	0.136364
J3L	3087	3099	G→A	3	0.136364
	4729-4730	4765-4766 Add	ATGACTTAACTAACTTATGACTTAACTA	3	0.136364
	4729-4730	4772	A→G	3	0.136364
	4729-4730	4773-4774 Add	CTT	3	0.136364
D1L	5763	5839	C→T	3	0.136364
	21356-21357	21073-21074 Add	AAAAA	3	0.136364
C9L	31789-31794	31532-31556 Del	TCCATTCCATTCCATTCCATTCCAT	3	0.136364
	138394-138419	138360-138361	TTC	3	0.136364
	154623-154624	154435-154436 Add	AA	3	0.136364
	169452	171451	T→W	3	0.136364
	171796-171798	173818-173819 Add	T	3	0.136364
	196222-196223	198277-198278 Add	AAAAA	3	0.136364
	4729-4730	4741-4805 Del	AACTAACTTATGACTTAACTAACTTACTTATAAAACTAACTTATGACTTAACTAACTTATGACTT	2	0.0909091
	4729-4730	4780-4781 Add	TTATGACTTAACTAACTTATGACTTAACTAACTTATGACTTAACTAAC	2	0.0909091
	7587	9282	C→A	2	0.0909091
C9L	31764	31507	A→W	2	0.0909091
	31794	31557	C→Y	2	0.0909091
	31794	31557 Del	C	2	0.0909091
I8L	68166	67682	C→T	2	0.0909091
	135758-135759	135311 Del	T	2	0.0909091
A28L	138326-138361	138304-138327 Del	ATCATCATCATCATCATCATCATC	2	0.0909091
	138380-138394	138346-138360 Del	ATCATCATCATCATC	2	0.0909091
	148729-148730	148671-148684 Del	TATTTTATATTTTA	2	0.0909091
	148743	148698	A→W	2	0.0909091
	148748	148703	A→W	2	0.0909091
	150174	150125 Del	G	2	0.0909091
	152399-152404	152354-152355 Add	TATGATGGATATGATGGATATGATGGATATGATGGA	2	0.0909091
	169452-169453	171451-171452 Add	CAGATA	2	0.0909091
	169499-169500	171510-171511 Add	ACAGAT	2	0.0909091
	177742-177743	179742-179743 Del	TT	2	0.0909091
	178805-178806	180803-180804 Add	T	2	0.0909091
	178859-178860	180857-180858 Add	TTATATACATTATATACATTATATACATTATATACATTATATACATTATATACATTATATACATTAT	2	0.0909091
	188170	190142	C→T	2	0.0909091
	192129-192130	194105-194106 Add	TTAGTTAAGTCATAAGTTAGTTAAGTCATAAGTTAGTTAATACATAAGTTAGTTAAGTCATAAG	2	0.0909091
	196222-196223	198278-198280 Del	AAA	2	0.0909091
	196732-196733	198790-198791 Add	GTAAAAAGTTTTTATCCTTTCTCTCTTCGATGGGTCTCACAAAAATATTAAACCTCTTTCTGATGGAGTCGTAAAAAGTTTTTATCCTTTCTCTCTTCGATGGGTCTCACAAAAATATTAAACCTCTTTCTGATGGAGTCGTAAAAAGTTTTTATCCTTTCTCTCTTCGATGGGTCTCACAAAAATATTAAACCTCTTTCTGATGGAGTCG	2	0.0909091
	196819-196820	198877-198878 Add	CCTCTTTCTGATGGAGTCGTAAAAAGTTTTTATCCTTTCTCTCTTCGATGGGTCTCACAAAAATATTAAACCTCTTTCTGATGGAGTCGTAAAAAGTTTTTATCCTTTCTCTCTTCGATGGGTCTCACAAAAAT	2	0.0909091

## Sheet: RS3(>20%)
	Base differences more than 20%
ORF	Site (nt-Ref RS1)	Site (nt-Ref RS3)	Substitution	Isolated strains (N)	Isolated strains (HR)
J1L	1408-1409	1403-1420 Del	TCATCTTCGGATACCTCA	10	0.454545
	2876	2888	A→C	10	0.454545
	4729-4730	4779-4780 Add	CTTATGACTTAACTAA	10	0.454545
	8118	9813	G→T	10	0.454545
	8755	10443	A→G	10	0.454545
	8775	10463	G→A	10	0.454545
D5R	9678	11366	A→G	10	0.454545
D7L	12606	14269	C→T	10	0.454545
D9L	15140	16792	T→C	10	0.454545
	15754-15755	17408-17409 Del	AG	10	0.454545
P1L	22367	22084	T→C	10	0.454545
O1L	23446	23162	G→A	10	0.454545
C5L	29286	29010	A→G	10	0.454545
C14L	35991	35753	T→C	10	0.454545
F2L	47663	47426	T→C	10	0.454545
F3L	48406	48169	G→A	10	0.454545
F6R	52770	52283	A→C	10	0.454545
	52846	52361	T→C	10	0.454545
Q1L	57488	57004	A→C	10	0.454545
G4L	72111	71627	A→G	10	0.454545
G8L	75163	74680	T→G	10	0.454545
L6R	83727	83248	C→A	10	0.454545
H5R	92219	91731	C→A	10	0.454545
E1R	95639	95145	A→G	10	0.454545
	103293	102799	C→A	10	0.454545
A15L	123810	123333	T→G	10	0.454545
A19R	127399	126922	A→G	10	0.454545
A24R	130376	129899	T→C	10	0.454545
	135159	134682	C→T	10	0.454545
	135439	134965	A→G	10	0.454545
A26L	135521	135047	A→G	10	0.454545
A26L	135691-135692	135217-135218 Add	G	10	0.454545
A34L	142150	142095	G→A	10	0.454545
A37R	144342	144287	G→A	10	0.454545
A47R	152301	152254	A→C	10	0.454545
	152399-152404	152354-152355 Add	TATGATGG	10	0.454545
	153464	153273	T→G	10	0.454545
A51R	156760	156574	T→C	10	0.454545
B1R	158332-158333	158216	A→T	10	0.454545
B1R	158332-158333	158401	T→G	10	0.454545
B2R	159200	161249	C→A	10	0.454545
	159974	162020	G→C	10	0.454545
	160109-160110	162156-162157 Del	CA	10	0.454545
	162892-162893	164940-164941 Add	AACTAACT	10	0.454545
	165872-165873	167870-167871 Add	T	10	0.454545
	168682-168683	170681 Del	A	10	0.454545
	169452-169453	171452-171457 Del	CAGATA	10	0.454545
B14R	172546	174567	T→A	10	0.454545
B21R	185704	187685	C→T	10	0.454545
	187190	189167	G→T	10	0.454545
N1R	189244	191213	C→T	10	0.454545
	189420-189424	191389-191390 Add	ATT	10	0.454545
N2R	189767-189768	191721-191732 Del	AT	10	0.454545
	193983	196029	T→G	10	0.454545
J3R	195447-195464	197511-197528 Del	CCGAAGATGATGAGGTAT	10	0.454545
	196609-196858	198667-198916 Del	CTTTCTCTCTTCGATGGGTCTCACAAAAATATTAAACCTCTTTCTGATGGAGTCGTAAAAAGTTTTTATCCTTTCTCTCTTCGATGGGTCTCACAAAAATATTAAACCTCTTTCTGATGGTCTCTATAAACGATTGATTTTTCTTACCCTCTAGAGTTTCCTACGGTCGTGGGTCACACATTTTTTTCTAGACACTAAATAAAATAGTAAAATTAAATTAATTATAAAATTATGTATATAATTTACTAAC	10	0.454545
	6646-6647	7511-7512 Add	AAT	9	0.409091
	6745	7688	G→A	9	0.409091
D3R	7903	9598	A→G	9	0.409091
D5R	10019	11707	G→A	9	0.409091
D7L	11044	12707	A→G	9	0.409091
C2L	27396-27397	27125-27126 Add	CAT	9	0.409091
C6R	30428	30152	T→C	9	0.409091
C18L	40454	40216	T→C	9	0.409091
F1L	45270	45033	T→C	9	0.409091
F2L	47006	46769	C→T	9	0.409091
G4L	72126	71642	C→T	9	0.409091
A25R	133935	133458	C→T	9	0.409091
	135426-135427	134952 Del	T	9	0.409091
	135426-135427	135540	T→C	9	0.409091
	135455-135470	134981-134996 Del	TTTCATCCCCATGCCT	9	0.409091
A27L	137184	137162	A→G	9	0.409091
A47R	152388-152389	152341-152342 Add	T	9	0.409091
A50R	155480	155292	C→A	9	0.409091
	152399	152354 Del	G	9	0.409091
A50R	155973	155785	C→T	9	0.409091
B1R	158332-158333	158415	G→T	9	0.409091
	169452-169453	171452-171463 Del	CAGATACAGATA	9	0.409091
B14R	173205-173206	175222-175223 Add	AGAAGAAGA	9	0.409091
	188149	190121	T→C	9	0.409091
	190032	191998	T→C	9	0.409091
N4R	192041	194007	C→T	9	0.409091
J1R	192736	194782	C→A	9	0.409091
	196728-196729	198889-198890 Add	CTCTATAAACGATTGATTTTTCTTAC	9	0.409091
J3L	4123	4135	G→T	8	0.363636
	4729-4730	4787-4789 Del	CTT	8	0.363636
D1L	4818	4894	G→A	8	0.363636
	6549-6550	6903	A→G	8	0.363636
	10411	12099	C→S	8	0.363636
	169452-169453	171452-171469 Del	CAGATACAGATACAGATA	8	0.363636
	4729-4730	4780-4781 Add	TAAC	7	0.318182
	10441-10442	12104-12105 Add	ATTAGATTAGATTAGATTAGATTAGATTAGATTAGATTAGATTAGATTAGATTAGATTAGATTAGATTAG	7	0.318182
D11L	16668-16669	18318-18319 Add	TCATCA	7	0.318182
C9L	31793-31794	31542-31556 Del	TCCATTCCATTCCAT	7	0.318182
A10L	118943-118945	118448-118449 Add	TTACTATTACTATTACTA	7	0.318182
	135758-135759	135311	T→C	7	0.318182
A28L	138326-138339	138304-138305 Add	TCATCA	7	0.318182
B5R	163132-163133	165149-165150 Add	AATTCTTCC	7	0.318182
	178859-178860	180857-180858 Add	TTATATACATTATATACATTATATACATTATATACATTATATACATTATATACATTATATACATTATATACATTATATACATTATATACA	7	0.318182
	196769	198827	C→T	7	0.318182
	196770	198828	T→C	7	0.318182
	196771	198829	A→T	7	0.318182
	196773	198831	G→T	7	0.318182
	196774	198832	G→T	7	0.318182
	196775	198833	T→C	7	0.318182
	196776	198834	C→G	7	0.318182
	196777	198835	G→A	7	0.318182
	196788-196789	198846-198847 Add	AAAAT	7	0.318182
	196779	198884	T→C	7	0.318182
	196780	198885	T→C	7	0.318182
	196781	198886	A→T	7	0.318182
	196782	198887	A→C	7	0.318182
	8308	10005 Del	T	6	0.272727
O1L	24268-24283	23984-23999 Del	TCTATGAAGAAGTTCT	6	0.272727
C6R	30313	30037	C→T	6	0.272727
A47R	152388-152389	152341-152342 Add	TT	6	0.272727
A48R	152551-152552	152361-152362 Del	TG	6	0.272727
A47R	152388-152389	152342 Del	T	6	0.272727
	162892-162893	164939-164940 Add	TAACTAAC	6	0.272727
	178806-178869	180804-180858 Del	TTATATACATTATATACATTATATACATTATATACATTATATACATTATATACA	6	0.272727
	192129-192130	194162-194163 Add	AAGTTAGTTAA	6	0.272727
	196735	198793	T→A	6	0.272727
	196739	198797	C→G	6	0.272727
	196740	198798	G→T	6	0.272727
	196741	198799	G→T	6	0.272727
	196744	198802	G→T	6	0.272727
	196747	198805	T→C	6	0.272727
	196748	198806	T→C	6	0.272727
	196751	198809	C→T	6	0.272727
	196752	198810	T→C	6	0.272727
	196754	198812	A→C	6	0.272727
	196755	198813	C→T	6	0.272727
	196757	198815	C→T	6	0.272727
	196760	198818	T→G	6	0.272727
	196762	198820	G→T	6	0.272727
	196763	198821	A→G	6	0.272727
	196764-196765	198822-198823 Add	GTCTCACAAAAATATTAAACCTCTTTCTGATGGAGTCGTAAAAAGTTTTTATCC	6	0.272727
	196831-196832	198889-198890 Add	TCTGATGGTCTCTATAAACGATTGATTTTTCTTACCCTCTAGAGTTTCCTACGGTCGTGGGTCACACATTTTTTTCTAGACAC	6	0.272727
	371	371	C→T	5	0.227273
	632-633	635-636 Add	TT	5	0.227273
	740	737	A→G	5	0.227273
J3L	2995	3007	T→C	5	0.227273
	3335	3347	C→A	5	0.227273
	3879	3891	A→G	5	0.227273
	4729-4730	4740-4741 Add	AACTAACTTATGACTT	5	0.227273
	4729	4785	G→A	5	0.227273
D1L	5395	5471	A→C	5	0.227273
	6678	7610	G→T	5	0.227273
	6901-6902	8231-8232 Add	A	5	0.227273
D2L	7043-7044	8662	G→A	5	0.227273
	7160	8855	A→G	5	0.227273
D3R	7586	9281	G→A	5	0.227273
	9494-9495	11183-11184 Add	GAATC	5	0.227273
	10499	12162	C→Y	5	0.227273
D7L	11037	12700	T→C	5	0.227273
	11282	12945	C→A	5	0.227273
	12541	14204	G→T	5	0.227273
D9L	13523	15175	G→C	5	0.227273
	13767	15419	T→C	5	0.227273
	16583	18234	T→C	5	0.227273
	21168	20879	A→T	5	0.227273
	21356-21357	21073-21074 Del	AA	5	0.227273
	22506	22223	G→T	5	0.227273
O1L	24169	23885	G→A	5	0.227273
	24174	23890	C→T	5	0.227273
	25238	24930	A→G	5	0.227273
C1L	25324	25016	A→T	5	0.227273
	26327-26328	26016-26017 Add	GTACCCATCAATATAAATAAAATAATTATTCCTTACATCGTACCCATCAATATAAATAAAATAATTATTCCTTACATCGTACCCATCAATATAAATAA	5	0.227273
C9L	31793-31794	31547	T→C	5	0.227273
	31793-31794	31556-31557 Add	TCCAT	5	0.227273
C11L	35001	34763	A→C	5	0.227273
C14L	35833	35595	T→C	5	0.227273
	39137	38899	T→C	5	0.227273
C18L	40409	40171	A→T	5	0.227273
	42711	42473	G→T	5	0.227273
	47992	47755	T→A	5	0.227273
	47997	47760	A→G	5	0.227273
	47999	47762	G→A	5	0.227273
	48001-48003	47764-47766 Del	ATG	5	0.227273
	48004	47767	A→G	5	0.227273
	48005	47768	T→A	5	0.227273
	49520	49288	T→A	5	0.227273
	49728-49729	49499-49500 Add	A	5	0.227273
	49839	49602	T→G	5	0.227273
F6R	52531	52044	C→T	5	0.227273
Q1L	57603	57119	G→T	5	0.227273
I7L	66701	66217	G→A	5	0.227273
G1L	69047	68563	C→T	5	0.227273
G8L	74198	73715	G→A	5	0.227273
M5R	80048	79565	C→A	5	0.227273
L1R	80734	80251	A→C	5	0.227273
	82856	82375	A→C	5	0.227273
L6R	85934	85455	G→A	5	0.227273
	86551	86072	A→G	5	0.227273
H2R	87934	87455	A→G	5	0.227273
H2R	88241	87762	G→A	5	0.227273
H4L	90833	90354	T→A	5	0.227273
H4L	90839	90360	G→T	5	0.227273
E1R	94912	94418	C→A	5	0.227273
E5R	100193	99699	C→T	5	0.227273
E11L	105703	105209	G→A	5	0.227273
	110204	109709	C→T	5	0.227273
A2L	110553	110038	T→C	5	0.227273
A8L	116126	115631	C→T	5	0.227273
A9R	118160	117665	T→C	5	0.227273
A19R	127545	127068	T→C	5	0.227273
	134823	134346	G→A	5	0.227273
	135708	135233	A→G	5	0.227273
A27L	136302	136280	C→T	5	0.227273
	137605	137583	C→T	5	0.227273
A28L	138394-138419	138360-138361 Add	TTC	5	0.227273
A28L	138640	138582	C→T	5	0.227273
A30L	140144	140086	G→A	5	0.227273
A34L	142906	142851	C→T	5	0.227273
A35R	143128	143073	G→A	5	0.227273
A40L	146451	146383	G→A	5	0.227273
A43R	149491	149443	T→G	5	0.227273
A48R	152553	152363	A→G	5	0.227273
A48R	152559	152369	T→A	5	0.227273
A51R	157059	156873	G→A	5	0.227273
A51R	157346	157160	C→T	5	0.227273
	158178	157983	T→C	5	0.227273
B1R	158332-158333	158488 Del	T	5	0.227273
	158332-158333	159321-159322 Add	TACATA	5	0.227273
	159663	161712	G→A	5	0.227273
	159874	161920	C→T	5	0.227273
B3R	161173	163221	G→A	5	0.227273
	161237-161238	163285-163286 Add	A	5	0.227273
B4R	162366	164413	T→G	5	0.227273
B4R	162425	164472	A→G	5	0.227273
B4R	162723	164770	G→T	5	0.227273
B5R	163561	165578	C→T	5	0.227273
B6R	165360	167379	G→T	5	0.227273
B10R	168072	170072	T→A	5	0.227273
B10R	168097-168578	170097-170576 Del	AACTGATTGCAGTGTTCATCGCCCAACTGCAAGTGGAGGATTGATAACTGAAGGCAATGGATTCAGAGTAGTTATATGATCAATGTACAGAACCCCATGACTTTATTATCACCGATACTCAACAAACACGTCTTGGATCATCTCATACATATATTAAATTCAGTAACATGAATACAGGTGTCCCATCTAGTATTCCAAAATGTTCCAGAACTCTCTCTATTTCTGTATATTGTGATCAAGAGGCGGGAGACATAAAATTTGAGGAGTATACTCAAGAATCAAGTGATATCAGTATTAGAGTTAAGTATGATTCATCATGTATTGATTATCTGGGTATTAATCAAAGTTTCATGAATGAATGTATTCGAAGAATTACAACATGGGATAGAGAATCATGCG…	5	0.227273
	168672	170670	C→T	5	0.227273
B11R	170460	172496	T→C	5	0.227273
	170602-170603	172638-172639 Add	T	5	0.227273
	172454	174475	G→A	5	0.227273
B14R	173254	175271	C→T	5	0.227273
B16R	174204-174205	176221-176222 Add	GATGAA	5	0.227273
B16R	174664	176681	C→T	5	0.227273
B16R	175211	177228	C→T	5	0.227273
	178361	180361	C→T	5	0.227273
	178806-178923	180804-180911 Del	TTATATACATTATATACATTATATACATTATATACATTATATACATTATATACATTATATACATTATATACATTATATACATTATATACATTATATACATTATATACA	5	0.227273
B19R	179955	181942	C→T	5	0.227273
	180165	182152 Del	A	5	0.227273
	180986	182966	C→T	5	0.227273
B21R	183242	185220	T→A	5	0.227273
	187176	189153	C→T	5	0.227273
K1R	187574	189552	G→A	5	0.227273
	188267	190239	C→T	5	0.227273
	188693-188694	190663-190664 Add	T	5	0.227273
N1R	189322	191291	C→A	5	0.227273
N4R	191464	193430	T→G	5	0.227273
	192129-192130	194112	A→T	5	0.227273
	192129-192130	194113	A→T	5	0.227273
	192129-192130	194114	G→A	5	0.227273
	192129-192130	194116	C→A	5	0.227273
	192129-192130	194117-194118 Add	G	5	0.227273
	192129-192130	194162-194163 Add	GTCATAAGTTAGTTAA	5	0.227273
J1R	192980	195026	T→C	5	0.227273
J1R	193524	195570	G→T	5	0.227273
J1R	193864	195910	A→G	5	0.227273
	196119	198180	T→C	5	0.227273
	196488	198546	G→A	5	0.227273

## Sheet: RS6(5-20%)
	Base differences range from 5% to 20%
ORF	Site (nt-Ref RS1)	Site (nt-Ref RS6)	Substitution	Isolated strains (N)	Isolated strains (HR)
D9L	13855	14213	C→T	1	0.111111
P1L	22158	20569	A→G	1	0.111111
C4L	28038	26418	G→A	1	0.111111
C9L	33037	31422	C→T	1	0.111111
C18L	39236	37625	G→A	1	0.111111
	50456	48596	G→A	1	0.111111
F8L	53832	51975	G→A	2	0.222222
I4L	63196	61339	C→T	2	0.222222
E5R	100328	98462	C→T	1	0.111111
A4L	112019	110152	G→A	1	0.111111
A12R	122520	120653	C→T	1	0.111111
A27L	136627	135233	C→T	1	0.111111
A39R	145516	144088	C→T	1	0.111111
A46R	151632	150175	G→A	1	0.111111
A50R	155971	154415	G→A	1	0.111111
	156362	154808	C→T	2	0.222222
	173741	174492	G→A	1	0.111111
	178543	179284	C→A	1	0.111111
B19R	179581	180320	G→A	2	0.222222
	179736	180475	G→A	1	0.111111
B20R	180524	181263	G→A	1	0.111111
B21R	181267	182013	T→C	1	0.111111
N1R	189012	189753	G→A	1	0.111111
J1R	193346	194537	C→T	1	0.111111

## Sheet: RS6(>20%)
	Base differences more than 20%
ORF	Site (nt-Ref RS1)	Site (nt-Ref RS6)	Substitution	Isolated strains (N)	Isolated strains (HR)
	635-636Add	644-645Add	T	3	0.333333
D1L	5511	5573	C→T	3	0.333333
D3R	7740	8180	G→A	3	0.333333
D5R	9762	10198	G→A	3	0.333333
	135437	133580	C→T	3	0.333333
N4R	191748	192489	G→A	3	0.333333

## Sheet: RS7(5-20%)
	Base differences range from 5% to 20%
ORF	Site (nt-Ref RS1)	Site (nt-Ref RS7)	Substitution	Isolated strains (N)	Isolated strains (HR)
	0-1 Add	0-1 Add	ATAAG	5	0.178571
	202-236	202-236 Del	CATCAGAAAGAGGTTTAATATTTTTGTGAGACCCA	5	0.178571
	113309	111063	C→A	5	0.178571
	135378	133139	T→C	5	0.178571
B14R	172986-172987	173297-173298 Del	AT	5	0.178571
B14R	172993-172994	173308-173311 Del	TATA	5	0.178571
	178907-178912	179216-179221 Del	ATATAC	5	0.178571
	192098-192099	192398-192399 Add	AGTCATAAGTTAGTTAAGTCATAAGTTAGTTA	5	0.178571
	196193	196598 Del	C	5	0.178571
	196210	196608 Del	T	5	0.178571
	196631-196728	197038-197135 Del	ACAAAAATATTAAACCTCTTTCTGATGGAGTCGTAAAAAGTTTTTATCCTTTCTCTCTTCGATAGGTCTCACAAAAATATTAAACCTCTTTCTGATGG	5	0.178571
	237-507	237-507 Del	TCGAAGAGAGAAAGAGATGGTTAGTCAAGATATTTTTCTTAGTACAAAAGTCAATGTTTTAAAATATATGGACGAGAATTAATTTGTCTGTATAAAAACTTGTGTGAAATTATGTACTAGAGAAAAAACGTGAGCAGTGTCCCCTACATGGATTTTACAGATCATTTATATTCCAAAAATATTAACTATATACGTTTATTATATGATGTTAACGTGTAAATTATAAACATTATTTTATGATGCAATTGTCTGACAACCTAGATTGGTATAA	4	0.142857
	629-630	629-630 Add	T	4	0.142857
	629-630	631-632 Add	TT	4	0.142857
	4757-4758	4840-4841 Add	TAACTAACTTATGACT	4	0.142857
O2L	24747	22773	A→T	4	0.142857
M4R	79705	77496	G→T	4	0.142857
A28L	138315-128317	136539-136541 Del	TTT	4	0.142857
A48R	152419-152420	150593-150594 Add	GATATGATGGATATGATG	4	0.142857
B14R	172988-172991	173299-173302 Del	TTTT	4	0.142857
	172992-172993	173303-173304 Del	TA	4	0.142857
	172993-172994	173304-173305 Add	TATATATA	4	0.142857
	178835-178836	179179-179180 Add	ATATAAATAATATATATAATATATATAATATATATTATATATATAATATATATAATATATATAATATATATAATATATATTATATATATAATATATATAATATATATTATATATATAATATATATTATATATATAATATATATTATATATATTATATAAATTATATAAATTATATAAAATATATAAATTATATATATTATATATAATATACATTATATACATTATATACATTATATACATT	4	0.142857
	72-75	72-75 Del	GTGT	3	0.107143
	135365-135366	133111-133112 Add	T	4	0.142857
	135368-135369	133112-133117 Del	TTTTTT	4	0.142857
	178755-178757	179090-179092 Del	AA	4	0.142857
	196762	197169 Del	G	4	0.142857
	196770-196784	197177-197191 Del	TACGGTCGTGGGTCA	4	0.142857
	76-82	76-82 Del	GACCCAC	5	0.178571
	632-633	639-640 Add	T	5	0.178571
	135366-135372	133112-133118 Del	TTTTTTT	5	0.178571
	178789-178790	179124-179125 Del	TA	5	0.178571
	196761	197168 Del	A	5	0.178571
	196763-196769	197170-197176 Del	AGTTTCC	5	0.178571
	83-86	83-86 Del	GACC	5	0.178571
	629-630	629-630 Add	TTT	4	0.142857
	135368-135369	133112-133119 Del	TTTTTTTT	4	0.142857
	178781-178787	179117-179123 Del	ATATACA	4	0.142857
	178895-178906	179204-179215 Del	ATTATATACATT	4	0.142857
	196756-196760	197163-197167 Del	CCTCT	4	0.142857
	87-106	87-106 Del	GTAGGAAACTCTAGAGGGTA	5	0.178571
B14R	172972-172973	173283-173284 Add	TTAT	5	0.178571
	172994-172995	173305-173306 Del	AT	5	0.178571
	178812-178813	179150-179151 Add	TTATATACATTATATACATTATATACATTATATACATTATATACATTATATACATTATATACATTATATACATTATATACATTATATACA	5	0.178571
	196750-196755	197157-197162 Del	TCTTAC	5	0.178571

## Sheet: RS7(>20%)
	Base differences more than 20%
ORF	Site (nt-Ref RS1)	Site (nt-Ref RS7)	Substitution	Isolated strains (N)	Isolated strains (HR)
	178764-178770	179099-179105 Del	TATTTA	11	0.392857
	64	64 Del	A	10	0.357143
	178779-178780	179114-179115 Del	TT	9	0.321429
	178788-178792	179123-179127 Del	TTATA	6	0.214286
N3R	190353	190681	G→A	10	0.357143
	629-630	630 Del	T	10	0.357143
	178793-178796	179128-179131 Del	TACA	11	0.392857
	196228-196229	196608-196609 Add	AAA	10	0.357143
F10L	57406	55170	G→A	9	0.321429
I7L	66700	64463	C→T	10	0.357143
	178797-178798	179132-17913 Del	TT	8	0.285714
	178861-178862	179205-179206 Add	ATATACATTATATACATT	8	0.285714
	196820-196821	197200-197201 Del	AT	9	0.321429
	38-63	38-63 Del	ATTTTACTATTTTATTTAGTGTCTAG	8	0.285714
	65-71	65-71 Del	AAAAAAT	8	0.285714
	190	190 Del	T	6	0.214286
	178857-178858	179201-1792202 Add	CATTATATA	7	0.25
	196812-196819	197219-197226 Del	ATAGTAAA	7	0.25
	72-75	72-75 Del	GTGT	10	0.357143
	135368-135369	133114-133115 Add	T	10	0.357143
	135368-135369	133114-133115 Del	TTTTTT	10	0.357143
	178772-178774	179090-179092 Del	ATA	10	0.357143
	196789	197169 Del	T	10	0.357143
	196797-196811	197177-197191 Del	TAGACACTAAATAAA	10	0.357143
	76-82	76-82 Del	GACCCAC	9	0.321429
	632-633	639-640 Add	T	9	0.321429
	135368-135369	133112-133118 Del	TTTTTTT	9	0.321429
	178806-178807	179124-179125 Del	TT	9	0.321429
	196788	197168 Del	A	9	0.321429
	196790-196796	197170-197176 Del	TTTTTTC	9	0.321429
	83-86	83-86 Del	GACC	8	0.285714
	629-630	629-630 Add	TTT	8	0.285714
C18L	39236	37246	G→A	9	0.321429
	40094	38059	A→G	9	0.321429
C19L	41794	39804	C→T	9	0.321429
F2L	45953	43964	C→T	9	0.321429
F4L	48916	46932	A→G	9	0.321429
	50417	48175	G→A	9	0.321429
	50456	48217	G→A	9	0.321429
F5R	50803	48564	A→C	9	0.321429
F8L	55480	53244	A→C	9	0.321429
I8R	68854	66617	A→G	8	0.285714
L5L	83259	81023	T→C	6	0.214286
E1R	94631	92717	G→A	7	0.25
	94798	92553	C→T	7	0.25
E5R	100328	98083	C→T	7	0.25
	100771	98526 Del	G	7	0.25
E7R	102844	100599	T→C	7	0.25
E12L	107408	105163	C→T	7	0.25
A4L	112019	109773	G→A	7	0.25
A12R	122001	119755	T→C	7	0.25
	122520	120274	C→T	7	0.25
A24R	130189	127943	C→T	7	0.25
	130359	128113	A→G	7	0.25
A25R	132045	129799	A→G	8	0.285714
	135369-135371	133446-133448 Del	TTT	6	0.214286
	135378-135379	133471-133473 Del	TTT	7	0.25
	135378-135379	133473-133374 Add	T	7	0.25
	135421	133516	T→C	7	0.25
A27L	136627	134851	C→T	6	0.214286

[truncated: 6 more sheets: RS8(5-20%), RS8(>20%), RS9(5-20%), RS9(>20%), RS10(5-20%), RS10(>20%)]
