# Supplementary material for: Exploring the key genomic variation in monkeypox virus during the 2022 outbreak
Source: BMC Genom Data. 2023 Nov 16;24:67. doi: 10.1186/s12863-023-01171-0 (PMC10652487; doi:10.1186/s12863-023-01171-0)
Supplement: Supplementary file 15 — Additional file 15. All aligned ORFs of RSs and their starting-ending sites and lengths. [file 12863_2023_1171_MOESM15_ESM.xls]

## Sheet: supplementary file legend
Additional file15. All aligned ORFs of RSs and their starting-ending sites and lengths.

## Sheet: Sheet1
	RS1			RS2			RS3			RS4			RS5			RS6			RS7			RS8			RS9			RS10
ORF	Start	Stop	Length	Start (RS1)	Stop (RS1)	Length	Start (RS1)	Stop (RS1)	Length	Start (RS1)	Stop(RS1)	Length	Start (RS1)	Stop (RS1)	Length	Start (RS1)	Stop (RS1)	Length	Start (RS1)	Stop (RS1)	Length	Start (RS1)	Stop (RS1)	Length	Start (RS1)	Stop (RS1)	Length	Start (RS1)	Stop (RS1)	Length
J1L	1611	871	741	1769	1011	759	1623	865	759	1617	877	741	1372	632	741	1611	871	741	1612	872	741	1610	870	741	1609	869	741	1609	869	741
J2L	2786	1740	1047	2943	1897	1047	2799	1750	1050	2794	1745	1050	2549	1500	1050	2787	1738	1050	2788	1739	1050	2786	1737	1050	2785	1736	1050	2785	1736	1050
J3L	4640	2877	1764	4796	3033	1764	4651	2889	1763	4646	2884	1763	4401	2639	1763	4639	2877	1763	4640	2878	1763	4638	2876	1763	4637	2875	1763	4637	2875	1763
D1L	6110	4797	1314	6266	4953	1314	6186	4873	1314	6181	4868	1314	6318	5005	1314	6572	5259	1314	6193	4880	1314	6191	4878	1314	6190	4877	1314	6190	4877	1314
D2L	7121	6927	195	7277	7083	195	Del	8816		Del	7172		Del	7309		Del	7563		Del	7184		Del	7182		Del	7181		Del	7181
D3R	7556	7984	429	7712	8140	429	9251	9679	429	7605	8033	429	7742	8170	429	7996	8424	429	7617	8045	429	7615	8043	429	7614	8042	429	7614	8042	429
D4L	9081	8830	252	9237	8986	252	10770	10518	253	9128	8874	255	9264	9011	254	9518	9265	254	9139	8886	254	9137	8884	254	9136	8883	254	9136	8883	254
D5R	9567	10295	729	9723	10451	729	11255	11983	729	9613	10341	729	9749	10477	729	10003	10731	729	9624	10352	729	9622	10350	729	9621	10349	729	9621	10349	729
D6L	10903	10523	381	11109	10729	381	12566	12186	381	10884	10504	381	11020	10640	381	11274	10894	381	10895	10515	381	10893	10513	381	10892	10512	381	10892	10512	381
D7L	12945	10963	1983	13151	11169	1983	14608	12626	1983	12926	10944	1983	13062	11080	1983	13316	11334	1983	12937	10955	1983	12935	10953	1983	12934	10952	1983	12934	10952	1983
D8L	13273	13079	195	13479	13285	195	14938	14744	195	13254	13060	195	13390	13196	195	13644	13450	195	13265	13071	195	13263	13069	195	13262	13068	195	13262	13068	195
New1																13791	13683	109	13412	13304	109	13410	13302	109
D9L	15325	13433	1893	15531	13639	1893	16977	15085	1893	15293	13401	1893	15429	13537	1893	15683	13791	1893	15304	13412	1893	15302	13410	1893	15301	13409	1893	15301	13409	1893
D10L	16432	15980	453	16638	16186	453	18087	17635	453	16403	15951	453	16539	16087	453	16793	16341	453	16414	15962	453	16412	15960	453	16411	15959	453	16411	15959	453
D11L	17122	16661	462	17328	16867	462	18782	18312	471	17104	16628	477	17237	16764	474	17485	17018	468	17106	16639	468	17104	16637	468	17103	16636	468	17103	16636	468
D12L	17886	17266	621	18092	17472	621	19546	18926	621	17868	17248	621	18001	17381	621	18249	17629	621	17870	17250	621	17868	17248	621	17867	17247	621	17867	17247	621
D13L	18878	17931	948	19084	18137	948	20541	19591	951	18863	17913	951	18996	18046	951	19239	18294	946	18860	17915	946	18858	17913	946	18862	17912	951	18862	17912	951
D14L	19710	19060	651	19916	19266	651	Del	Del		Del	Del		Del	Del		Del	Del		Del	Del		Del	Del		Del	Del		Del	Del
D15L	20151	19834	318	20357	20040	318	Del	Del		Del	Del		Del	Del		Del	Del		Del	Del		Del	Del		Del	Del		Del	Del
D16L	20438	20205	234	20644	20411	234	Del	Del		Del	Del		Del	Del		Del	Del		Del	Del		Del	Del		Del	Del		Del	Del
D17L	20736	20440	297	20942	20646	297	Del	Del		Del	Del		Del	Del		Del	Del		Del	Del		Del	Del		Del	Del		Del	Del
D18L	21142	20819	324	21348	21025	324	Del	20853		Del	19174		Del	19307		Del	19555		Del	19176		Del	19174		Del	19173		Del	19173
D19L	22010	21366	645	22215	21571	645	21727	21083	645	20040	19396	645	20173	19529	645	20421	19777	645	20042	19398	645	20040	19396	645	20039	19395	645	20039	19395	645
P1L	22409	22056	354	22614	22261	354	22126	21773	354	20440	20087	354	20572	20219	354	20820	20467	354	20441	20088	354	20439	20086	354	20438	20085	354	20438	20085	354
P2L	23069	22536	534	23274	22741	534	22786	22253	534	21100	20567	534	21232	20699	534	21480	20947	534	21101	20568	534	21099	20566	534	21098	20565	534	21098	20565	534
O1L	24438	23110	1329	24644	23316	1329	24154	22827	1328	22469	21141	1329	22601	21273	1329	22849	21521	1329	22470	21142	1329	22468	21140	1329	22467	21139	1329	22467	21139	1329
O2L	25170	24508	663	25376	24714	663	24886	24224	663	23195	22533	663	23327	22665	663	23575	22913	663	23196	22534	663	23194	22532	663	23193	22531	663	23193	22531	663
C1L	26153	25299	855	26359	25505	855	25845	24991	855	24154	23300	855	24286	23432	855	24534	23680	855	24155	23301	855	24153	23299	855	24152	23298	855	24152	23298	855
C2L	27511	26384	1128	27717	26590	1128	27237	26113	1125	25514	24387	1128	25646	24519	1128	25894	24767	1128	25515	24388	1128	25513	24388	1126	25512	24385	1128	25512	24385	1128
C3L	27803	27672	132	28009	27878	132	27526	27395	132	25803	25672	132	25935	25804	132	26183	26052	132	25804	25673	132	25802	25671	132	25801	25670	132	25801	25670	132
C4L	29133	27859	1275	29339	28065	1275	28856	27582	1275	27133	25859	1275	27265	25991	1275	27513	26239	1275	27134	25860	1275	27132	25858	1275	27131	25857	1275	27131	25857	1275
C5L	29990	29160	831	30197	29367	831	29714	28884	831	27991	27161	831	28123	27293	831	28371	27541	831	27992	27162	831	27990	27160	831	27989	27159	831	27989	27159	831
C6R	30126	30575	450	30333	30782	450	29850	30299	450	28127	28576	450	28259	28708	450	28507	28956	450	28128	28577	450	28126	28575	450	28125	28574	450	28125	28574	450
C7L	31278	30619	660	31485	30826	660	31021	30362	660	29298	28639	660	29430	28771	660	29678	29019	660	29299	28640	660	29297	28638	660	29296	28637	660	29296	28637	660
C8L	31745	31290	456	31952	31497	456	31488	31033	456	29765	29310	456	29897	29442	456	30145	29690	456	29766	29311	456	29764	29309	456	29763	29308	456	29763	29308	456
C9L	33225	31762	1464	33427	31969	1459	32988	31505	1484	31240	29782	1459	31367	29914	1454	31610	30162	1449	31231	29783	1449	31229	29781	1449	31228	29780	1449	31228	29780	1449
C10L	34195	33236	960	34397	33438	960	33958	32999	960	32210	31251	960	32337	31378	960	32580	31621	960	32201	31242	960	32199	31240	960	32198	31239	960	32198	31239	960
C11L	35258	34227	1032	35459	34428	1032	35020	33989	1032	33272	32241	1032	33400	32368	1033	33646	32611	1036	33267	32232	1036	33265	32230	1036	33264	32229	1036	33264	32229	1036
C12L	35436	35215	222	35637	35416	222	35198	34977	222	33450	33229	222	33579	33356	224	33825	33602	224	33446	33223	224	33444	33221	224	33443	33220	224	33443	33220	224
C13L	35676	35452	225	35877	35653	225	35438	35214	225	33690	33466	225	33819	33595	225	34065	33841	225	33686	33462	225	33684	33460	225	33683	33459	225	33683	33459	225
C14L	36022	35828	195	36223	36029	195	35784	35590	195	34036	33842	195	34165	33971	195	34411	34217	195	34032	33838	195	34030	33836	195	34029	33835	195	34029	33835	195
C15L	36717	36079	639	36918	36280	639	36479	35841	639	34731	34093	639	34860	34222	639	35106	34468	639	34727	34089	639	34725	34087	639	34724	34086	639	34724	34086	639
C16L	38023	36704	1320	38224	36905	1320	37785	36466	1320	36037	34718	1320	36166	34847	1320	36412	35093	1320	36033	34714	1320	36031	34712	1320	36030	34711	1320	36030	34711	1320
C17L	39110	38046	1065	39311	38247	1065	38872	37808	1065	37124	36060	1065	37253	36189	1065	37499	36435	1065	37120	36056	1065	37118	36054	1065	37117	36053	1065	37117	36053	1065
C18L	41061	39154	1908	41262	39355	1908	40823	38916	1908	39075	37168	1908	39204	37297	1908	39450	37543	1908	39071	37164	1908	39069	37162	1908	39068	37161	1908	39068	37161	1908
C19L	42222	41104	1119	42422	41304	1119	41984	40866	1119	40236	39118	1119	40365	39247	1119	40611	39493	1119	40232	39114	1119	40230	39112	1119	40229	39111	1119	40229	39111	1119
C20L	42461	42240	222	42661	42440	222	42223	42002	222	40475	40254	222	40604	40383	222	40850	40629	222	40471	40250	222	40469	40248	222	40468	40247	222	40468	40247	222
C21L	43209	42733	477	43409	42933	477	42971	42495	477	41223	40747	477	41352	40876	477	41598	41122	477	41219	40743	477	41217	40741	477	41216	40740	477	41216	40740	477
C22L	43911	43216	696	44111	43416	696	43673	42978	696	41925	41230	696	42054	41359	696	42300	41605	696	41921	41226	696	41919	41224	696	41918	41223	696	41918	41223	696
C23R	43973	44278	306	44173	44478	306	43736	44041	306	41988	42293	306	42117	42422	306	42363	42668	306	41984	42289	306	41982	42287	306	41981	42286	306	41981	42286	306
F1L	45714	44275	1440	45914	44475	1440	45477	44038	1440	43729	42290	1440	43858	42419	1440	44104	42665	1440	43725	42286	1440	43723	42284	1440	43722	42283	1440	43722	42283	1440
F2L	47924	45711	2214	48124	45911	2214	47687	45474	2214	45939	43726	2214	46068	43855	2214	46314	44101	2214	45935	43722	2214	45933	43720	2214	45932	43719	2214	45932	43719	2214
F3L	48509	48048	462	48709	48248	462	48272	47811	462	46524	46063	462	46653	46192	462	46899	46438	462	46520	46059	462	46518	46057	462	46517	46056	462	46517	46056	462
F4L	49449	48670	780	49649	48870	780	49217	48438	780	47470	46691	780	47598	46819	780	47844	47065	780	47465	46686	780	47463	46684	780	47462	46683	780	47462	46683	780
New2										47852	48253	402	47716	48117	402
F5R	50477	52180	1704	50672	52375	1704	49990	51693	1704	48243	49946	1704	48371	50074	1704	48617	50320	1704	48238	49941	1704	48236	49939	1704	48235	49938	1704	48235	49938	1704
F6R	52262	52762	501	52457	52957	501	51775	52275	501	50028	50528	501	50156	50656	501	50402	50902	501	50023	50523	501	50021	50521	501	50020	50520	501	50020	50520	501
F7R	52862	53683	822	53057	53878	822	52379	53200	822	50632	51453	822	50760	51581	822	51006	51827	822	50627	51448	822	50625	51446	822	50624	51445	822	50624	51445	822
F8L	56711	53691	3021	56906	53886	3021	56227	53207	3021	54480	51460	3021	54608	51588	3021	54854	51834	3021	54475	51455	3021	54473	51453	3021	54472	51452	3021	54472	51452	3021
F9R	56743	57030	288	56938	57225	288	56259	56546	288	54512	54799	288	54640	54927	288	54886	55173	288	54507	54794	288	54505	54792	288	54504	54791	288	54504	54791	288
F10L	57414	57025	390	57609	57220	390	56930	56541	390	55183	54794	390	55311	54922	390	55557	55168	390	55178	54789	390	55176	54787	390	55175	54786	390	55175	54786	390
Q1L	59398	57401	1998	59593	57596	1998	58914	56917	1998	57167	55170	1998	57295	55298	1998	57541	55544	1998	57162	55165	1998	57160	55163	1998	57159	55162	1998	57159	55162	1998
Q2L	59771	59445	327	59966	59640	327	59287	58961	327	57540	57214	327	57668	57342	327	57914	57588	327	57535	57209	327	57533	57207	327	57532	57206	327	57532	57206	327
I1L	60856	59918	939	61051	60113	939	60372	59434	939	58625	57687	939	58753	57815	939	58999	58061	939	58620	57682	939	58618	57680	939	58617	57679	939	58617	57679	939
I2L	61084	60863	222	61279	61058	222	60600	60379	222	58853	58632	222	58981	58760	222	59227	59006	222	58848	58627	222	58846	58625	222	58845	58624	222	58845	58624	222
I3L	61894	61085	810	62089	61280	810	61410	60601	810	59663	58854	810	59791	58982	810	60037	59228	810	59658	58849	810	59656	58847	810	59655	58846	810	59655	58846	810
I4L	64291	61976	2316	64486	62171	2316	63807	61492	2316	62060	59745	2316	62188	59873	2316	62434	60119	2316	62055	59740	2316	62053	59738	2316	62052	59737	2316	62052	59737	2316
I5L	64559	64320	240	64754	64515	240	64075	63836	240	62328	62089	240	62455	62216	240	62702	62463	240	62323	62084	240	62321	62082	240	62319	62080	240	62319	62080	240
I6L	65726	64578	1149	65921	64773	1149	65242	64094	1149	63495	62347	1149	63622	62474	1149	63869	62721	1149	63490	62342	1149	63488	62340	1149	63486	62338	1149	63486	62338	1149
I7L	66990	65719	1272	67185	65914	1272	66506	65235	1272	64759	63488	1272	64886	63615	1272	65133	63862	1272	64754	63483	1272	64751	63480	1272	64750	63479	1272	64750	63479	1272
I8R	66996	69026	2031	67191	69221	2031	66512	68542	2031	64765	66795	2031	64892	66922	2031	65139	67169	2031	64760	66790	2031	64758	66788	2031	64756	66786	2031	64756	66786	2031
G1L	70805	69030	1776	71000	69225	1776	70321	68546	1776	68574	66799	1776	68701	66926	1776	68948	67173	1776	68569	66794	1776	68567	66792	1776	68565	66790	1776	68565	66790	1776
G2L	71137	70802	336	71332	70997	336	70653	70318	336	68906	68571	336	69033	68698	336	69280	68945	336	68901	68566	336	68899	68564	336	68897	68562	336	68897	68562	336
G3R	71131	71793	663	71326	71988	663	70647	71309	663	68900	69562	663	69027	69689	663	69274	69936	663	68895	69557	663	68893	69555	663	68891	69553	663	68891	69553	663
G4L	72137	71763	375	72332	71958	375	71653	71279	375	69906	69532	375	70033	69659	375	70280	69906	375	69901	69527	375	69899	69525	375	69897	69523	375	69897	69523	375
G5R	72140	73444	1305	72335	73639	1305	71656	72960	1305	69909	71213	1305	70036	71340	1305	70283	71587	1305	69904	71208	1305	69902	71206	1305	69900	71204	1305	69900	71204	1305
G6R	73452	73643	192	73648	73839	192	72969	73160	192	71222	71413	192	71349	71540	192	71595	71786	192	71216	71407	192	71214	71405	192	71213	71404	192	71213	71404	192
G7R	73643	74140	498	73839	74336	498	73160	73657	498	71413	71910	498	71540	72037	498	71786	72283	498	71407	71904	498	71405	71902	498	71404	71901	498	71404	71901	498
G8L	75220	74105	1116	75416	74301	1116	74737	73622	1116	72990	71875	1116	73117	72002	1116	73363	72248	1116	72984	71869	1116	72982	71867	1116	72981	71866	1116	72981	71866	1116
G9R	75251	76033	783	75447	76229	783	74768	75550	783	73021	73803	783	73148	73930	783	73394	74176	783	73015	73797	783	73013	73795	783	73012	73794	783	73012	73794	783
G10R	76053	77075	1023	76249	77271	1023	75570	76592	1023	73823	74845	1023	73950	74972	1023	74196	75218	1023	73817	74839	1023	73815	74837	1023	73814	74836	1023	73814	74836	1023
M1R	77076	77828	753	77272	78024	753	76593	77345	753	74846	75598	753	74973	75725	753	75219	75971	753	74840	75592	753	74838	75590	753	74837	75589	753	74837	75589	753
M2R	77860	78138	279	78056	78334	279	77377	77655	279	75630	75908	279	75757	76035	279	76003	76281	279	75624	75902	279	75622	75900	279	75621	75899	279	75621	75899	279
M3L	79148	78114	1035	79344	78310	1035	78665	77631	1035	76918	75884	1035	77045	76011	1035	77291	76257	1035	76912	75878	1035	76910	75876	1035	76909	75875	1035	76909	75875	1035
M4R	79173	79928	756	79369	80124	756	78690	79445	756	76943	77698	756	77070	77825	756	77316	78071	756	76937	77692	756	76935	77690	756	76934	77689	756	76934	77689	756
M5R	79938	80324	387	80134	80520	387	79455	79841	387	77708	78094	387	77835	78221	387	78081	78467	387	77702	78088	387	77700	78086	387	77699	78085	387	77699	78085	387
L1R	80281	80739	459	80477	80935	459	79798	80256	459	78051	78509	459	78178	78636	459	78424	78882	459	78045	78503	459	78043	78501	459	78042	78500	459	78042	78500	459
L2R	80759	81292	534	80955	81488	534	80276	80809	534	78529	79062	534	78656	79189	534	78902	79435	534	78523	79056	534	78521	79054	534	78520	79053	534	78520	79053	534
L3R	81358	82359	1002	81554	82555	1002	80875	81876	1002	79128	80129	1002	79255	80256	1002	79501	80502	1002	79122	80123	1002	79120	80121	1002	79119	80120	1002	79119	80120	1002
L4R	82274	82831	558	82470	83027	558	81791	82348	558	80044	80601	558	80171	80728	558	80417	80974	558	80038	80595	558	80036	80593	558	80035	80592	558	80035	80592	558
L5L	83292	82891	402	83488	83087	402	82813	82412	402	81062	80661	402	81189	80788	402	81435	81034	402	81056	80655	402	81054	80653	402	81053	80652	402	81053	80652	402
L6R	83399	87259	3861	83595	87455	3861	82920	86780	3861	81169	85029	3861	81296	85156	3861	81542	85402	3861	81163	85023	3861	81161	85021	3861	81160	85020	3861	81160	85020	3861
H1L	87771	87256	516	87967	87452	516	87292	86777	516	85541	85026	516	85668	85153	516	85914	85399	516	85535	85020	516	85533	85018	516	85532	85017	516	85532	85017	516
H2R	87785	88354	570	87981	88550	570	87306	87875	570	85555	86124	570	85682	86251	570	85928	86497	570	85549	86118	570	85547	86116	570	85546	86115	570	85546	86115	570
H3L	89332	88358	975	89528	88554	975	88853	87879	975	87102	86128	975	87229	86255	975	87475	86501	975	87096	86122	975	87094	86120	975	87093	86119	975	87093	86119	975
H4L	91720	89333	2388	91916	89529	2388	91241	88854	2388	89490	87103	2388	89617	87230	2388	89863	87476	2388	89484	87097	2388	89482	87095	2388	89481	87094	2388	89481	87094	2388
H5R	91905	92546	642	92101	92742	642	91426	92058	633	89675	90307	633	89802	90434	633	90048	90689	642	89669	90310	642	89667	90299	633	89666	90298	633	89666	90298	633
H6R	92547	93491	945	92743	93687	945	92059	93003	945	90308	91252	945	90435	91379	945	90690	91634	945	90311	91255	945	90309	91253	945	90299	91243	945	90299	91243	945
H7R	93529	93969	441	93725	94165	441	93041	93475	435	91290	91730	441	91417	91857	441	91672	92112	441	91293	91733	441	91291	91731	441	91281	91721	441	91281	91721	441
E1R	94013	96550	2538	94209	96746	2538	93519	96056	2538	91774	94311	2538	91901	94438	2538	92156	94693	2538	91777	94314	2538	91775	94312	2538	91765	94302	2538	91765	94302	2538
E2L	96949	96509	441	97145	96705	441	96455	96015	441	94710	94270	441	94837	94397	441	95092	94652	441	94713	94273	441	94702	94262	441	94701	94261	441	94701	94261	441
E3R	96942	97643	702	97138	97839	702	96448	97149	702	94703	95404	702	94830	95531	702	95085	95786	702	94706	95407	702	94695	95396	702	94694	95395	702	94694	95395	702
E4R	97643	98299	657	97839	98495	657	97149	97805	657	95404	96060	657	95531	96187	657	95786	96442	657	95407	96063	657	95405	96061	657	95395	96051	657	95395	96051	657
E5R	98331	100688	2358	98527	100884	2358	97837	100194	2358	96092	98449	2358	96219	98576	2358	96474	98831	2358	96095	98452	2358	96093	98450	2358	96083	98440	2358	96083	98440	2358
E6R	100728	102641	1914	100924	102837	1914	100234	102147	1914	98489	100402	1914	98616	100528	1913	98871	100784	1914	98492	100405	1914	98490	100403	1914	98480	100393	1914	98480	100393	1914
E7R	102668	103153	486	102864	103349	486	102174	102659	486	100429	100914	486	100555	101040	486	100811	101296	486	100432	100917	486	100430	100915	486	100420	100905	486	100420	100905	486
E8R	103116	104030	915	103312	104226	915	102622	103536	915	100877	101791	915	101003	101917	915	101259	102173	915	100880	101794	915	100878	101792	915	100868	101782	915	100868	101782	915
E9R	104072	104713	642	104268	104909	642	103578	104219	642	101833	102474	642	101959	102600	642	102215	102856	642	101836	102477	642	101834	102475	642	101824	102465	642	101824	102465	642
E10R	104710	105456	747	104906	105652	747	104216	104962	747	102471	103217	747	102597	103343	747	102853	103599	747	102474	103220	747	102472	103218	747	102462	103208	747	102462	103208	747
E11L	107352	105457	1896	107548	105653	1896	106858	104963	1896	105113	103218	1896	105239	103344	1896	105495	103600	1896	105116	103221	1896	105114	103219	1896	105104	103209	1896	105104	103209	1896
E12L	108250	107387	864	108446	107583	864	107756	106893	864	106011	105148	864	106137	105274	864	106393	105530	864	106014	105151	864	106012	105149	864	106002	105139	864	106002	105139	864
E13L	109936	108281	1656	110132	108477	1656	109442	107787	1656	107697	106042	1656	107823	106168	1656	108079	106424	1656	107700	106045	1656	107698	106043	1656	107688	106033	1656	107688	106033	1656
A1L	110413	109961	453	110609	110157	453	109918	109466	453	108173	107721	453	108299	107847	453	108556	108104	453	108177	107725	453	108175	107723	453	108164	107712	453	108164	107712	453
A2L	111108	110434	675	111304	110630	675	110613	109939	675	108868	108194	675	108994	108320	675	109251	108577	675	108872	108198	675	108870	108196	675	108859	108185	675	108859	108185	675
A3L	111338	111105	234	111534	111301	234	110843	110610	234	109098	108865	234	109224	108991	234	109481	109248	234	109102	108869	234	109100	108867	234	109089	108856	234	109089	108856	234
A4L	113287	111353	1935	113483	111549	1935	112792	110858	1935	111047	109113	1935	111173	109239	1935	111430	109496	1935	111051	109117	1935	111049	109115	1935	111038	109104	1935	111038	109104	1935
A5L	114185	113340	846	114381	113536	846	113690	112845	846	111945	111100	846	112071	111226	846	112328	111483	846	111949	111104	846	111947	111102	846	111936	111091	846	111936	111091	846
A6R	114223	114708	486	114419	114904	486	113728	114213	486	111983	112468	486	112109	112594	486	112366	112851	486	111987	112472	486	111985	112470	486	111974	112459	486	111974	112459	486
A7L	115823	114705	1119	116019	114901	1119	115328	114210	1119	113583	112465	1119	113709	112591	1119	113966	112848	1119	113587	112469	1119	113585	112467	1119	113574	112456	1119	113574	112456	1119
A8L	117979	115847	2133	118175	116043	2133	117484	115352	2133	115739	113607	2133	115865	113733	2133	116122	113990	2133	115743	113611	2133	115741	113609	2133	115730	113598	2133	115730	113598	2133
A9R	118033	118911	879	118229	119107	879	117538	118416	879	115793	116671	879	115919	116797	879	116176	117054	879	115797	116675	879	115795	116673	879	115784	116662	879	115784	116662	879
A10L	119194	118892	303	119390	119088	303	118717	118397	321	116954	116652	303	117080	116778	303	117337	117035	303	116958	116656	303	116946	116644	303	116945	116643	303	116945	116643	303
A11L	121870	119195	2676	122066	119391	2676	121393	118718	2676	119630	116955	2676	119756	117081	2676	120013	117338	2676	119634	116959	2676	119622	116947	2676	119621	116946	2676	119621	116946	2676
A12R	121885	122841	957	122081	123037	957	121408	122364	957	119645	120601	957	119771	120727	957	120028	120984	957	119649	120605	957	119647	120603	957	119636	120592	957	119636	120592	957
A13L	123415	122843	573	123611	123039	573	122938	122366	573	121175	120603	573	121301	120729	573	121558	120986	573	121179	120607	573	121177	120605	573	121166	120594	573	121166	120594	573
A14L	123651	123439	213	123847	123635	213	123174	122962	213	121411	121199	213	121537	121325	213	121794	121582	213	121415	121203	213	121403	121191	213	121402	121190	213	121402	121190	213
A15L	124029	123757	273	124225	123953	273	123552	123280	273	121789	121517	273	121915	121643	273	122172	121900	273	121793	121521	273	121791	121519	273	121780	121508	273	121780	121508	273
New3													121932	122093	162
A16L	124481	124197	285	124677	124393	285	124004	123720	285	122241	121957	285	122367	122083	285	122624	122340	285	122245	121961	285	122243	121959	285	122232	121948	285	122232	121948	285
A17L	125598	124465	1134	125794	124661	1134	125121	123988	1134	123358	122225	1134	123484	122351	1134	123741	122608	1134	123362	122229	1134	123360	122227	1134	123349	122216	1134	123349	122216	1134
A18L	126215	125601	615	126411	125797	615	125738	125124	615	123975	123361	615	124101	123487	615	124358	123744	615	123979	123365	615	123977	123363	615	123966	123352	615	123966	123352	615
A19R	126230	127708	1479	126426	127904	1479	125753	127231	1479	123990	125468	1479	124116	125594	1479	124373	125851	1479	123994	125472	1479	123982	125460	1479	123981	125459	1479	123981	125459	1479
A20L	127922	127689	234	128118	127885	234	127445	127212	234	125682	125449	234	125808	125575	234	126065	125832	234	125686	125453	234	125684	125451	234	125673	125440	234	125673	125440	234
A21L	128270	127923	348	128466	128119	348	127793	127446	348	126030	125683	348	126156	125809	348	126413	126066	348	126034	125687	348	126032	125685	348	126021	125674	348	126021	125674	348
A22R	128269	129549	1281	128465	129745	1281	127792	129072	1281	126029	127309	1281	126155	127435	1281	126412	127692	1281	126033	127313	1281	126031	127311	1281	126020	127300	1281	126020	127300	1281
A23R	129479	130042	564	129675	130238	564	129002	129565	564	127239	127802	564	127365	127928	564	127622	128185	564	127243	127806	564	127241	127804	564	127230	127793	564	127230	127793	564
A24R	130062	131210	1149	130258	131406	1149	129585	130733	1149	127822	128970	1149	127948	129096	1149	128205	129353	1149	127826	128974	1149	127814	128962	1149	127813	128961	1149	127813	128961	1149
A25R	131207	134701	3495	131403	134897	3495	130730	134224	3495	128967	132461	3495	129093	132587	3495	129350	132844	3495	128971	132465	3495	128969	132463	3495	128958	132452	3495	128958	132452	3495
A26L	135700	135473	228	135896	135669	228	135225	134999	227	133462	133235	228	133607	133380	228	133843	133616	228	133464	133237	228	133462	133235	228	133460	133233	228	133460	133233	228
A27L	137905	135815	2091	138101	136011	2091	137883	135793	2091	136121	134031	2091	136265	134175	2091	136048	133958	2091	135669	133579	2091	135667	133577	2091	136118	134028	2091	136118	134028	2091
A28L	139513	137951	1563	139706	138144	1563	139455	137929	1527	137699	136167	1533	137849	136311	1539	138086	136557	1530	137704	136175	1530	137705	136176	1530	137693	136164	1530	137693	136164	1530
A29L	139896	139564	333	140089	139757	333	139838	139506	333	138082	137750	333	138232	137900	333	138039	137707	333	137660	137328	333	137658	137326	333	138076	137744	333	138076	137744	333
A30L	140337	139897	441	140530	140090	441	140279	139839	441	138523	138083	441	138673	138233	441	138480	138040	441	138101	137661	441	138099	137659	441	138517	138077	441	138517	138077	441
A31L	141255	140338	918	141448	140531	918	141197	140280	918	139441	138524	918	139591	138674	918	139398	138481	918	139019	138102	918	139017	138100	918	139435	138518	918	139435	138518	918
A32L	141451	141218	234	141644	141411	234	141396	141160	237	139640	139404	237	139790	139554	237	139594	139361	234	139215	138982	234	139213	138980	234	139634	139398	237	139634	139398	237
A33R	141611	142039	429	141804	142241	438	141556	141984	429	139800	140228	429	139950	140378	429	139754	140182	429	139375	139803	429	139373	139801	429	139794	140231	438	139794	140231	438
A34L	142908	142006	903	143110	142208	903	142853	141951	903	141097	140195	903	141247	140345	903	141051	140149	903	140672	139770	903	140670	139768	903	141100	140198	903	141100	140198	903
A35R	142936	143481	546	143138	143683	546	142881	143426	546	141125	141670	546	141275	141820	546	141079	141624	546	140700	141245	546	140698	141243	546	141128	141673	546	141128	141673	546
A36R	143486	143992	507	143688	144212	525	143431	143937	507	141675	142181	507	141825	142331	507	141629	142135	507	141250	141756	507	141248	141754	507	141678	142184	507	141678	142184	507
A37R	144036	144566	531	144256	144786	531	143981	144511	531	142225	142755	531	142375	142905	531	142179	142709	531	141800	142330	531	141798	142328	531	142228	142758	531	142228	142758	531
A38R	144611	145249	639	144831	Del		144557	Del		142801	Del		142951	Del		142754	Del		142375	Del		142373	Del		142804	Del		142804	Del
A39R	145363	146169	807	145571	146377	807	145295	146101	807	143539	144345	807	143689	144495	807	143506	144312	807	143127	143933	807	143125	143931	807	143542	144348	807	143542	144348	807
A40L	147254	146421	834	147462	146629	834	147186	146353	834	145430	144597	834	145580	144747	834	145397	144564	834	145018	144185	834	145016	144183	834	145433	144600	834	145433	144600	834
A41L	148646	147981	666	148854	148189	666	148587	147922	666	146801	146136	666	146951	146286	666	146789	146124	666	146410	145745	666	146408	145743	666	146804	146139	666	146804	146139	666
A42R	148842	149243	402	149072	149473	402	148797	149198	402	147025	147426	402	147142	147543	402	146985	147386	402	146606	147007	402	146604	147005	402	147014	147415	402	147014	147415	402
A43R	149281	149874	594	149511	150104	594	Del	149826		Del	148054		Del	148171		Del	148417		Del	148054		Del	148055		Del	148043		Del	148043
A44R	149894	150118	225	150124	150348	225	149846	150070	225	148074	148298	225	148191	148415	225	148437	148661	225	148074	148298	225	148075	148299	225	148063	148287	225	148063	148287	225
A45L	151252	150212	1041	151484	150444	1041	151205	150165	1041	149433	148393	1041	149549	148509	1041	149795	148755	1041	149425	148392	1034	148393	149433	1041	149421	148381	1041	149421	148381	1041
A46R	151299	151676	378	151531	151908	378	151252	151629	378	149480	149857	378	149596	149973	378	149842	150219	378	149472	149849	378	149480	149857	378	149468	149845	378	149468	149845	378
A47R	151666	152388	723	151898	152620	723	151619	152341	723	149847	150569	723	149963	150685	723	150209	150931	723	149839	150561	723	149847	150569	723	149835	150557	723	149835	150557	723
A48R	152404	152658	255	152636	152804	169	Del	152461		150586	150740	155	150702	150847	146	150948	151093	146	150578	150723	146	150586	150731	146	150574	150702	129	150574	150702	129
A49R	153468	154082	615	153614	154228	615	153277	153891	615	151556	152170	615	151663	152277	615	151611	152225	615	151232	151846	615	151230	151844	615	151518	152132	615	151518	152132	615
A50R	154648	156312	1665	154794	156458	1665	154460	156126	1667	152739	154405	1667	152846	154512	1667	152791	154455	1665	152412	154076	1665	152410	154074	1665	152701	154367	1667	152701	154367	1667
A51R	156366	157370	1005	156512	157516	1005	156180	157184	1005	154459	155463	1005	154566	155570	1005	154509	155513	1005	154130	155134	1005	154128	155132	1005	154421	155425	1005	154421	155425	1005
B1R	158318	158530	213	158464	158675	212	158123	160579	2457	156401	158862	2462	156509	158983	2475	156755	159230	2476	156385	158860	2476	156393	158868	2476	156364	158839	2476	156364	158839	2476
B2R	158617	159558	942	158762	159703	942	160666	161607	942	158949	159890	942	159070	160011	942	159290	160231	942	158947	159888	942	156379	157320	942	158926	159867	942	158926	159867	942
B3R	160325	161224	900	160470	161369	900	162373	163272	900	160654	161553	900	160775	161674	900	160998	161897	900	160655	161554	900	158087	158986	900	160631	161530	900	160631	161530	900
B4R	161299	162810	1512	161444	162955	1512	163346	164857	1512	161628	163139	1512	161749	163260	1512	161972	163483	1512	161629	163140	1512	159061	160572	1512	161605	163116	1512	161605	163116	1512
B5R	163058	164743	1686	163173	164858	1686	165075	166760	1686	163357	165033	1677	163490	165175	1686	163731	165416	1686	163388	165073	1686	163371	165056	1686	163342	165027	1686	163342	165027	1686
B6R	164845	165798	954	164962	165915	954	166864	167817	954	165137	166090	954	165279	166232	954	165518	166471	954	165175	166128	954	165160	166113	954	165131	166084	954	165131	166084	954
B7R	165891	166421	531	166008	166538	531	167889	168419	531	166162	166692	531	166318	166848	531	166564	167094	531	166221	166751	531	166206	166736	531	166170	166702	533	166170	166702	533
B8R	166458	167006	549	166575	167123	549	168457	169005	549	166730	167278	549	166886	167434	549	167131	167679	549	166788	167336	549	166773	167321	549	166740	167288	549	166740	167288	549
B9R	167061	167864	804	167178	167981	804	169060	169863	804	167333	168136	804	167489	168292	804	167734	168537	804	167391	168194	804	167372	168175	804	167343	168146	804	167343	168146	804
B10R	167957	168622	666	168076	168741	666	169957	170620	664	168230	168893	664	168385	169050	666	168630	169295	666	168260	168925	666	168272	168937	666	168239	168904	666	168239	168904	666
New4													169825	170121	297
B11R	169744	170592	849	169972	170820	849	171780	172628	849	170052	170900	849	170187	171035	849	170438	171286	849	170068	170916	849	170076	170924	849	170047	170895	849	170047	170895	849
B12R	170707	171741	1035	170928	171962	1035	172728	173762	1035	171003	172037	1035	171137	172171	1035	171401	172435	1035	171031	172065	1035	170988	172022	1035	170997	172031	1035	170997	172031	1035
B13R	171868	172317	450	172089	172538	450	173889	174338	450	172163	172612	450	172299	172748	450	172562	173011	450	172192	172641	450	172149	172598	450	172159	172608	450	172159	172608	450
B14R	172403	173383	981	172624	173604	981	174423	175400	978	172698	173714	1017	172834	173882	1049	175636	176684	1049	175275	176287	1013	172723	173771	1049	172694	173710	1017	172694	173706	1013
B15L	173665	173429	237	173886	173650	237	175682	175446	237	173996	173760	237	174165	173929	237	174359	174123	237	176570	176334	237	173818	174054	237	173993	173757	237	173989	173753	237
B16R	174203	175261	1059	174424	175482	1059	176220	177278	1059	174542	175600	1059	174702	175766	1065	174897	175955	1059	176872	177930	1059	174484	175542	1059	174530	175600	1071	174526	175596	1071
B17R	175330	177711	2382	175551	177920	2370	177347	179710	2364	175669	178032	2364	175835	178198	2364	176024	178405	2382	177999	180380	2382	175611	177992	2382	175669	178032	2364	175665	178028	2364
B18R	177857	178069	213	178065	178277	213	179856	180069	214	178175	178388	214	178343	178556	214	178551	178763	213	180526	180738	213	178138	178350	213	178174	178387	214	178170	178383	214
B19R	178963	180036	1074	179234	180307	1074	180950	182023	1074	179314	180387	1074	179448	180521	1074	179657	180730	1074	181632	182705	1074	179244	180317	1074	179261	180334	1074	179203	180276	1074
B20R	180215	180787	573	180486	181058	573	182195	182767	573	180558	181130	573	180700	181272	573	180909	181481	573	182884	183456	573	180496	181068	573	180513	181085	573	180455	181027	573
B21R	181046	186685	5640	181317	186956	5640	183024	188666	5643	181386	187028	5643	181537	187179	5643	181740	187379	5640	183715	189354	5640	181331	186973	5643	181351	186993	5643	181293	186935	5643
K1R	187567	187779	213	187838	188050	213	189545	189756	212	187912	188123	212	188061	188272	212	188317	188528	212	187902	188113	212	187856	188067	212	187876	188087	212	187818	188029	212
R1R	188372	188689	318	188643	188960	318	190342	190659	318	188709	189026	318	188858	189175	318	189122	189439	318	188707	189024	318	188653	188970	318	188673	188990	318	188615	188932	318
N1R	188894	189355	462	189165	189626	462	190863	191324	462	189230	189691	462	189379	189840	462	189644	190105	462	189229	189690	462	189175	189636	462	189194	189655	462	189136	189597	462
N2R	189703	189924	222	189974	190195	222	191669	191890	222	190039	190260	222	190189	190410	222	190453	190674	222	190038	190259	222	189984	190205	222	190004	190225	222	189946	190167	222
N3R	190103	190633	531	190374	190904	531	192070	192600	531	190440	190969	530	190590	191120	531	190853	191383	531	190438	190968	531	190385	190915	531	190405	190935	531	190347	190877	531
N4R	190749	192062	1314	191020	192333	1314	192715	194028	1314	191084	192397	1314	191234	192547	1314	191499	192812	1314	191084	192397	1314	191029	192342	1314	191049	192362	1314	190991	192304	1314
J1R	192219	193982	1764	192490	194253	1764	194266	196028	1763	192619	194381	1763	193151	194913	1763	192969	194732	1764	192554	194317	1764	192582	194344	1763	192602	194364	1763	192544	194306	1763
J2R	194073	195119	1047	194343	195389	1047	196118	197167	1050	194471	195520	1050	195003	196052	1050	195263	196312	1050	194706	195755	1050	194434	195483	1050	194454	195503	1050	194396	195445	1050
J3R	195248	195988	741	195517	196257	741	197294	198052	759	195648	196388	741	196180	196920	741	196439	197179	741	195882	196622	741	195610	196350	741	195630	196370	741	195572	196312	741

## Sheet: note
Note: ORF: open reading frame; RS: reference sequence; Start/Stop (RS1): the sequence of sites was aligned with RS1; Length: the number of bases; Del: the deletion substitution occurring at the corresponding sites; New: a newly discovered nucleotide fragment with independent initiator and terminator.
