# Supplementary material for: Exploring the key genomic variation in monkeypox virus during the 2022 outbreak
Source: BMC Genom Data. 2023 Nov 16;24:67. doi: 10.1186/s12863-023-01171-0 (PMC10652487; doi:10.1186/s12863-023-01171-0)
Supplement: Supplementary file 16 — Additional file 16. All of the nucleotide substitutions of RSs with RS1 as reference, including SNP, insertion (Add), deletion (Del) types. [file 12863_2023_1171_MOESM16_ESM.xls]

## Sheet: supplementary file legend
Additional file16. All of the nucleotide substitutions of RSs with RS1 as reference, including SNP, insertion (Add), deletion (Del) types.

## Sheet: Sheet1
ORF/NR	SITE	RS1	RS2	RS3	RS4	RS5	RS6	RS7	RS8	RS9	RS10
	165	C		T	T			T	T	T	T
	241	C		A	A	A	A	A	A	A	A
	503	C		T	T	T	T	T	T	T	T
	512	A		G	G	G	G	G	G	G	G
	617	G		T
	663	A		C	C	C	C	C	C	C	C
	740	G		A
	753	C		T	T	T	T	T	T	T	T
	782	A		G	G	G	G	G	G	G	G
J1L	1030	A		G	G	G	G	G	G	G	G
	1129	G		A	A	A	A	A	A	A	A
	1237	T		C	C	C	C	C	C	C	C
	1298	G								A	A
	1345	G		A	A	A	A	A	A	A	A
	1540	G		A	A	A	A	A	A	A	A
	1723	G			A	A	A	A	A	A	A
J2L	1851	C			A	A	A	A	A	A	A
	1852	G			T	T	T	T	T	T	T
	2124	G		T	T	T	T	T	T	T	T
	2426	A		C	C	C	C	C	C	C	C
	2589	C		T	T	T	T	T	T	T	T
	2626	G								A	A
	2694	T		C	C	C	C	C	C	C	C
	2723	A	T	T	T	T	T	T	T	T	T
J3L	2995	C		T
	3135	G				T	T	T	T	T	T
	3147	G								A	A
	3179	T		C	C	C	C	C	C	C	C
	3456	G				A	A	A	A	A	A
	3486	G					A	A	A	A	A
	3558	G								A	A
	3854	C								T	T
	3879	G		A
	4078	A		G	G	G	G	G	G	G	G
	4123	T		G
	4728	A				G	G	G	G	G	G
	4790	G		T	T	T	T	T	T	T	T
D1L	4818	A		G
	5294	T	C	C	C	C	C	C	C	C	C
	5395	C		A
	5705	A		G	G	G	G	G	G	G	G
	5763	T		C	C	C	C	C	C	C	C
	6030	G		A	A	A	A	A	A	A	A
	6100	G		A	A	A	A	A	A	A	A
	6113	C		T	T	T	T	T	T	T	T
	6379	C		T
	6380	T		C
	6381	C		A
	6384	C		A
	6385	C		T
	6388	A		T
	6391	A		G
	6392	T		C
	6394	C		G
	6403	T		G
	6406	T		A
	6407	C		T
	6408	A		G
	6411	A		G
	6416	C		T
	6417	A		G
	6422	C		T
	6425	T		C
	6427	A		T
	6429	A		G
	6430	C		T
	6432	C		T
	6440	C		G
	6441	T		C
	6443	C		T
	6444	G		A
	6446	T		C
	6447	T		A
	6450	A		G
	6452	C		T
	6453	A		G
	6455	C		T
	6458	T		A
	6459	C		T
	6460	T		C
	6466	T		A
	6473	G		C
	6476	C		A
	6479	T		A
	6480	A		G
	6481	G		A
	6488	C		A
	6489	T		C
	6490	T		C
	6492	A		T
	6498	T		C
	6500	G		A
	6502	C		A
	6503	T		A
	6505	T		G
	6507	C		T
	6510	C		G
	6514	T		G
	6515	C		T
	6517	A		G
	6522	A		G
	6524	C		A
	6526	A		C
	6528	T		C
	6533	A		C
	6534	T		A
	6537	C		T
	6538	T		A
	6541	T		A
	6542	T		C
	6543	T		A
	6544	A		G
	6545	A		T
	6546	G		A
	6548	C		T
	6550	T		C
	6553	A		T
	6555	T		C
	6558	T		C
	6562	G		A
	6563	G		A
	6568	G		A
	6575	A		G
	6580	G		C
	6586	T		C
	6587	A		G
	6588	A		T
	6589	C		T
	6590	T		A
	6596	T		G
	6599	A		G
	6602	C		T
	6603	T		A
	6605	G		A
	6611	A		T
	6612	T		A
	6613	T		C
	6616	C		T
	6619	A		G
	6621	G		C
	6623	T		C
	6625	G		T
	6630	T		C
	6636	T		C
	6639	A		T
	6641	A		C
	6642	G		T
	6643	T		G
	6648	C		A
	6653	T		A
	6654	G		A
	6657	A		G
	6658	C		T
	6659	T		A
	6662	T		G
	6664	A		G
	6669	T		A
	6670	T		G
	6677	C		G
	6678	A		G
	6679	A		G
	6681	A		G
	6682	T		A
	6683	C		G
	6689	A		C
	6690	T		G
	6693	T		C
	6694	C		T
	6695	T		C
	6696	T		G
	6698	C		T
	6707	G		A
	6708	A		G
	6710	T		A
	6711	A		G
	6713	T		A
	6715	T		G
	6717	T		C
	6718	T		G
	6720	A		T
	6726	G		T
	6730	C		A
	6732	C		T
	6733	A		G
	6734	C		A
	6736	A		G
	6737	T		A
	6738	T		C
	6739	C		T
	6741	G		T
	6743	G		C
	6744	A		C
	6745	T		G
	6748	A		G
	6749	G		A
	6752	G		A
	6756	T		C
	6759	G		A
	6761	G		C
	6762	C		A
	6765	G		T
	6769	T		G
	6774	C		T
	6777	T		C
	6779	A		G
	6780	A		G
	6787	C		T
	6788	A		C
	6789	T		A
	6790	A		G
	6792	A		C
	6793	T		A
	6794	A		G
	6796	T		C
	6798	G		A
	6801	T		G
	6808	G		A
	6810	G		C
	6811	G		A
	6812	A		G
	6813	G		T
	6814	T		C
	6817	A		G
	6819	A		T
	6827	A		G
	6831	A		G
	6836	T		G
	6837	T		C
	6841	G		T
	6844	A		G
	6846	G		A
	6848	A		G
	6849	A		T
	6850	G		A
	6852	G		A
	6854	A		G
	6857	T		C
	6859	T			C	C	C	C	C	C	C
	6864	A		G
	6865	T		C
	6866	A		T
	6872	T		G
	6874	C		T
	6875	A		G
	6878	A		T
	6879	G		A
	6883	A		T
	6886	G		A
	6887	T		C
	6889	T		A
	6890	T		A
	6891	T		C
	6892	T		A
	6894	T		C
	6896	A		T
	6898	A		G
	6899	T		G
	6906	A		T
	6907	T		C
	6908	A		C
	6909	C		A
	6910	C		T
	6911	A		G
	6913	A		T
	6914	A		T
	6915	T		A
D2L	6950	T		G
	6952	T		C
	6954	A		T
	6955	T		A
	6959	T		G
	6960	G		T
	6961	C		T
	6962	G		C
	6966	G		A
	6968	G		T
	6971	G		A
	6976	G		A
	6977	C		T
	6978	C		T
	6979	C		T
	6985	T		A
	6988	A		T
	6989	C		T	T	T	T	T	T	T	T
	6993	A		G
	6994	C		T
	6995	T		C
	6996	G		A
	6997	T		A
	6998	C		G
	7003	T		C
	7004	C		T
	7006	C		T
	7009	T		A
	7011	T		A
	7012	C		T
	7013	T		C
	7014	T		C
	7015	C		A
	7016	T		G
	7020	A		G
	7021	T		C
	7022	T		A
	7023	A		G
	7031	C		T
	7033	G		A
	7034	G		A
	7037	A		G
	7039	T		C
	7046	C		T
	7047	A		G
	7048	G		C
	7053	T		C
	7056	G		A
	7160	G		A
	7179	A		G	G	G	G	G	G	G	G
	7384	C		T	T	T	T	T	T	T	T
D3R	7624	C		T	T	T	T	T	T	T	T
	7732	C	A
	7747	C								T	T
	7786	C		T	T	T	T	T	T	T	T
	7840	C		T
	7903	G		A
	7926	G			T	T	T		T	T	T
	7991	T		C
	8041	G		A	A	A	A	A	A	A	A
	8118	A		G
	8252	A		G	G	G	G	G	G	G	G
	8261	T			C	C	C	C	C	C	C
	8317	A	C	C	C	C	C	C	C	C	C
	8584	A		C	C	C	C	C	C	C	C
	8675	G		T	T	T	T	T	T	T	T
	8755	G		A
	8775	A		G
	8791	G		A	A	A	A	A	A	A	A
	8811	G		A	A	A	A	A	A	A	A
	8822	G		A
D4L	8874	C					A	A	A	A	A
	8903	C		T	T	T	T	T	T	T	T
	9033	T		C
	9118	A		G	G	G	G	G	G	G	G
	9140	G		T	T	T	T	T	T	T	T
	9355	G		A	A	A	A	A	A	A	A
	9383	T		C	C	C	C	C	C	C	C
	9420	A	G	G	G	G	G	G	G	G	G
	9488	A		T	T	T	T	T	T	T	T
D5R	9678	A			G	G	G	G	G	G	G
	10222	T		C	C	C	C	C	C	C	C
	10247	C			A	A	A	A	A	A	A
	10255	G			A	A	A	A	A	A	A
D6L	10686	T			C	C	C	C	C	C	C
D7L	11037	C		T	T	T	T	T	T	T	T
	11044	G		A
	11142	T		A	A	A	A	A	A	A	A
	11410	A		G
	11484	C			T	T	T	T	T	T	T
	11638	G			A	A	A	A	A	A	A
	11669	G			A	A	A	A	A	A	A
	11670	T		C	C	C	C	C	C	C	C
	11790	C		T
	12036	G		A	A	A	A	A	A	A	A
	12048	G		A	A	A	A	A	A	A	A
	12173	A		G	G	G	G	G	G	G	G
	12369	A		C	C	C	C	C	C	C	C
	12397	G		A	A	A	A	A	A	A	A
	12425	G		A	A	A	A	A	A	A	A
	12463	G		T	T	T	T	T	T	T	T
	12619	A		C	C	C	C	C	C	C	C
	12757	G			A	A	A	A	A	A	A
	12778	G			A	A	A	A	A	A	A
	12992	G		A
D8L	13180	C		T	T	T	T	T	T	T	T
	13268	A		C	C	C	C	C	C	C	C
	13357	C						T
	13407	A		G	G	G	G	G	G	G	G
D9L	13683	G				A
	13767	C		T
	14053	C		T	T	T	T	T	T	T	T
	14057	T		G	G	G	G	G	G	G	G
	14058	G								T	T
	14149	T		C	C	C	C	C	C	C	C
	14489	C		T	T	T	T	T	T	T	T
	14705	T		C	C	C	C	C	C	C	C
	15140	C		T
	15267	A	C	C	C	C	C	C	C	C	C
	15339	C		T	T	T	T	T	T	T	T
	15486	G								A	A
	15658	A		G	G	G	G	G	G	G	G
	15713	T		A	A	A	A	A	A	A	A
	15850	C		T	T	T	T	T	T	T	T
	15938	A		C	C	C	C	C	C	C	C
D10L	16057	T		C	C	C	C	C	C	C	C
	16157	A		G	G	G	G	G	G	G	G
	16196	T		G	G	G	G	G	G	G	G
	16294	C		T	T	T	T	T	T	T	T
	16448	G		T	T	T	T	T	T	T	T
	16465	G		A	A	A	A	A	A	A	A
	16640	A		G	G	G	G	G	G	G	G
D11L	16667	A		G	G	G	G		G	G	G
	16687	G		A	A	A	A	A	A	A	A
	16841	G			T	T	T	T	T	T	T
D12L	17549	T		C	C	C	C	C	C	C	C
	17578	A		G	G	G	G	G	G	G	G
	17853	C		T	T	T	T	T	T	T	T
D13L	18070	T			A	A	A	A	A	A	A
	18103	T			G
	18157	T		C	C	C	C	C	C	C	C
	18159	C		T
	18362	G				A	A	A	A	A	A
	18528	C		A	A	A	A	A	A	A	A
	18640	A		G	G	G	G	G	G	G	G
	18842	C						T
	18911	A			T	T	T	T	T	T	T
	19049	A	T
D18L	20956	C		T	T	T	T	T	T	T	T
	21058	C			T	T	T	T	T	T	T
	21089	G		A	A	A	A	A	A	A	A
	21168	T		A
	21285	G		T	T	T	T	T	T	T	T
	21293	C		T	T	T	T	T	T	T	T
	21307	T			A	A	A	A	A	A	A
	21327	T		A
	21354	T		A	A	A	A	A	A	A	A
	21357	T		A	A	A	A	A	A	A	A
D19L	21372	C					T	T	T	T	T
	21397	C		A	A	A	A	A	A	A	A
	21462	C		T	T	T	T	T	T	T	T
	21480	G		A	A	A	A	A	A	A	A
	21750	T	C	C	C	C	C	C	C	C	C
P1L	22367	C		T
P2L	22610	G		A	A	A	A	A	A	A	A
	22995	T			A	A	A	A	A	A	A
	23039	G		A	A	A	A	A	A	A	A
O1L	23196	G		A	A	A	A	A	A	A	A
	23374	A	C	C	C	C	C	C	C	C	C
	23728	G								A	A
	24008	T		C	C	C	C	C	C	C	C
	24313	G		A
O2L	24586	G			T	T	T	T	T	T	T
	24939	T		C	C	C	C	C	C	C	C
	25091	G		T	T	T	T	T	T	T	T
	25206	G		A	A	A	A	A	A	A	A
	25207	A		T	T	T	T	T	T	T	T
	25208	G		A	A	A	A	A	A	A	A
	25210	A		G	G	G	G	G	G	G	G
	25211	A		C	C	C	C	C	C	C	C
	25225	C		T
C1L	25318	T		C	C	C	C	C	C	C	C
	25599	C							T	T	T
	25683	T		C	C	C	C	C	C	C	C
	25782	C		T
	26001	G		A
	26067	G		A	A	A	A	A	A	A	A
	26214	C		T	T	T	T	T	T	T	T
	26257	C			T	T	T	T	T	T	T
C2L	26391	G			T	T	T	T	T	T	T
	26426	T	A	A	A	A	A	A	A	A	A
	26752	C			G	G	G	G	G	G	G
	26978	T	C	C	C	C	C	C	C	C	C
	27010	C		T
	27206	G			T	T	T	T	T	T	T
	27245	T			G	G	G	G	G	G	G
	27440	G			A	A	A	A	A	A	A
	27561	T		A	A	A	A	A	A	A	A
C3L	27697	G								A	A
	27805	T			G	G	G	G	G	G	G
	27813	A		G	G	G	G	G	G	G	G
C4L	27892	C		T	T	T	T	T	T	T	T
	28452	T	C	C	C	C	C	C	C	C	C
C5L	29250	A			G	G	G	G	G	G	G
	29363	C	T	T	T	T	T	T	T	T	T
	29649	C		T	T	T	T	T	T	T	T
	29727	T		C	C	C	C	C	C	C	C
	29984	C		T	T	T	T	T	T	T	T
	30125	C			A	A	A	A	A	A	A
C6R	30313	C			T	T	T	T	T	T	T
	30428	C		T
	30450	G		A	A	A	A	A	A	A	A
	30567	T		A	A	A	A	A	A	A	A
	30583	G		A	A	A	A	A	A	A	A
C7L	30726	T		C	C	C	C	C	C	C	C
	31045	T	C
	31047	C	T	T	T	T	T	T	T	T	T
	31219	C		A
C8L	31462	T			C	C	C	C	C	C	C
	31671	C			T	T	T	T	T	T	T
C9L	31769	C		T
	31774	C	T	T	T
	31779	C	T	T	T	T
	31784	C		T	T	T	T	T	T	T	T
	31789	C		T	T	T	T	T	T	T	T
	31794	T		C	C	C	C	C	C	C	C
	31954	A		G	G	G	G	G	G	G	G
	32328	C		A	A	A	A		A	A	A
	32398	G								A	A
	32531	T			A	A	A	A	A	A	A
	32541	C		T
	32667	C						T
	32730	G		T
	32761	T		C	C	C	C	C	C	C	C
	32774	A	T	T	T	T	T	T	T	T	T
	32846	A	T	T	T	T	T	T	T	T	T
	32886	A	T	T	T	T	T	T	T	T	T
	33070	A			G	G	G	G	G	G	G
	33084	G								A	A
	33112	T		C	C	C	C	C	C	C	C
	33133	G		A	A	A	A	A	A	A	A
	33175	A		G	G	G	G	G	G	G	G
C10L	33485	C		A
	33560	T		C	C	C	C	C	C	C	C
	33824	A			G	G	G	G	G	G	G
	33986	A		G	G	G	G	G	G	G	G
	34055	A	G	G	G	G	G	G	G	G	G
C11L	34351	G	A	A	A	A	A	A	A	A	A
	34355	G		A
	34358	C	T	T	T	T	T	T	T	T	T
	34393	A			G	G	G	G	G	G	G
	34506	C			A	A	A	A	A	A	A
	34896	C		T	T	T	T	T	T	T	T
	35072	C				T	T	T	T	T	T
	35131	A		T	T	T	T	T	T	T	T
	35172	C					T	T	T	T	T
	35175	A			G
	35188	C	T
	35683	C		A	A	A	A	A	A	A	A
	35735	C		A	A	A	A	A	A	A	A
C14L	35990	C				T	T	T	T	T	T
	35991	C		T
	36032	T				C	C	C	C	C	C
C15L	36322	G				A	A	A	A	A	A
	36328	C						A
	36486	G								A	A
	36499	C						T
	36605	C						T
	36712	C				T	T	T	T	T	T
C16L	36827	A	G	G	G	G	G	G	G	G	G
	36971	A	T	T	T	T	T	T	T	T	T
	37257	A	G	G	G	G	G	G	G	G	G
	37379	A		C	C	C	C	C	C	C	C
	37640	G		A	A	A	A	A	A	A	A
	37802	A	G	G	G	G	G	G	G	G	G
	37886	C		T	T
C17L	38076	C		T	T	T	T	T	T	T	T
	38472	A		G	G	G	G	G	G	G	G
	38759	C		T	T
	38925	G						A
C18L	39197	T		C	C	C	C	C	C	C	C
	39229	G								A	A
	39984	A	T	T	T	T	T	T	T	T	T
	40094	G					A	A	A	A	A
	40387	G								A	A
	40409	T		A
	40454	T	C		C	C	C	C	C	C	C
	40685	A	T	T	T	T	T	T	T	T	T
	40689	C								T	T
	41097	T		A	A	A	A	A	A	A	A
	41099	A		T	T	T	T	T	T	T	T
C19L	41146	C								T	T
	41166	C								T	T
	41275	C		T	T	T	T	T	T	T	T
	41474	C	T	T	T	T	T	T	T	T	T
	41563	A			T
	42209	A	G	G	G	G	G	G	G	G	G
	42514	T	A	A	A	A	A	A	A	A	A
	42528	A		G	G	G	G	G	G	G	G
	42585	G		T	T	T	T	T	T	T	T
	42592	C		T	T	T	T	T	T	T	T
C21L	42964	T		C	C	C	C	C	C	C	C
C22L	43234	G		A	A	A	A	A	A	A	A
	43762	T		C	C	C	C	C	C	C	C
	43888	G		A	A	A	A	A	A	A	A
C23R	43993	T		C	C	C	C	C	C	C	C
F1L	44452	A		G
	44542	A		T	T	T	T	T	T	T	T
	44795	G		A	A	A	A	A	A	A	A
	45270	C		T
F2L	45777	C		T	T	T	T	T	T	T	T
	46413	T		C	C	C	C		C	C	C
	46423	T						C
	46992	A		G	G	G	G	G	G	G	G
	46998	T		A	A	A	A	A	A	A	A
	47526	G		A	A	A	A	A	A	A	A
	47610	G		A	A	A	A	A	A	A	A
	47663	A		T	C	C	C	C	C	C	C
	47913	A			T
F3L	48243	G		A	A	A	A	A	A	A	A
	48329	T		G	G	G	G	G	G	G	G
	48443	C		T	T	T	T	T	T	T	T
	48447	A		G	G	G	G	G	G	G	G
	48453	C		A	A	A	A	A	A	A	A
	48461	T		C	C	C	C	C	C	C	C
	48606	G		T	T	T	T	T	T	T	T
	48632	A		G	G	G	G	G	G	G	G
F4L	48781	C		T	T	T	T	T	T	T	T
	48916	G					A	A	A	A	A
	49161	T		G	G	G	G	G	G	G	G
	49202	C		T	T	T	T	T	T	T	T
	49396	C			A
	49668	G			A
	49753	T			G
	49839	G		T
	50245	A		G	G	G	G	G	G	G	G
	50320	T		C	C	C	C	C	C	C	C
	50341	T		G	G	G	G	G	G	G	G
	50417	A					G	G	G	G	G
	50427	A			C	C	C	C	C	C	C
F5R	50668	T		C	C	C	C	C	C	C	C
	50803	C					A	A	A	A	A
	51227	T		C	C	C	C	C	C	C	C
	51415	T		C	C	C	C	C	C	C	C
	51499	G		T	T	T	T	T	T	T	T
	52135	T		G	G	G	G	G	G	G	G
	52233	T		C	C	C	C	C	C	C	C
F6R	52270	T		C	C	C	C	C	C	C	C
	52570	G	A	A	A	A	A	A	A	A	A
	52770	C		A
	52846	C		T
F7R	52867	A		C	C	C	C	C	C	C	C
	53440	C			T	T	T	T	T	T	T
	53474	T		C	C	C	C	C	C	C	C
F8L	54359	C	T	T	T	T	T	T	T	T	T
	54627	G		T	T	T	T	T	T	T	T
	54957	C		T	T	T	T	T	T	T	T
	55158	G								A	A
	55211	C		T	T	T	T	T	T	T	T
	55262	A		C	C	C	C	C	C	C	C
	55420	C				A	A	A	A	A	A
	55429	G		A	A	A	A	A	A	A	A
	55480	C					A	A	A	A	A
	55530	A		G	G	G	G	G	G	G	G
	55542	T		G	G	G	G	G	G	G	G
	56286	A		G
	56390	G								A	A
	56625	T		G	G	G	G	G	G	G	G
F9R	56770	A		G	G	G	G	G	G	G	G
	56842	A	C	C	C	C	C	C	C	C	C
	56908	G								A	A
Q1L	57461	C		T	T	T	T	T	T	T	T
	57476	G		A	A	A	A	A	A	A	A
	57488	C		A
	58023	G		A	A
	58078	C				T	T	T	T	T	T
	58477	C			T
	58670	T	G	G	G	G	G	G	G	G	G
	58804	C		T	T	T	T	T	T	T	T
Q2L	59706	C		T	T	T	T	T	T	T	T
	59845	T		C	C	C	C	C	C	C	C
	59895	A		G	G	G	G	G	G	G	G
I1L	59951	T	C	C	C	C	C	C	C	C	C
	60308	G		T	T	T	T	T	T	T	T
	60404	C		T	T	T	T	T	T	T	T
	60680	C			T
	60740	C				T	T	T	T	T	T
	60755	G		T	T
I3L	61145	G		A	A	A	A	A	A	A	A
	61238	C		T	T	T	T	T	T	T	T
	61319	G		A	A	A	A	A	A	A	A
	61529	C			T	T	T	T	T	T	T
	61761	T		C	C	C	C	C	C	C	C
	61921	C		T	T	T	T	T	T	T	T
I4L	61982	G		A	A	A	A	A	A	A	A
	62239	C	G	G	G	G	G	G	G	G	G
	62547	T		G	G	G	G	G	G	G	G
	62730	G		A	A	A	A	A	A	A	A
	63026	A		G	G	G	G	G	G	G	G
	63147	G		C	C	C	C	C	C	C	C
	63176	A	T	T	T	T	T	T	T	T	T
	63220	T	C	C	C	C	C	C	C	C	C
	63329	C		A	A	A	A	A	A	A	A
	63514	C	T	T	T	T	T	T	T	T	T
	64199	C	A	A	A	A	A	A	A	A	A
I5L	64443	A	T	T	T	T	T	T	T	T	T
	64524	A		G	G	G	G	G	G	G	G
I6L	64923	T		C	C	C	C	C	C	C	C
	65097	C		T	T	T	T	T	T	T	T
	65215	T	G	G	G	G	G	G	G	G	G
	65430	C		T	T	T	T	T	T	T	T
	65577	C		T	T	T	T	T	T	T	T
I7L	66250	A		G	G	G	G	G	G	G	G
	66571	G								A	A
	66739	G		A	A	A	A	A	A	A	A
I8R	67415	C	T	T	T	T	T	T	T	T	T
	67626	A		T	T	T	T	T	T	T	T
	67937	G		A	A	A	A	A	A	A	A
	68144	C	T	T	T	T	T	T	T	T	T
	68537	G		A	A	A	A	A	A	A	A
	68854	G					A	A	A	A	A
	68924	C		T	T	T	T	T	T	T	T
G1L	69035	C		A	A	A	A	A	A	A	A
	69519	C		T	T	T	T	T	T	T	T
	69622	G	A	A	A	A	A	A	A	A	A
	69627	T	C	C	C	C	C	C	C	C	C
	69824	C		T	T	T	T	T	T	T	T
	69885	A		G	G	G	G	G	G	G	G
	70101	C			T	T	T	T	T	T	T
	70571	T		A	A	A	A	A	A	A	A
G2L	71069	G		A	A	A	A	A	A	A	A
G4L	71949	T		G	G	G	G	G	G	G	G
	72126	T		C
G5R	72170	T		C	C	C	C	C	C	C	C
	72672	A		C	C
	72777	T	A	A	A	A	A	A	A	A	A
	73048	A		C	C	C	C	C	C	C	C
	73309	T		C	C	C	C	C	C	C	C
G6R	73478	G		A	A	A	A	A	A	A	A
G7R	73695	C	T	T	T	T	T	T	T	T	T
	73826	A		G	G	G	G	G	G	G	G
	73860	A		G	G	G	G	G	G	G	G
G8L	74384	T		C	C	C	C	C	C	C	C
	74490	T		A	A	A	A	A	A	A	A
	74504	T		C	C	C	C	C	C	C	C
	74534	G		A	A	A	A	A	A	A	A
	74635	C				T				T	T
	75163	G		T
G9R	75339	C								T	T
	75349	G		A	A	A	A	A	A	A	A
	75512	G								A	A
	75623	T		C	C	C	C	C	C	C	C
	76050	T	A	A	A	A	A	A	A	A	A
G10R	76094	G			A	A	A	A	A	A	A
	76385	C	T	T	T	T	T	T	T	T	T
	76478	G								A	A
	76576	C			G	G	G	G	G	G	G
	76655	C			T	T	T	T	T	T	T
M1R	77624	T	A
M2R	78063	G		A	A	A	A	A	A	A	A
M3L	78294	T	C	C	C	C	C	C	C	C	C
	78396	C		T	T	T	T	T	T	T	T
	78471	G		A	A	A	A	A	A	A	A
	78557	T	C	C	C	C	C	C	C	C	C
	78666	G		A
	78921	G		A	A	A	A	A	A	A	A
M4R	79184	G		A	A	A	A	A	A	A	A
	79656	G								A	A
	79724	G		A
L1R	80734	C		A	A	A	A	A	A	A	A
L2R	80798	C	T	T	T	T	T	T	T	T	T
	80914	G		A	A	A	A	A	A	A	A
	81001	C			A	A	A	A	A	A	A
	81215	G		A	A	A	A	A	A	A	A
L3R	81540	T		C	C	C	C	C	C	C	C
	81775	A		C	C	C	C	C	C	C	C
	81927	C			A
	81931	C		T
	82102	G		A	A	A	A	A	A	A	A
L4R	82372	G						A
	82627	T			C
	82708	G		T
L5L	83029	A			G	A	A	A	A	A	A
	83259	C					T	T	T	T	T
	83336	G			A	A	A	A	A	A	A
L6R	83455	T			C	C	C	C	C	C	C
	83548	G								A	A
	83727	A		C
	83736	G			T	T	T	T	T	T	T
	84262	T		C	C	C	C	C	C	C	C
	84586	C	T	T	T	T	T	T	T	T	T
	84646	C								T	T
	84690	T	C	C	C	C	C	C	C	C	C
	84724	G								A	A
	84821	C	T	T	T	T	T	T	T	T	T
	84914	G	T	T	T	T	T	T	T	T	T
	84961	C		T	T	T	T	T	T	T	T
	85111	T			A	A	A	A	A	A	A
	85599	C				T				T	T
	85633	C		T	T	T	T	T	T	T	T
	86116	C		T	T	T	T	T	T	T	T
	86229	T	C	C	C	C	C	C	C	C	C
	86563	C		T	T	T	T	T	T	T	T
	86606	G			A	A	A	A	A	A	A
	86646	G		A
	86668	G		A	A	A	A	A	A	A	A
	86860	C								T	T
	87200	T		C	C	C	C	C	C	C	C
H1L	87418	C		T
	87436	C			T	T	T	T	T	T	T
H2R	87934	G		A
	88036	T		C	C	C	C	C	C	C	C
	88102	C			T
	88241	A		G
H3L	88498	G			A	A	A	A	A	A	A
	88520	G		A		A	A	A	A	A	A
	88775	T		G	G	G	G	G	G	G	G
	88808	G			A	A	A	A	A	A	A
	89001	A		G	G	G	G	G	G	G	G
	89189	A		G
	89322	G			A	A	A	A	A	A	A
	89328	G		A
H4L	89503	G							A	A	A
	89540	T	C	C	C	C	C	C	C	C	C
	89570	G							A	A	A
	89774	C			T	T	T	T	T	T	T
	89833	T		C	C	C	C	C	C	C	C
	89857	T		C	C	C	C	C	C	C	C
	90008	G			A	A	A	A	A	A	A
	90591	A	G	G	G	G	G	G	G	G	G
	90629	A		T	T	T	T	T	T	T	T
	90833	A		T
	91019	A		G	G	G	G	G	G	G	G
	91046	G		A	A	A	A	A	A	A	A
	91487	C			T	T	T	T	T	T	T
	91549	G		A	A	A	A	A	A	A	A
	91852	G			T	T	T	T	T	T	T
	91880	C		T
H5R	92142	G		A
	92316	G		A
H6R	92775	G		A	A	A	A	A	A	A	A
	93102	T		C	C	C	C	C	C	C	C
	93173	C		T	T	T	T	T	T	T	T
	93305	G			A	A	A	A	A	A	A
H7R	93629	G		A	A	A	A	A	A	A	A
	93771	G		T	T	T	T	T	T	T	T
	94010	G							A	A	A
E1R	94019	G		A
	94291	A			G	G	G	G	G	G	G
	94384	G			A	A	A	A	A	A	A
	94519	T			C	C	C	C	C	C	C
	94798	T					C	C	C	C	C
	95621	A		G	G	G	G	G	G	G	G
	95638	C		T	T	T	T	T	T	T	T
	95639	G		A
	95669	G						A
	95704	G		A
	96343	T		C	C	C	C	C	C	C	C
E2L	96686	G		T
	96905	A		G	G	G	G	G	G	G	G
E3R	97217	C			A
	97316	G								A	A
	97562	A		G	G	G	G	G	G	G	G
E4R	97751	C		T	T	T	T	T	T	T	T
	97759	A			C	C	C	C	C	C	C
	98077	G			A	A	A	A	A	A	A
E5R	98924	A			G
	98933	T		C	C	C	C	C	C	C	C
	99416	A		C	C	C	C	C	C	C	C
	99653	G		A
	99690	A		G	G	G	G	G	G	G	G
	99854	A		G	G	G	G	G	G	G	G
	100193	T		C
	100484	A		G	G	G	G	G	G	G	G
	100712	G			T	T	T	T	T	T	T
E6R	101009	C				T
	101138	A	G
	101494	G				A	A	A	A	A	A
	101516	A		G	G	G	G	G	G	G	G
	101569	C		T
	101869	G		A
	101965	G				A	A	A	A	A	A
	102112	C			T	T	T	T	T	T	T
	102623	C		T	T	T	T	T	T	T	T
E7R	102727	A		G	G	G	G	G	G	G	G
	102844	C					T	T	T	T	T
E8R	103249	G		A
	103818	C		T	T	T	T	T	T	T	T
	103976	T		C	C	C	C	C	C	C	C
E10R	105253	A		C	C	C	C	C	C	C	C
	105288	A		C	C	C	C	C	C	C	C
	105333	G		A	A	A	A	A	A	A	A
E11L	105706	G		T	T	T	T	T	T	T	T
	106046	T		C	C	C	C	C	C	C	C
	106087	A		C	C	C	C	C	C	C	C
	106416	T		C	C	C	C	C	C	C	C
	106838	G		A	A	A	A	A	A	A	A
	107122	T		C	C	C	C	C	C	C	C
	107267	A		G	G
E12L	107408	T					C	C	C	C	C
E13L	108397	C				T	T	T	T	T	T
	108742	G		T
	108836	A		G	G	G	G	G	G	G	G
	109139	C		A	A	A	A	A	A	A	A
	109400	C		G	G	G	G	G	G	G	G
	109514	A				G	G	G	G	G	G
	109604	A		C	C	C	C	C	C	C	C
	109648	G		T	T
	109676	T				C	C	C	C	C	C
	109793	G		T	T	T	T	T	T	T	T
A1L	110047	A		G	G	G	G	G	G	G	G
A2L	110585	C	T	T	T	T	T	T	T	T	T
	111076	G		A	A	A	A	A	A	A	A
A4L	111665	G				A	A	A	A	A	A
	111818	A	C	C	C	C	C	C	C	C	C
	111863	A				G	G	G	G	G	G
	112157	A		G	G	G	G	G	G	G	G
	113111	G		T	T	T	T	T	T	T	T
A5L	113378	T		G	G	G	G	G	G	G	G
	113586	G		A	A	A	A	A	A	A	A
	113715	C			T
	113822	C		T	T	T	T	T	T	T	T
	113828	G		A	A	A	A	A	A	A	A
	113874	T		A	A	A	A	A	A	A	A
	113998	A		G	G	G	G	G	G	G	G
	113999	C			T	T	T	T	T	T	T
A6R	114489	A		G	G	G	G	G	G	G	G
	114504	G		A	A	A	A	A	A	A	A
A7L	114738	T		C	C	C	C	C	C	C	C
A8L	116030	A		G	G	G	G	G	G	G	G
	116199	G		A	A	A	A	A	A	A	A
	116207	A		G	G	G	G	G	G	G	G
	116741	G		A	A	A	A	A	A	A	A
	116942	G						A
	117053	C		T	T	T	T	T	T	T	T
	117542	G			A
	117959	T		C	C	C	C	C	C	C	C
A9R	118077	G	A	A	A	A	A	A	A	A	A
	118160	C		T
	118710	C		A	A	A	A	A	A	A	A
	118866	C		T	T	T	T	T	T	T	T
A10L	118926	T		G	A	A	A	A	A	A	A
	118943	A		G	G	G	G	G	G	G	G
	119018	C		T	T	T	T	T	T	T	T
A11L	119297	A		G	G	G	G	G	G	G	G
	119330	T		C	C	C	C	C	C	C	C
	120008	G		T	T	T	T	T	T	T	T
	120803	C		T	T	T	T	T	T	T	T
	120923	A		G	G	G	G	G	G	G	G
	121023	T		A	A	A	A	A	A	A	A
	121072	T		C	C	C	C	C	C	C	C
	121186	T		C	C	C	C	C	C	C	C
	121579	C							T	T	T
	121757	A		G	G	G	G	G	G	G	G
A12R	122001	T				C
	122457	A		C	C	C	C	C	C	C	C
	122535	T			C	C	C	C	C	C	C
	122646	C		T	T	T	T	T	T	T	T
A13L	123248	G			A	A	A	A	A	A	A
	123365	G		A	A	A	A	A	A	A	A
A14L	123603	C							T	T	T
	123736	A		C	C	C	C	C	C	C	C
A15L	123810	G		T
	123994	G		A	A	A	A	A	A	A	A
A16L	124332	C		T	T	T	T	T	T	T	T
A17L	124634	A	G	G	G	G	G	G	G	G	G
	124688	A	G	G	G	G	G	G	G	G	G
	124705	A		G	G	G	G	G	G	G	G
	124734	C	T	T	T	T	T	T	T	T	T
	125218	C	T	T	T	T	T	T	T	T	T
	125269	C	T	T	T	T	T	T	T	T	T
A18L	125665	A		G	G	G	G	G	G	G	G
A19R	126250	G			C
	126314	G						A
	126413	G								A	A
	126622	C			T
	126957	G								A	A
	126970	C		T	T	T	T	T	T	T	T
	126974	G		A	A	A	A	A	A	A	A
	126997	A		C	C	C	C	C	C	C	C
	127020	C				T	T	T	T	T	T
	127263	C	T	T	T	T	T	T	T	T	T
	127271	C				G	G	G	G	G	G
	127330	A		G	G	G	G	G	G	G	G
	127399	G		A
	127532	G							A	A	A
	127617	G		A	A	A	A	A	A	A	A
	127648	G		A	A	A	A	A	A	A	A
A20L	127797	G		T	T
	127839	G		A	A	A	A	A	A	A	A
	127849	C	T	T	T	T	T	T	T	T	T
A21L	128117	C	T	T	T	T	T	T	T	T	T
A22R	128475	C	T	T	T	T	T	T	T	T	T
	128514	C	T	T	T	T	T	T	T	T	T
	128538	G				A	A	A	A	A	A
	128886	A		G	G	G	G	G	G	G	G
	129206	G		T	T	T	T	T	T	T	T
	129246	C	T	T	T	T	T	T	T	T	T
	129252	C		T	T	T	T	T	T	T	T
	129420	C		T	T	T	T	T	T	T	T
A24R	130142	C		T	T	T	T	T	T	T	T
	130359	G					A	A	A	A	A
	130376	C		T
	130829	G		T	T	T	T	T	T	T	T
	130981	C								T	T
A25R	131223	T		A	A	A	A	A	A	A	A
	131866	T	G	G	G	G	G	G	G	G	G
	132045	A				G
	132050	G		A	A	A	A	A	A	A	A
	132313	G		A	A	A	A	A	A	A	A
	133008	C	T	T	T	T	T	T	T	T	T
	133105	C	A	A	A	A	A	A	A	A	A
	133129	T		C	C
	133831	A		G	G
	134089	C		T	T	T	T	T	T	T	T
	134092	T		C	C	C	C	C	C	C	C
	134219	G			C
	134401	C		T	T	T	T	T	T	T	T
	134569	A		G	G	G	G	G	G	G	G
	135011	C				A	A	A	A	A	A
	135159	T		C
	135178	A		G	G	G	G	G	G	G	G
	135375	C					T	T	T	T	T
	135388	G			T
	135421	C				T	T	T	T	T	T
	135439	G		A
	135467	G				A	A	A	A	A	A
A26L	135490	C		T	T	T	T	T	T	T	T
	135521	G		A
	135546	C		T	T	T	T	T	T	T	T
	135594	G		A	A	A	A	A	A	A	A
	135634	A		G	G	G	G	G	G	G	G
	135721	G		A	A	A	A	A	A	A	A
	135779	C				T	T	T	T	T	T
A27L	135965	T		C	C	C	C	C	C	C	C
	136046	T		A	A	A	A	A	A	A	A
	136139	G	A	A	A	A	A	A	A	A	A
	136167	T		G	G	G	G	G	G	G	G
	136304	G		A	A	A	A	A	A	A	A
	136578	C		T	T	T	T	T	T	T	T
	136697	G				A	A	A	A	A	A
	136725	A	G	G	G	G	G	G	G	G	G
	137184	G		A
	137519	G				A	A	A	A	A	A
	137800	T		A	A	A	A	A	A	A	A
	137828	A		G	G	G	G	G	G	G	G
A28L	138003	G		T	T	T	T	T	T	T	T
	138203	A		C	C	C	C	C	C	C	C
	138259	G		A	A
	138299	C		A	A	A	A	A	A	A	A
	138311	G				A	A	A	A	A	A
	138374	A				R
	138379	C				T	T	T	T	T	T
	138382	C				S	G	G	G	G	G
	138416	T		A
	138442	G		A	A	A	A	A	A	A	A
	138450	G				A	A	A	A	A	A
	138483	C	T	T	T	T	T	T	T	T	T
	138487	T		C	C
	138533	G				A	A	A	A	A	A
	138710	C		A	A	A	A	A	A	A	A
	138716	G				A	A	A	A	A	A
	138808	C			T
	138872	G		T	T	T	T	T	T	T	T
	139223	C		T	T	T	T	T	T	T	T
	139361	A		G	G
	139473	G				A	A	A	A	A	A
A29L	139577	C		T	T	T	T	T	T	T	T
	139676	T		C	C	C	C	C	C	C	C
	139771	G		A	A	A	A	A	A	A	A
A31L	140359	C		T	T	T	T	T	T	T	T
	140473	C		T	T	T	T	T	T	T	T
	140500	A		G	G	G	G	G	G	G	G
	140592	C		T	T	T	T	T	T	T	T
	140686	T		G	G	G	G	G	G	G	G
	140794	C	T	T	T	T	T	T	T	T	T
	141131	G		T	T	T	T	T	T	T	T
A32L	141382	C		T	T	T	T	T	T	T	T
	141598	C	T	T	T	T	T	T	T	T	T
A33R	141614	G		A	A	A	A	A	A	A	A
	141717	C		T	T	T	T	T	T	T	T
	141970	C			T
A34L	142606	G		A	A
	142727	C	T	T	T	T	T	T	T	T	T
	142905	A		G	G	G	G	G	G	G	G
A35R	143111	A	T	T	T	T	T	T	T	T	T
	143134	G					A	A	A	A	A
	143198	G					T	T	T	T	T
	143331	G		A	A	A	A	A	A	A	A
A36R	143593	A		G	G	G	G	G	G	G	G
	143735	G	A	A	A	A	A	A	A	A	A
	143890	A		G	G	G	G	G	G	G	G
	143902	A	G	G	G	G	G	G	G	G	G
	143993	T		C	C	C	C	C	C	C	C
A37R	144171	G		A	A
	144172	C		T	T	T	T	T	T	T	T
	144284	C					A	A	A	A	A
	144342	A		G
A38R	144857	T	A	A	A	A	A	A	A	A	A
	144941	G		A	A	A	A	A	A	A	A
	144959	A	G	G	G	G	G	G	G	G	G
	145020	T	A	A	A	A	A	A	A	A	A
	145225	C		T	T	T	T	T	T	T	T
	145259	T		C	C	C	C	C	C	C	C
	145274	C			T	T	T	T	T	T	T
A39R	145550	G	A	A	A	A	A	A	A	A	A
	145590	G		T	T	T	T	T	T	T	T
	145653	T	C	C	C	C	C	C	C	C	C
	145678	A		G	G	G	G	G	G	G	G
	145742	C	T	T	T	T	T	T	T	T	T
	145844	T		C	C	C	C	C	C	C	C
	145872	T		C	C	C	C	C	C	C	C
	145896	C		T	T	T	T	T	T	T	T
A40L	146589	A		G	G	G	G	G	G	G	G
	146921	C		T	T	T	T	T	T	T	T
	146935	G		T	T	T	T	T	T	T	T
	147150	T		C	C	C	C	C	C	C	C
	147183	C		T	T	T	T	T	T	T	T
	147370	G		T	T	T	T	T	T	T	T
	147398	C		A	A	A	A	A	A	A	A
	147489	T		G	G	G	G	G	G	G	G
	147650	C			A	A	A	A	A	A	A
	147754	A		A	A	A	A	A	A	A	A
	147805	A	G	G	G	G	G	G	G	G	G
	147966	T		G	G	G	G	G	G	G	G
A41L	148083	G		A	A	A	A	A	A	A	A
	148263	A		C	C	C	C	C	C	C	C
	148301	A	G	G	G	G	G	G	G	G	G
	148302	G		A	A	A	A	A	A	A	A
	148314	T		C	C	C	C	C	C	C	C
	148362	A		G	G	G	G	G	G	G	G
	148500	T		G	G	G	G	G	G	G	G
	148555	T					C	C	C	C	C
	148719	A		T	T	T	T	T	T	T	T
	148722	T		A	A	A	A	A	A	A	A
	148731	T		A	A	A	A	A	A	A	A
	148734	A		T	T	T	T	T	T	T	T
A42R	149221	G			A
A43R	149346	T		C	C	C	C	C	C	C	C
	149637	A		G	G	G	G	G	G	G	G
	149657	T		C	C	C	C	C	C	C	C
	149717	C				T	T	T	T	T	T
	149761	C		T	T	T	T	T	T	T	T
	149783	A		T	T
A44R	149978	G	A
	149981	A		G	G
	149983	A				G	G	G	G	G	G
	150192	T		A	A	A	A	A	A	A	A
A45L	150269	G				A				A	A
	150399	C		T	T
	151122	G						A
A46R	151601	G				A
	151622	T			G	G	G	G	G	G	G
A47R	151729	C						T
	151735	A					G	G	G	G	G
	151989	T		C	C	C	C	C	C	C	C
	152010	A		G	G	G	G	G	G	G	G
	152013	G		A	A	A	A	A	A	A	A
	152301	C		A	T	T	T	T	T	T	T
	152326	C								T	T
	152345	C		T	T	T	T	T	T	T	T
	152370	C		T	T	T	T	T	T	T	T
	152396	A		A	T	A	A	A	A	A	A
	152401	G			A	A	A	A	A	A	A
A48R	152405	T			A	A	A	A	A	A	A
	152437	T			G	G	G	G	G	G	G
	152534	G		A
	152535	A		G
	152543	G		A
	152544	A		G
	152721	T			C	C	C	C	C	C	C
	152745	G		A	A	A	A	A	A	A	A
	152901	C	T	T	T	T	T	T	T	T	T
	152933	T		A	A	A	A	A	A	A	A
	153248	G		T	T	T	T	T	T	T	T
	153279	G		A	A	A	A	A	A	A	A
	153300	A		C	C	C	C	C	C	C	C
	153420	A								C	C
	153464	G		T
A49R	153882	G		A	A	A	A	A	A	A	A
	154284	A		G	G	G	G	G	G	G	G
A50R	154923	A		T	T	T	T	T	T	T	T
	155166	C		A	A
	155601	G		A	A	A	A	A	A	A	A
	155850	G		A
	155971	C						A
	155973	T		C
	156219	A		G	G	G	G	G	G	G	G
	156343	T		C	C	C	C	C	C	C	C
	156359	G				A	A	A	A	A	A
A51R	156618	A		T	T	T	T	T	T	T	T
	156656	T		C	C	C	C	C	C	C	C
	156684	A	G	G	G	G	G	G	G	G	G
	156745	A		C	C	C	C	C	C	C	C
	156760	C		T
	156929	T		C	C	C	C	C	C	C	C
	157432	A		C	C	C	C	C	C	C	C
	157436	A		C	C	C	C	C	C	C	C
	157756	G								A	A
	157805	G		A	A	A	A	A	A	A	A
	157850	A		G	G	G	G	G	G	G	G
	157857	C			T
	157987	G		A
	158045	C		T	T
	158126	C		A	A
B1R	158367	G				T	T	T	T	T	T
	158450	G		T	T	T	T	T	T	T	T
	158486	G		T	T	T	T	T	T	T	T
	158490	G		T	T	T	T	T	T	T	T
	158508	A			T
B2R	158631	C		T	T
	158635	C			G
	158663	T	C	C	C	C	C	C	C	C	C
	158888	A			C
	159051	G		A	A	A	A	A	A	A	A
	159115	G				A	A	A	A	A	A
	159147	A				C	C	C	C	C	C
	159200	C			T
	159230	C		T	T	T	T	T	T	T	T
	159245	C			T
	159441	T		C	C	C	C	C	C	C	C
	159480	G		A	A	A	A	A	A	A	A
	159664	G		T	T
	159742	A		T	T	T	T	T	T	T	T
	159744	T		A	A	A	A	A	A	A	A
	159745	A		C	C	C	C	C	C	C	C
	159746	C		G	G	G	G	G	G	G	G
	159760	A		C	C	C	C	C	C	C	C
	159823	C		T	T
	159855	C				T	T	T	T	T	T
	159877	G				T
	159973	G		A	A	A	A	A	A	A	A
	159974	C		G
B3R	160376	G			A
	160483	A			G
	160555	C				T
	160570	G					A	A	A	A	A
	160627	T		A	A	A	A	A	A	A	A
	161059	T		C	C	C	C	C	C	C	C
	161222	T		A	A	A	A	A	A	A	A
	161277	C				T	T	T	T	T	T
	161282	G		A	A	A	A	A	A	A	A
	161294	C		T	T	T	T	T	T	T	T
B4R	161353	A	G	G	G	G	G	G	G	G	G
	161463	G		A	A
	161502	G				A	A	A	A	A	A
	161656	C						T
	161946	G				A	A	A	A	A	A
	161994	G				A	A	A	A	A	A
	162034	C				T	T	T	T	T	T
	162087	C		T	T	T	T	T	T	T	T
	162091	A		G	G	G	G	G	G	G	G
	162128	G			A
	162150	T		C	C	C	C	C	C	C	C
	162342	T		C	C	C	C	C	C	C	C
	162423	G		A	A	A	A	A	A	A	A
	162531	C				T	T	T	T	T	T
	162555	A		T	T	T	T	T	T	T	T
	162662	A			C
	162981	T		C	C	C	C	C	C	C	C
B5R	163192	C				T	T	T	T	T	T
	163611	G		A	A	A	A	A	A	A	A
	164557	C							T	T	T
	164573	C				T	T	T	T	T	T
	164574	A		G	G	G	G	G	G	G	G
	164731	A		G	G	G	G	G	G	G	G
	164819	G	A	A	A	A	A	A	A	A	A
B6R	165027	C				T	T	T	T	T	T
	165414	T		C	C	C	C	C	C	C	C
	165505	C						T
	165729	T		C	C	C	C	C	C	C	C
	165880	G			A
B7R	165926	T		C	C	C	C	C	C	C	C
	166039	A		C	C	C	C	C	C	C	C
	166129	G				T	T	T	T	T	T
	166248	A	G	G	G	G	G	G	G	G	G
	166391	G			A
B8R	166661	C		T	T	T	T	T	T	T	T
	166756	A		G	G	G	G	G	G	G	G
	166791	T	C	C	C	C	C	C	C	C	C
	166853	T				C	C	C	C	C	C
B9R	167383	G				T	T	T	T	T	T
	167585	C				T	T	T	T	T	T
	167847	C							T	T	T
	167913	C		T	T	T	T	T	T	T	T
	167933	G						A
	167953	T		C	C	C	C	C	C	C	C
B10R	168004	C				A	A	A	A	A	A
	168193	A		C	C	C	C	C	C	C	C
	168315	C				G	G	G	G	G	G
	168496	T		C	C	C	C	C	C	C	C
	168713	A		C	C	C	C	C	C	C	C
	168806	G		A	A	A	A	A	A	A	A
	168850	T		C	C	C	C	C	C	C	C
	168867	C		T	T	T	T	T	T	T	T
	169056	T			C
	169077	G		A	A	A	A	A	A	A	A
	169221	C			T
	169299	A		G	G
	169331	G				A	A	A	A	A	A
	169403	A		G	G	G	G	G	G	G	G
	169452	A		T	T	T	T	T	T	T	T
	169483	T		C	C	C	C	C	C	C	C
	169500	G	A	A	A	A	A	A	A	A	A
	169501	T	C	C	C	C	C	C	C	C	C
	169599	C		T	T	T	T	T	T	T	T
	169743	C		T	T	T	T	T	T	T	T
B11R	169783	G	A	A	A	A	A	A	A	A	A
	169954	G				A	A	A	A	A	A
	169968	G								A	A
	169989	G		A	A
	170041	G		A	A	A	A	A	A	A	A
	170141	G				A	A	A	A	A	A
	170641	G		A	A	A	A	A	A	A	A
	170655	A			T
	170682	C			T
B12R	170718	T		C	C	C	C	C	C	C	C
	170787	G		A	A
	171008	C			A
	171280	T		C	C	C	C	C	C	C	C
	171394	G					A	A	A	A	A
	171805	A		T	T	T	T	T	T	T	T
B13R	171906	G				A	A	A	A	A	A
	172022	G		A	A	A	A	A	A	A	A
	172242	T		C	C
	172268	G		A	A	A	A	A	A	A	A
	172362	T		C	C	C	C	C	C	C	C
	172389	T		C	C	C	C	C	C	C	C
B14R	172613	G			T
	172682	T			G
	172694	A			G
	172698	G			A	A	A	A	A	A	A
	172820	G		A	A	A	A	A	A	A	A
	172833	C			T
	172868	G				A	A	A	A	A	A
	173005	G			A
	173050	T		G	G	G	G	G	G	G	G
	173123	A		G	G	G	G	G	G	G	G
	173128	C				T	T	T	T	T	T
	173159	G		A	A	A	A	A	A	A	A
	173161	T		C	C	C	C	C	C	C	C
	173229	G		A	A
	173254	T		C	C	C	C	C	C	C	C
	173326	G		A	A
B15R	173494	G				A	A	A	A	A	A
	173495	C				T	T	T	T	T	T
	173567	T				C	C	C	C	C	C
	173659	G		A	A	A	A	A	A	A	A
	173729	T		A	A	A	A	A	A	A	A
	173787	A		C	C	C	C	C	C	C	C
	173831	T		C	C	C	C	C	C	C	C
	173855	C				T	T	T	T	T	T
	173868	T		G	G	G	G	G	G	G	G
	173986	A		G	G	G	G	G	G	G	G
B16R	174529	C		T	T	T	T	T	T	T	T
	174739	A				C	C	C	C	C	C
	175070	G		A	A
	175318	T			G
B17R	175638	T		C	C	C	C	C	C	C	C
	175834	C				T	T	T	T	T	T
	175917	C			A
	176127	T		C	C	C	C	C	C	C	C
	176375	A		G	G	G	G	G	G	G	G
	176389	A		G	G	G	G	G	G	G	G
	176747	A		G	G
	176841	G				T	T	T	T	T	T
	177191	C		T	T	T	T	T	T	T	T
	177394	C						T
	177398	C		T	T	T	T	T	T	T	T
	177545	A		G	G	G	G	G	G	G	G
	177827	G								A	A
B18R	177933	C		T	T	T	T	T	T	T	T
	177971	C				T	T	T	T	T	T
	177981	C		T	T
	178007	C		A	A	A	A	A	A	A	A
	178090	G				A	A	A	A	A	A
	178118	G					A	A	A	A	A
	178235	G				A	A	A	A	A	A
	178246	C			A
	178334	A		G	G	G	G	G	G	G	G
	178397	T		C	C	C	C	C	C	C	C
	178486	A		G	G	G	G	G	G	G	G
	178582	A				G	G	G	G	G	G
	178718	A		G	G	G	G	G	G	G	G
	178763	T			A
	178767	T			A
	178768	T			C
	178785	A			G
	178771	G			T
	178868	A			G
	178933	G		A	A	A	A	A	A	A	A
B19R	179063	T		C	C	C	C	C	C	C	C
	179120	C		T	T
	179175	T		C	C	C	C	C	C	C	C
	179235	C		A	A	A	A	A	A	A	A
	179286	T		G	G	G	G	G	G	G	G
	179387	C		T	T	T	T	T	T	T	T
	179860	G		A	A	A	A	A	A	A	A
	179894	C		T	T	T	T	T	T	T	T
	180132	A		T	T	T	T	T	T	T	T
B20R	180245	G		A	A	A	A	A	A	A	A
	180275	T		C	C	C	C	C	C	C	C
	180773	G		A	A
	180921	C		T	T	T	T	T	T	T	T
	181040	G				A	A	A	A	A	A
	181041	T		C	C	C	C	C	C	C	C
B21R	181054	A		T	T	T	T	T	T	T	T
	181338	A		C	C	C	C	C	C	C	C
	181480	G		A	A	A	A	A	A	A	A
	181562	A		G	G	G	G	G	G	G	G
	181670	G								A	A
	181684	G				A	A	A	A	A	A
	181723	C		T	T	T	T	T	T	T	T
	182038	C		A	A	A	A	A	A	A	A
	182046	T		A	A	A	A	A	A	A	A
	182101	C		A	A
	182133	G				A	A	A	A	A	A
	182181	G				A	A	A	A	A	A
	182290	C		T	T
	182589	C		T	T	T	T	T	T	T	T
	182642	T	C	C	C	C	C	C	C	C	C
	182643	C	T	T	T	T	T	T	T	T	T
	182698	C				T	T	T	T	T	T
	183156	C		A
	183181	G		A	A	A	A	A	A	A	A
	183182	A	C	C	C	C	C	C	C	C	C
	183209	C								T	T
	183212	A	C	C	C	C	C	C	C	C	C
	183382	G				A	A	A	A	A	A
	183383	C				T	T	T	T	T	T
	183405	C		T	T	T	T	T	T	T	T
	183607	C		T	T	T	T	T	T	T	T
	183824	G				A	A	A	A	A	A
	183973	C		T	T	T	T	T	T	T	T
	184955	A		G	G	G	G	G	G	G	G
	185060	G	A	A	A	A	A	A	A	A	A
	185159	A	G	G	G	G	G	G	G	G	G
	185449	G		A	A	A	A	A	A	A	A
	185587	C		T	T	T	T	T	T	T	T
	185764	C		T	T	T	T	T	T	T	T
	186153	G		T	T	T	T	T	T	T	T
	186190	C	T	T	T	T	T	T	T	T	T
	186192	G		A	A	A	A	A	A	A	A
	186218	G	T	T	T	T	T	T	T	T	T
	186219	T	C	C	C	C	C	C	C	C	C
	186265	G								A	A
	186527	T		C	C	C	C	C	C	C	C
	186631	T		G	G	G	G	G	G	G	G
	186833	A		G	G	G	G	G	G	G	G
	187032	C		T	T	T	T	T	T	T	T
	187108	T			C	C	C	C	C	C	C
	187115	C							T	T	T
	187185	G		A	A	A	A	A	A	A	A
	187220	A		C	C	C	C	C	C	C	C
	187525	C		T	T	T	T	T	T	T	T
K1R	187582	T		G	G	G	G	G	G	G	G
	187600	A		G	G	G	G	G	G	G	G
	187651	C		T	T	T	T	T	T	T	T
	187701	C			T
	187783	C			A	A	A	A	A	A	A
	188111	G		T
	188149	C		T
	188229	C		T	T	T	T	T	T	T	T
R1R	188420	A		G	G	G	G	G	G	G	G
	188441	C		A	A	A	A	A	A	A	A
	188506	G		A	A	A	A	A	A	A	A
	188518	A		G	G	G	G	G	G	G	G
	188565	G		A	A	A	A	A	A	A	A
N1R	188901	T		C	C	C	C	C	C	C	C
	188968	C		T	T
	189113	G		A		A	A	A	A	A	A
	189244	T		C
	189304	T		C	C	C	C	C	C	C	C
	189505	G				T	T	T	T	T	T
	189590	G		A	A	A	A	A	A	A	A
	189603	C		A	A	A	A	A	A	A	A
N2R	189794	G				T	T	T	T	T	T
	189850	A		G	G	G	G	G	G	G	G
	190032	C		T
	190097	T		G	G	G	G	G	G	G	G
N3R	190289	G		T	T	T	T	T	T	T	T
	190341	T		A	A	A	A	A	A	A	A
	190465	A				C	C	C	C	C	C
	190746	G		A	A	A	A	A	A	A	A
N4R	190759	C		T	T	T	T	T	T	T	T
	190829	C		T	T	T	T	T	T	T	T
	191096	A		G	G	G	G	G	G	G	G
	191154	T		C	C	C	C	C	C	C	C
	191464	G		T
	191565	A		G	G	G	G	G	G	G	G
	192041	T		C
	192069	C		A	A	A	A	A	A	A	A
	192131	T				C	C	C	C	C	C
J1R	192736	A		C
	192781	T		C	C	C	C	C	C	C	C
	192980	C		T
	193005	G								A	A
	193301	C								T	T
	193373	C					T	T	T	T	T
	193403	C				T	T	T	T	T	T
	193680	A		A	G	A	A	A	A	A	A
	193712	C								T	T
	193724	C				A	A	A	A	A	A
	193864	G		A
J2R	194136	T	A	A	A	A	A	A	A	A	A
	194165	A		G	G	G	G	G	G	G	G
	194233	C								T	T
	194270	G		A	A	A	A	A	A	A	A
	194433	T		G	G	G	G	G	G	G	G
	194735	C		A	A	A	A	A	A	A	A
	195007	C			A	A	A	A	A	A	A
	195008	G			T	T	T	T	T	T	T
	195136	C			T					T	T
J3R	195319	C		T	T	T	T	T	T	T	T
	195514	C		T	T	T	T	T	T	T	T
	195561	C								T	T
	195622	A		G	G	G	G	G	G	G	G
	195730	C		T	T	T	T	T	T	T	T
	195829	T		C	C	C	C	C	C	C	C
	196077	T		C	C	C	C	C	C	C	C
	196106	G		A	A	A	A	A	A	A	A
	196119	C		T
	196203	T	G	G	G	G	G	G	G	G	G
	196242	C		A
	196347	T		C	C	C	C	C	C	C	C
	196356	G		A	A	A	A	A	A	A	A
	196618	G		T	T	T	T	T	T	T	T
	196688	T	G
	196694	G			A			A	A	A	A
	1-237 Del	GTTAGTAAATTATATACATAATTTTATAATTAATTTAATTTTACTATTTTATTTAGTGTCTAGAAAAAAATGTGTGACCCACGACCGTAGGAAACTCTAGAGGGTAAGAAAAATCAATCGTTTATAGAGACCATCAGAAAGAGGTTTAATATTTTTGTGAGACCCATCGAAGAGAGAAAGGATAAAAACTTTTTACGACTCCATCAGAAAGAGGTTTAATATTTTTGTGAGACCCAT				✓
	457-459 Del	TAG	✓
	656-662 Del	AAGAGAG		✓	✓	✓	✓	✓	✓	✓	✓
	789-791 Del	ACA		✓	✓	✓	✓	✓	✓	✓	✓
	1727 Del	A	✓	✓	✓	✓	✓	✓	✓	✓	✓
	1735 Del	A		✓			✓	✓	✓	✓	✓
	2798 Del	A	✓	✓	✓	✓	✓	✓	✓	✓	✓
J3L	4634 Del	T		✓	✓	✓	✓	✓	✓	✓	✓
	6205 Del	T		✓	✓	✓	✓	✓	✓	✓	✓
	6206 Del	T				✓	✓	✓	✓	✓	✓
	6231 Del	T			✓
	6482 Del	T		✓	✓	✓	✓	✓	✓	✓	✓
	6799 Del	T		✓
D2L	6922-6949 Del	TATCATTATGTATAATCATCACTGTCGC		✓	✓	✓	✓	✓	✓	✓	✓
	6967 Del	T		✓	✓	✓	✓	✓	✓	✓	✓
	6982-6983 Del	TC		✓
	7407-7409 Del	TAG			✓	✓	✓	✓	✓	✓	✓
	7553 Del	A		✓
	8567-8580 Del	TATATATATATATA		✓	✓	✓	✓	✓	✓	✓	✓
	9243 Del	A		✓	✓	✓	✓	✓	✓	✓	✓
	9542-9543 Del	TT		✓	✓	✓	✓	✓	✓	✓	✓
	10425-10428 Del	AGAT			✓	✓	✓	✓	✓	✓	✓
	10429-10453 Del	TAGATTAGATTAGATTAGATTAGAT		✓	✓	✓	✓	✓	✓	✓	✓
	10454-10489 Del	TAGATTAGATTAGATTAGATTAGATTAGATTAGATT			✓	✓	✓	✓	✓	✓	✓
	13339-13353 Del	TTATAGTTTCTATTT		✓	✓	✓	✓	✓	✓	✓	✓
	16459-16462 Del	GTGT		✓	✓	✓	✓	✓	✓	✓	✓
D11L	16672 Del	C					✓	✓	✓	✓	✓
D14L	19060-19710 Del	TTAAGCCGCTAGAAGTTTTCCGTTTGATATAGGATGTGGACATTTAACAATCTGACACGTGGGTGGATTGGACCATTCTCCTCCTGAACACATGACACCAGAGTTACCAATCAACGAATATCCACTATTGCAACTATAAGTTACAATGCTCCCATCGATATAAAAATCCTCGTATCCGTTATGTCTTCCGTTGGATATAGATGGAGGTGATTGGCATTTAACAGATTCGCAAATAGGTGCCTCAGGATTCCATACCATAGATCCAGTAGATCCTAATTCACAATACGATTTAGATTCACCGATCAAATGATATCCGCTATTACAAGAGTACGTTATACTAGAGCCAAAGTCTACTCCGCCAATATCAAGTTGGCCATTATCGATATCTCGAGGCGATGG…		✓	✓	✓	✓	✓	✓	✓	✓
D15L	19834-20151 Del	TTAGTTACACTTTGGAGTCTCATCTTTAGTAAACATATCATAATATTCGATATTACGAGTTGACATATCGAACAAATTCCAAGTATTTGATTTTGGATAATATTCGTATTTTGCATCTGCTATAATTAAGATATAATCACCACAAGAACACACGAACGTCTTTCCTACATGGTTAAAGTACATGTACAATTCTATCCATTTGTCTTCCTTAACTATATATTTGTATAGATAATTACGAGTCTCATGAGTAATTCCAGTAATTGCATAGATGTCACCATCGTATTCTACAGCATAAACTATACTATGACGTCTAGGCAT		✓	✓	✓	✓	✓	✓	✓	✓
D16L	20205-20438 Del	CTACATATTTCTCATAGTGGTATAAACTCCACCCATTACATATATATCATCGTTTACGAATACTGATGCGCCTGAATATCTAGGAGTGATTAAGTTTGGAAGTCTTTTCCATTTCGAAGTGCCGTGTTTCAAATATTCTGCTATACCCGTTGAAATAGAAAATTCTAATCCTCCTATTACATATAACTTTCCATCGTTAACACAAGTACTAACTTCTGATTTTAACGACGACAT		✓	✓	✓	✓	✓	✓	✓	✓
D17L	20440-20736 Del	TTAGTAACCGTTTTCCATTTTTTTTGTTTTAAGATCTACCCGCGATACGGAATAAACATGTCTATTGTTAATCATGCCGCCAATAATGTATAGACAATTATGTAAAACATTTGCATCATAGAATTGTCTATCTGTATTACCGACTATCGTCCAATATTCTGTTCTAGGAGAGTAATGGGTTATTGTGGATATATAATCAGAGTTTTTAATGACTACTATATTATGTTTTATACCATTTCGTGTCACAGCTTTGTAGATTTGGATATAGTTAATCCCAACAATGCTATAGCATTGCAT		✓	✓	✓	✓	✓	✓	✓	✓
D18L	20819-20904 Del	TTATAGCGTAACATCCTCATGATTTACGTTAACGTTTTCGTGTGATAAGATAGTGGTCAGTTCATCCTTTGATAATTTTCCAAATTCTGGATCGGATGTCACCGCAGTAATATTGTTGATTATTTCTGACATCGACGCATTATATAGTTTTTTAATTCCATATCTTTTAGAAAAGTTAAACATCCTTATACAATTTGTGGAATTAATATTATGAATCATGGTTTTTACACATAGATCTACTACAGGCGGAACATCAATTATTATGGCAGCGACTAGTATCATTTCTACATTGTTTATGGTGATGTTTATCTTCTTCCAGCGCAT		✓	✓	✓	✓	✓	✓	✓	✓
	21348 Del	T	✓
	21362 Del	A			✓	✓	✓	✓	✓	✓	✓
	21363 Del	A			✓	✓	✓	✓	✓	✓	✓
O1L	23112 Del	A		✓
	24473-24478 Del	TATTTC			✓	✓	✓	✓	✓	✓	✓
	25182-25205 Del	TATGCGACAATAGTACGATGCAAT		✓	✓	✓	✓	✓	✓	✓	✓
	26267-26269 Del	GCA		✓
C2L	27399-27401 Del	TCC		✓
	27584-27586 Del	TTG		✓	✓	✓	✓	✓	✓	✓	✓
C9L	31765 Del	C	✓				✓	✓	✓	✓	✓
	31766-31769 Del	CATC	✓		✓	✓	✓	✓	✓	✓	✓
	31770-31771 Del	CC			✓	✓	✓	✓	✓	✓	✓
	31772-31775 Del	ATCC				✓	✓	✓	✓	✓	✓
	31776-31779 Del	CATC					✓	✓	✓	✓	✓
	34219 Del	T	✓	✓	✓	✓	✓	✓	✓	✓	✓
	41092 Del	T	✓
	49763-49767 Del	GGACA	✓	✓	✓	✓	✓	✓	✓	✓	✓
	49799-49801 Del	TAT		✓	✓	✓	✓	✓	✓	✓	✓
	49960-50212 Del	AATGAGTAAAATCAAACACAAAATCTTCGTTCAAACTTAATCTTATTAGAATATTAGTGGAAGAAAGATTCTATAATAATGAATGCAGAGATTATAAATGGAGAATAATTGGAACACAAGTTGATAAAATATTGATAGCTAAATATACAATAGATGCAATGTATCGCATAAGACCGATATATATAATACAAAGCAGTACAGATACAATGATGATGTAGAAAATGGATTCATTGGATTGGATAAACTAAAATTA		✓	✓	✓	✓	✓	✓	✓	✓
	53688 Del	T		✓	✓	✓	✓	✓	✓	✓	✓
	64307 Del	A				✓	✓	✓	✓	✓	✓
L6R	84253 Del	A	✓	✓	✓	✓	✓	✓	✓	✓	✓
H5R	92134-92142 Del	AAGAAGTAG	✓	✓	✓	✓	✓	✓	✓	✓	✓
H7R	93530-93535 Del	TGGAAA		✓
E6R	100771 Del	G				✓
	109953 Del	A		✓	✓	✓	✓	✓	✓	✓	✓
	134721-134729 Del	ATCAAGATT				✓	✓	✓	✓	✓	✓
A26L	135692 Del	G		✓
A28L	138326-138331 Del	ATCATC	✓	✓	✓	✓	✓	✓	✓	✓	✓
	138374-138376 Del	ATC		✓	✓		✓	✓	✓	✓	✓
	138377-138378 Del	AT		✓			✓	✓	✓	✓	✓
	138379-138384 Del	CATCAT		✓
	138385 Del	C		✓	✓		✓	✓	✓	✓	✓
	138386-138403 Del	ATCATCATCTATGATATC		✓	✓	✓	✓	✓	✓	✓	✓
	138404-138405 Del	AT			✓		✓	✓	✓	✓	✓
	138406 Del	C					✓	✓	✓	✓	✓
A33R	141975-141976 Del	AT		✓	✓	✓
A38R	145244-145255 Del	CAATAACAATAA	✓	✓	✓	✓	✓	✓	✓	✓	✓
	145256-145258 Del	CAA		✓	✓	✓	✓	✓	✓	✓	✓
	147888-147912 Del	AATTACAATACATTTTTATCATAAC			✓	✓	✓	✓	✓	✓	✓
	147939 Del	A			✓	✓	✓	✓	✓	✓	✓
	147960 Del	C		✓	✓	✓	✓	✓	✓	✓	✓
	148718-148734 Del	TATTTTATTTTATTTTA				✓	✓
A43R	149281-149283 Del	ATG		✓	✓	✓	✓	✓	✓	✓	✓
	150137 Del	G		✓	✓	✓	✓	✓	✓	✓	✓
	150201 Del	A				✓	✓	✓	✓	✓	✓
A45L	150386-150392 Del	CATATCA						✓
	152396-152435 Del	ATAGTGTGATGGATATGATGGATATGATATATGATGGATA		✓
A48R	152440-152533 Del	GATGGATATGATGGATATTATGATGGATATGATGGATATGATGGATATGATGGATATGATAAATATGATAAAAATATAATTGTTGTATATGATG		✓	✓	✓	✓	✓	✓	✓	✓
	152440-152525 Del	GATGGATATGATGGATATTATGATGGATATGATGGATATGATGGATATGATGGATATGATAAATATGATAAAAATATAATTGTTG	✓
	152589-152595 Del	ATATGAT		✓	✓	✓	✓	✓	✓	✓	✓
	157453-157460 Del	GATGATAT		✓	✓	✓	✓	✓	✓	✓	✓
	157767 Del	T		✓	✓	✓	✓	✓	✓	✓	✓
	157965-157966 Del	AC		✓	✓	✓	✓	✓	✓	✓	✓
B1R	158508 Del	A	✓	✓	✓	✓	✓	✓	✓	✓	✓
	159719-159721 Del	ACG		✓	✓	✓	✓	✓	✓	✓	✓
	161244 Del	A		✓
	162918-162947 Del	CTATTAATAATACATCTATTAATAATACAT	✓	✓	✓	✓	✓	✓	✓	✓	✓
B5R	163135-163143 Del	TTCTTCCAA			✓
	165814 Del	A		✓	✓
	165815-165821 Del	ATAATTA		✓	✓	✓	✓	✓	✓	✓	✓
	165822-165834 Del	ATAATTAATAATT		✓	✓
	167906 Del	A				✓	✓	✓	✓	✓	✓
B10R	168169-168170 Del	TA		✓	✓
	169251 Del	T	✓	✓	✓	✓	✓	✓	✓	✓	✓
	169325-169328 Del	ATGA				✓	✓	✓	✓	✓	✓
	169348-169350 Del	CAT	✓	✓	✓	✓	✓	✓	✓	✓	✓
	169453-169458 Del	CAGATA				✓
	169514-169516 Del	AAG		✓	✓
	169715 Del	A	✓	✓	✓	✓	✓	✓	✓	✓	✓
	170603 Del	T		✓
	170642-170648 Del	ATATCTA		✓
	170642-170655 Del	ATATCTAATATCTA		✓		✓	✓	✓	✓	✓	✓
	170643-170654 Del	TATCTAATATCT			✓
	171797 Del	T		✓	✓
	171798 Del	T			✓
	172379 Del	T		✓
B14R	172873 Del	T				✓	✓	✓	✓	✓	✓
	172993-172996 Del	ATAT		✓
	173002-173005 Del	TATG		✓
	173376 Del	T				✓	✓	✓	✓	✓	✓
	174147 Del	T				✓	✓	✓	✓	✓	✓
B17R	177522-177533 Del	ATCTCAATCTCA	✓	✓	✓	✓	✓	✓	✓	✓	✓
	177534-177539 Del	ATCTCA		✓	✓	✓	✓	✓	✓	✓	✓
	177733 Del	T	✓
	177740 Del	T					✓	✓	✓	✓	✓
	177741 Del	T			✓		✓	✓	✓	✓	✓
	177849-177850 Del	TT			✓	✓	✓	✓	✓	✓	✓
	178762-178772 Del	TTTATTTATGA		✓
	178791-178853 Del	TATACATTATATACATTATATACATTATATACATTATATACATTATATACATTATATACATTA									✓
	178807-178835 Del	TATATACATTATATACATTATATACATTA							✓		✓
	178836-178878 Del	TATACATTATATACATTATATACATTATATACATTATATACAT							✓
	178879-178896 Del	TATATACATTATATACAT							✓	✓	✓
	178888-178896 Del	TATATACAT						✓
	178921-178931 Del	TCGTTATATAT			✓	✓	✓	✓	✓	✓	✓
	180166-180173 Del	AAAAAATT			✓
	180167-180173 Del	AAAAATT		✓
	180935 Del	A			✓	✓
	180999-181000 Del	AT		✓	✓	✓	✓	✓	✓	✓	✓
	186768 Del	A		✓	✓	✓	✓	✓	✓	✓	✓
	187085-187088 Del	GTAC		✓
K1R	187630 Del	A		✓	✓	✓	✓	✓	✓	✓	✓
	188037-188041 Del	AATAT		✓	✓	✓	✓	✓	✓	✓	✓
	188271 Del	G		✓	✓	✓	✓	✓	✓	✓	✓
	188328 Del	T		✓	✓	✓	✓	✓	✓	✓	✓
	188874 Del	A		✓	✓	✓	✓	✓	✓	✓	✓
	189421-189423 Del	ATT		✓
N2R	189747-189748 Del	AC		✓	✓	✓	✓	✓	✓	✓	✓
N3R	190622 Del	A			✓
J1R	192222 Del	A		✓	✓	✓	✓	✓	✓	✓	✓
	194061 Del	T	✓	✓	✓	✓	✓	✓	✓	✓	✓
	195124 Del	T	✓	✓	✓	✓	✓	✓	✓	✓	✓
	195125 Del	T		✓			✓	✓	✓	✓	✓
	196068-196070 Del	TGT		✓	✓	✓	✓	✓	✓	✓	✓
	196195-196201 Del	TTCTCTC		✓	✓	✓	✓	✓	✓	✓	✓
	196362-196364 Del	CTA	✓
	196622-196858 Del	ATGGGTCTCACAAAAATATTAAACCTCTTTCTGATGGAGTCGTAAAAAGTTTTTATCCTTTCTCTCTTCGATGGGTCTCACAAAAATATTAAACCTCTTTCTGATGGTCTCTATAAACGATTGATTTTTCTTACCCTCTAGAGTTTCCTACGGTCGTGGGTCACACATTTTTTTCTAGACACTAAATAAAATAGTAAAATTAAATTAATTATAAAATTATGTATATAATTTACTAAC				✓
	216-217 Add		TAATATTTTTGTGAGATTGTGAGACCCATCGACGAGAGAAAGGACCCATCGACGAGAGAAAGGATAAAAACTTTTTACGACTCCATCAGAAAGAGGTTTAATATTTGATAAAAACTTTTTACGACTCCATCAGAAAGAGGTT
	629-630 Add			TTT	TTTTTTTTTTTTTTT	TTTTTTT	TTTTTTTTT	TTTTTTTTTT	TTTTTTTT	TTTTTTT	TTTTTTT
	643-644 Add		T	T	T	T	T	T	T	T	T
	1387-1388 Add		TCTTCGGATACCTCATCA
	1404-1405 Add			ATCTTCGGATACCTCATC
J2L	2274-2275 Add			ACG	ACG	ACG	ACG	ACG	ACG	ACG	ACG
	4729-4730 Add			AACTAACTTATGACTTAACTAACTTACTTATAAAACTAACTTATGACTTAACTAACTTATGACTT	AACTAACTTATGACTTAACTAACTTACTTATAAAACTAACTTATGACTTAACTAACTTATGACTT	CTTAACTAACTTATGACTTAACTAACTTATGACTTAACTAACTTATGACTTAACTAACTTATGACTTAACTAACTTATGACTTAACTAACTTATGACTTAACTAACTTATGACTTAACTAACTTATGACTTAACTAACTTATGACTTAACTAACTTATGACTTAACTAACTTATGACTTAACTAACTTATGACTTAACTAACTTATGACTTAACTAACTTATGACTTAACTAACTTATGACTTAACTTATGACTTAACTAACTTATGACTTAACTAACTTATGACTTAACTAACTTATGACTTAACTAACTTATGACTTAACTAACTTATGACTTAACTAACTTATGACTTAACTAACTTATGACTTAACTAACTTATGACTTAACTAACTTATGACTT…	CTTAACTAACTTATGACTTAACTAACTTATGACTTAACTAACTTATGACTTAACTAACTTATGACTTAACTTATGACTTAACTAACTAACTTATGACTTAACTAACTTATGACTTAACTAACTTATGACTTAACTAACTTATGACTTAACTAACTTATGACTTAACTAACTTATGACTTAACTAACTTATGACTTAACTAACTTATGACTTAACTAACTTATGACTTAACTAACTTATGACTTAACTAACTTATGACTTAACTTATGACTTAACTAACTTATGACTTAACTAACTTATGACTTAACTAACTTATGACTTAACTAACTTATGACTTAACTAACTTATGACTTAACTAACTTATGACTTAACTAACTTATGACTTAACTAACTTATGACTT…	CTTAACTAACTTATGACTTAACTAACTTATGACTTAACTAACTTATGACTTAACTAACTTATGACTTAACTAACTTATGACTT	CTTAACTAACTTATGACTTAACTAACTTATGACTTAACTAACTTATGACTTAACTAACTTATGACTTAACTAACTTATGACTT	CTTAACTAACTTATGACTTAACTAACTTATGACTTAACTAACTTATGACTTAACTAACTTATGACTTAACTAACTTATGACTT	CTTAACTAACTTATGACTTAACTAACTTATGACTTAACTAACTTATGACTTAACTAACTTATGACTTAACTAACTTATGACTT
	6378-6379 Add			AATT
	6384-6385 Add			TA	CT	CT	CT	CT	CT	CT	CT
	6413-6414 Add			TAATTGTAGGACGGTTGTTAGTATAATCACATGAATAATAATATTCTAATTCCTCGTATTGACTACTTACAGATACTCGAAATAGTCTGAAAAATTCTTCAAAGATATTTTTATAAAGATCTAGGAAAAGTTTATTACCGACCATGAACGAGATAGATGGATAAATATCCTTTCCATCAAAGGTCATAATTGGATAATTGTCCAGCAATATATCTGCTGTATTAGTTATATCACTTCCATTTATTTTCAGATTGAAGTAATGTACTAGTTTGTGACAATTAACAAGATACAAAAGAGATGCCGATACTAATACGTAAATAGCTATACGCGAATCCATTGTTACCTTTTTTTATTTCATAGGTCTATTAATAAATATATGTATTACTTAAGACTAGAAAA…
	6430-6431 Add			AATTCATCTCTGAATCCTG
	6453-6454 Add			CAACTACGCAGCAAACTAGTAGGAATATAGATATCTGGATATGTACGTAAATAGTCGATTATATCTTTTACAATACTATTAGTCCCTATTGCGTTATCT
	6470-6471 Add			ATTACACAGTGGA
	6491-6492 Add			CTTACAGATTTTTAACGATA
	6525-6526 Add			TACCTAAATTATCAGTCTCATTCAAATATTGCATGACTATTATCGAGAATTGCTATATCCCTCTATA
	6560-6561 Add			ACATAAGAGCCAATCTCAATGTTGGTTTAATTATATCATCTTCATG
	6577-6578 Add			ACTT
	6587-6588 Add			TAACAC
	6608-6609 Add			ACTATG
	6629-6630 Add			AGAATATTCTTAACGAGATATC
	6646-6647 Add			CTAATTATTCCTATATTATATTCCACGAAAAATGATGAAGGCCATTCATCATAAGAT
	6673-6683 Add			TAGTGAGAGAGCATGAAGGAGATTTAGTATTTAGCAGTGAGGATATGATCCA
	6704-6705 Add			CTTTCGCAGCA
	6760-6761 Add			TGAGTACAAAGTCCAATTATTGCACAAAGTTCTTTGGCGGTTTTCATGGAGTCATTTCTGATGAAACATTTAATGATCTCCACG
	6776-6777 Add			CCCACGGAAGTGAATCCGAGAACTCCTTCAACTCGCTACCAAATAGCTCCATTGCATCAATTCTGAAAGAGATGAGAAGCCTGTAGAGAGGCCCTGCGCTTTCTCTATGGGTCCATCTATGAGAAACCCA
	6827-6828 Add			AGTCC
	6832-6833 Add			AGCGTGGCAATGACAGGGACTGAACTGGGCACAAGGA
	6856-6857 Add			GGTAACCTGATGGTAGACCTGTAGC
	6873-6874 Add			GGGCTTTAATTTCCATTTTTAATGGTGTCGTGAATGAGGAATGAGAGTGTCTCTCGTCCTTGGTTTACATGGATCAGAGTGAGAAAAAATATCT
D2L	7004-7005 Add			GACAAA	GCTCTC	GCTCTC	GCTCTC	GCTCTC	GCTCTC	GCTCTC	GCTCTC
	7031-7032 Add			CCTGTTACAAGTTTACTGAAATCTCTCTTTGATTGTAGAGTATATGTAGTCAGAGCAAGAAACACTGCAGTAGTCAACATGAAAGCTTGCATAACGATACGTGCATCATAGAAAGTAACAACAGAGGCCAGCGTTAGAGATTCTAACAGTGTAAATCCACAAAGTATGTACAGATTCAGGGGATGTTCATGTCTGTGTAAAGTCAATGCGAAAATCAAGCCTATAGATCCGAACATTGATGCCAATATTAGAACAGGACTCCCTTGTA
	7043-7044 Add			GCATTCAAAGTATAAAAATACTGCAGCTGTTGCCGTTGTTAAAGGAAATTGTAGAAAGGATACCGTAGACTTTTCTTAGA
	7055-7056 Add			ATGTACACGCTGGCAGACGCCACCGAGCTGTCATAGTTGAAGTCGTCCTCG
	7119-7120 Add			ATCT	ATCT	ATCT	ATCT	ATCT	ATCT	ATCT	ATCT
	7377-7378 Add			T	T	T	T	T	T	T	T
	8023-8024 Add				A	A	A	A	A	A	A
	8299-8300 Add			TT	TT	TT	TT	TT	TT	TT	TT
	8391-8392 Add			ATAT	ATAT	ATAT	ATAT	ATAT	ATAT	ATAT	ATAT
	8439-8440 Add			A	A	A	A	A	A	A	A
	8466-8467 Add				T	T	T	T	T	T	T
D4L	8893-8894 Add			T	TT	T	T	T	T	T	T
	8971-8972 Add				T	T	T	T	T	T	T
	9261-9262 Add			A	A	A	A	A	A	A	A
	9501-9502 Add			A	A	A	A	A	A	A	A
	10453-10454 Add		TAGATTAGATTAGATTAGATTAGATTAGATTAGATTAGATTAGATTAGAT
	13026-13027 Add			TA
	13320-13321 Add			A	A	A	A	A	A	A	A
	13410-13411 Add			T	T	T	T	T	T	T	T
	15603-15604 Add			TA	TA	TA	TA	TA	TA	TA	TA
	15922-15923 Add			A	A	A	A	A	A	A	A
D11L	16672-16673 Add			ATCATCATC	ATCATCATCATCATC	ATCATCATCATC	CATCATC	CATCATC	CATCATC	CATCATC	CATCATC
D13L	18107-18108 Add			ACC	ACC	ACC	ACC	ACC	ACC	ACC	ACC
D18L	21099-21100 Add			T
	21326-21327 Add			AATGTA
	22050-22051 Add				T
	23079-23080 Add		A
	26369-26370 Add			C	C	C	C	C	C	C	C
	29143-29144 Add		A	A	A	A	A	A	A	A	A
	30617-30618 Add			ATTATCCAGTGTTAAAAAA	ATTATCCAGTGTTAAAAAA	ATTATCCAGTGTTAAAAAA	ATTATCCAGTGTTAAAAAA	ATTATCCAGTGTTAAAAAA	ATTATCCAGTGTTAAAAAA	ATTATCCAGTGTTAAAAAA	ATTATCCAGTGTTAAAAAA
C11L	34240-34241 Add						CGA	CGA	CGA	CGA	CGA
	35221-35222 Add					A	A	A	A	A	A
C12L	35435-35436 Add					T	T	T	T	T	T
	43955-43956 Add			T	T	T	T	T	T	T	T
	48531-48532 Add			ACA	ACA	ACA	ACA	ACA	ACA	ACA	ACA
	48612-48613 Add			T	T	T	T	T	T	T	T
	48664-48665 Add			T	TT	T	T	T	T	T	T
	49593-49594 Add			A	A	A	A	A	A	A	A
	49719-49720 Add			AC	AC	AC	AC	AC	AC	AC	AC
	50440-50441 Add			TAG	TAG	TAG	TAG	TAG	TAG	TAG	TAG
	52774-52775 Add			TC	TC	TC	TC	TC	TC	TC	TC
	52848-52849 Add			TA	TA	TA	TA	TA	TA	TA	TA
	73447-73448 Add		A	A	A	A	A	A	A	A	A
	82846-82847 Add			GA
	82881-82882 Add			TA
L6R	84240-84241 Add		A	A		A	A	A	A	A	A
A10L	118953-118954 Add			TATTACTATTACTATTAC
	135102-135103 Add					T	T	T	T	T	T
	135143-135144 Add									T	T
	135368-135369 Add				TT	TTTTTTTTTTTTTTTTTT			TTTTTTTTTTTTTTTTTT	TTTTTTTTTTTTTTTTT	TTTTTTTTTTTTTTTTT
	135426-135427 Add			T
	135439-135440 Add					CAATCTTTCT	CAATCTTTCT	CAATCTTTCT	CAATCTTTCT
	135758-135759 Add			TCGGTCCATGTCTCCATTGCTACACCACCATTAGATTTACAGGCTGTTAGTTGTCGTTCGAGATCAGAAATACGTGTTTTCTTGGAATGGATTTCGTCGATGTACTTGTCATGATTGGCATCGAAACACTTATTAAGTTCTTTTTTTCAATTCTACGATTTTATTTCTTTCGCGAGTCAATTCCCTCCTATAGTAACTATCAGTTTTGTCAGATTCACGCTCTCTACGTAGACTTTCTTGCAAGTTACTAATTTGTTCCCTGGCATTACCGAGTTCAGTTTTATATGCCGAATAGAGTTCTGATTCATCCTTTGAGAAGATCTCTAGCGATCGTTCAAGATCCCTGATTCTAGTCTTTAGCCTATTTACCTCCTCAGAAGATGCTCCGTTACCGTTTTT…	TCGGTCCATGTCTCCATTGCTACACCACCATTAGATTTACAGGCTGTTAGTTGTCGTTCGAGATCAGAAATACGTGTTTTCTTGGAATGGATTTCGTCGATGTACTTGTCATGATTGGCATCGAAACACTTATTAAGTTCTTTTTTTCAATTCTACGATTTTATTTCTTTCGCGAGTCAATTCCCTCCTATAGTAACTATCAGTTTTGTCAGATTCACGCTCTCTACGTAGACTTTCTTGCAAGTTACTAATTTGTTCCCTGGCATTACCGAGTTCAGTTTTATATGCCGAATAGAGTTCTGATTCATCCTTTGAGAAGATCTCTAGCGATCGTTCAAGATCCCTGATTCTAGTCTTTAGCCTATTTACCTCCTCAGAAGATGCTCCGTTACCGTTTTT…	TCGGTCCATGTCTCCATTGCTACACCACCATTAGATTTACAGGCTGCTAGTTGTCGTTCGAGATCAGAAATACGTGTTTTCTTGGAATGGATTTCGTCGATGTACTTGTCATGATTGGCATCGAAACACTTATTAAGTTCTTTTTTTCAATTCTACGATTTTATTTCTTTCGCGAGTCAATTCCCTCCTGTAGTAACTATCAGTTTTGTCAGATTCACGCTCTCTACGTAGACTTTCTTGTAAGTTACTAATTTGTTCCCTGGCATTACCGAGTTCAGTTTTATATGCCGAATAGAGTTCTGATTCATCCTTTGAGAAGATCTCTAGCGATCGTTCAAGATCCCTGATTCTAGTCTTTAGCCTATTTACCTCCTCAGAAGATGCTCCGTTACCGTTTTT…	TCGGTCCATGTCTCCATTGCTACACCACCATTAGATTTACAGGCTGCTAGTTGTCGTTCGAGATCAGAAATACGTGTTTTCTTGGAATGGATTTCGTCGATGTACTTGTCATGATTGGCATCGAAACACTTATTAAGTTCTTTTTTTCAATTCTACGATTTTATTTCTTTCGCGAGTCAATTCCCTCCTGTAGTAACTATCAGTTTTGTCAGATTCACGCTCTCTACGTAGACTTTCTTGTAAGTTACTAATTTGTTCCCTGGCATTACCGAGTTCAGTTTTATATGCCGAATAGAGTTCTGATTCATCCTTTGAGAAGATCTCTAGCGATCGTTCAAGATCCCTGATTCTAGTCTTTAGCCTATTTACCTCCTCAGAAGATGCTCCGTTACCGTTTTT…	TCGGTCCATGTCTCCATTGCTACACCACCATTAGATTTACAGGCTGCTAGTTGTCGTTCGAGATCAGAAATACGTGTTTTCTTGGAATGGATTTCGTCGATGTACTTGTCATGATTGGCATCGAAACACTTATTAAGTTCTTTTTTTCAATTCTACGATTTTATTTCTTTCGCGAGTCAATTCCCTCCTGTAGTAACTATCAGTTTTGTCAGATTCACGCTCTCTACGTAGACTTTCTTGTAAGTTACTAATTTGTTCCCTGGCATTACCGAGTTCAGTTTTATATGCCGAATAGAGTTCTGATTCATCCTTTGAGAAGATCTCTAGCGATCGTTCAAGATCCCTGATTCTAGTCTTTAGCCTATTTACCTCCTCAGAAGATGCTCCGTTACCGTTTTT…	TCGGTCCATGTCTCCATTGCTACACCACCATTAGATTTACAGGCTGCTAGTTGTCGTTCGAGATCAGAAATACGTGTTTTCTTGGAATGGATTTCGTCGATGTACTTGTCATGATTGGCATCGAAACACTTATTAAGTTCTTTTTTTCAATTCTACGATTTTATTTCTTTCGCGAGTCAATTCCCTCCTGTAGTAACTATCAGTTTTGTCAGATTCACGCTCTCTACGTAGACTTTCTTGTAAGTTACTAATTTGTTCCCTGGCATTACCGAGTTCAGTTTTATATGCCGAATAGAGTTCTGATTCATCCTTTGAGAAGATCTCTAGCGATCGTTCAAGATCCCTGATTCTAGTCTTTAGCCTATTTACCTCCTCAGAAGATGCTCCGTTACCGTTTTT…	TCGGTCCATGTCTCCATTGCTACACCACCATTAGATTTACAGGCTGTTAGTTGTCGTTCGAGATCAGAAATACGTGTTTTCTTGGAATGGATTTCGTCGATGTACTTGTCATGATTGGCATCGAAACACTTATTAAGTTCTTTTTTTCAATTCTACGATTTTATTTCTTTCGCGAGTCAATTCCCTCCTATAGTAACTATCAGTTTTGTCAGATTCACGCTCTCTACGTAGACTTTCTTGCAAGTTACTAATTTGTTCCCTGGCATTACCGAGTTCAGTTTTATATGCCGAATAGAGTTCTGATTCATCCTTTGAGAAGATCTCTAGCGATCGTTCAAGATCCCTGATTCTAGTCTTTAGCCTATTTACCTCCTCAGAAGATGCTCCGTTACCGTTTTT…	TCGGTCCATGTCTCCATTGCTACACCACCATTAGATTTACAGGCTGTTAGTTGTCGTTCGAGATCAGAAATACGTGTTTTCTTGGAATGGATTTCGTCGATGTACTTGTCATGATTGGCATCGAAACACTTATTAAGTTCTTTTTTTCAATTCTACGATTTTATTTCTTTCGCGAGTCAATTCCCTCCTATAGTAACTATCAGTTTTGTCAGATTCACGCTCTCTACGTAGACTTTCTTGCAAGTTACTAATTTGTTCCCTGGCATTACCGAGTTCAGTTTTATATGCCGAATAGAGTTCTGATTCATCCTTTGAGAAGATCTCTAGCGATCGTTCAAGATCCCTGATTCTAGTCTTTAGCCTATTTACCTCCTCAGAAGATGCTCCGTTACCGTTTTT…
A28L	138400-138401 Add		ATC		TC
A32L	141271-141272 Add			TTG	TTG	TTG	TTG	TTG	TTG	TTG	TTG
A33R	141976-141977 Add		AATAATTAT	AATAATTAT	AATAATTAT		AACAATTAT		AACAATTAT	AATAATTAT	AATAATTAT
A36R	143604-143605 Add		CGAAGATGATGAGGTAT
	144585-144586 Add			A	A	A	A	A	A	A	A
	145305-145306 Add			G	G	G	G	G	G	G	G
	147376-147377 Add			TAAC
	147738-147739 Add			A	A	A	A	A	A	A	A
	147821-147822 Add			TAA	TAA	TAA	TAA	TAA	TAA	TAA	TAA
	147952-147953 Add			CG	CG	CG	CG	CG	CG	CG	CG
	148717-148718 Add		TATTTTATTTTATTGTATATTT	TATTTTATTTTATA	TATTTTATTTTATATTTTATATTTTATA	TATTTTATTTTA	TATTTTATTTTA	TATTTTATTTTATA	TATTTTATTTTATA	TATTTTATTTTATA	TATTTTATTTTATA
	148818-148819 Add			A	A	A	A	A	A	A	A
	150191-150192 Add		TT	TT	TT	TT	TT	TT	TT	TT	TT
	152396-152397 Add				A	A	A	A	A	A	A
	152979-152980 Add			ATGAC	ATGAC	ATGAC	ATGAC	ATGAC	ATGAC	ATGAC	ATGAC
	153001-153002 Add			A	A	A	A	A	A	A	A
	154223-154224 Add			TTA	TTA	TTA	TTA	TTA	TTA	TTA	TTA
A50R	156306-156307 Add			TC	TC	TC	TC	TC	TC	TC	TC
A51R	157370-157371 Add			T		T	T	T	T	T	T
	158169-158170 Add			A	A	A	A	A	A	A	A
B1R	158332-158333 Add				TTACTGACTACATGTTGTACTATTTTACATTACTACATTGGCTACGGTATATACCTACTTCGTCACTTCCACACGCTCCAGTAAACGGGTGTCATGTGACGAGGGAGAATCTTGATAAGAGGCATAATCAATGTTGTAATCCGGTGTCCACCTGGAGAATTTGCCAAGGTCATATGTAGTTGGTAGTGATAACACAAAATGTGAACACTGTCCACCTCATACATATACCGCAATCCCCAATTATTCTAATAGATGTCATCAATGTAGAAAATGCCTAACAGGATCATTTGATAAGGTAAAGTGTACCGGAACACAGAACAAATGTTCGTGTCATCCTGGTTGGTATACGCTACTGATTCTTCACAGACTGAAGATTGTCGAGATTTGTGTACCAAAAAA…	TTACTGACTACATGTACTATTTTACATTACTACATTGGCTACGGCATATATACCTATTTCGTCACTTCCACACGCTCCGGTAAACGGGTGTCATGTGACGAGGGAGAATCTTGATAAGAGGCATAATCAATGTTGTAATCCGATGTCCACCTGGAGAATTTGCCAAGGTCAGATGTAGAGTTGGTAGTGATAACACAAAATGTGAACACTGCCCACCTCATACATATACCGCAATCCCCAATTATTCTAATAGATGTCATCAATGTAGAAAATGCCCAACAGGATCATTTGATAAGGTAAAGTGTACCGGAACACAGAACAAATGTTCGTGTCATCCTGGTTGGTATACGCTACTGATTCTTCACAGACTGAAGATTGTCGAGATTTGTGTACCAAAAA…	TTACTGACTACATGTACTATTTTACATTACTACATTGGCTACGGCATATATACCTATTTCGTCACTTCCACACGCTCCGGTAAACGGGTGTCATGTGACGAGGGAGAATCTTGATAAGAGGCATAATCAATGTTGTAATCCGATGTCCACCTGGAGAATTTGCCAAGGTCAGATGTAGAGTTGGTAGTGATAACACAAAATGTGAACACTGCCCACCTCATACATATACCGCAATCCCCAATTATTCTAATAGATGTCATCAATGTAGAAAATGCCCAACAGGATCATTTGATAAGGTAAAGTGTACCGGAACACAGAACAAATGTTCGTGTCATCCTGGTTGGTATACGCTACTGATTCTTCACAGACTGAAGATTGTCGAGATTTGTGTACCAAAAA…	TTACTGACTACATGTACTATTTTACATTACTACATTGGCTACGGCATATATACCTATTTCGTCACTTCCACACGCTCCGGTAAACGGGTGTCATGTGACGAGGGAGAATCTTGATAAGAGGCATAATCAATGTTGTAATCCGATGTCCACCTGGAGAATTTGCCAAGGTCAGATGTAGAGTTGGTAGTGATAACACAAAATGTGAACACTGCCCACCTCATACATATACCGCAATCCCCAATTATTCTAATAGATGTCATCAATGTAGAAAATGCCCAACAGGATCATTTGATAAGGTAAAGTGTACCGGAACACAGAACAAATGTTCGTGTCATCCTGGTTGGTATACGCTACTGATTCTTCACAGACTGAAGATTGTCGAGATTTGTGTACCAAAAA…	TTACTGACTACATGTACTATTTTACATTACTACATTGGCTACGGCATATATACCTATTTCGTCACTTCCACACGCTCCGGTAAACGGGTGTCATGTGACGAGGGAGAATCTTGATAAGAGGCATAATCAATGTTGTAATCCGATGTCCACCTGGAGAATTTGCCAAGGTCAGATGTAGAGTTGGTAGTGATAACACAAAATGTGAACACTGCCCACCTCATACATATACCGCAATCCCCAATTATTCTAATAGATGTCATCAATGTAGAAAATGCCCAACAGGATCATTTGATAAGGTAAAGTGTACCGGAACACAGAACAAATGTTCGTGTCATCCTGGTTGGTATACGCTACTGATTCTTCACAGACTGAAGATTGTCGAGATTTGTGTACCAAAAA…	TTACTGACTACATGTTGTACTATTTTACATTACTACATTGGCTACGGTATATACCTACTTCGTCACTTCCACACGCTCCAGTAAACGGGTGTCATGTGACGAGGGAGAATCTTGATAAGAGGCATAATCAATGTTGTAATCCGGTGTCCACCTGGAGAATTTGCCAAGGTCATATGTAGTTGGTAGTGATAACACAAAATGTGAACACTGTCCACCTCATACATATACCGCAATCCCCAATTATTCTAATAGATGTCATCAATGTAGAAAATGCCTAACAGGATCATTTGATAAGGTAAAGTGTACCGGAACACAGAACAAATGTTCGTGTCATCCTGGTTGGTATACGCTACTGATTCTTCACAGACTGAAGATTGTCGAGATTTGTGTACCAAAAAA…	TTACTGACTACATGTTGTACTATTTTACATTACTACATTGGCTACGGTATATACCTACTTCGTCACTTCCACACGCTCCAGTAAACGGGTGTCATGTGACGAGGGAGAATCTTGATAAGAGGCATAATCAATGTTGTAATCCGGTGTCCACCTGGAGAATTTGCCAAGGTCATATGTAGTTGGTAGTGATAACACAAAATGTGAACACTGTCCACCTCATACATATACCGCAATCCCCAATTATTCTAATAGATGTCATCAATGTAGAAAATGCCTAACAGGATCATTTGATAAGGTAAAGTGTACCGGAACACAGAACAAATGTTCGTGTCATCCTGGTTGGTATACGCTACTGATTCTTCACAGACTGAAGATTGTCGAGATTTGTGTACCAAAAAA…
	162905-162906 Add					AACTAACTAACT	TAACTAAC	TAACTAAC	TAACTAAC	AACTAACT	TAACTAAC
	164778-164779 Add		TC	TC	TC	TC	TC	TC	TC	TC	TC
B7R	166384-166385 Add						TT	TT	TT	TT	TT
	166438-166439 Add			T	T	T	T	T	T	T	T
	167941-167942 Add		T	T	T	T	T	T	T	T	T
	167948-167949 Add		T
	168682-168683 Add		A	AA	A	A	A	A	A	A	A
	168749-168750 Add		A	A	A	A	A	A	A	A	A
	168886-168887 Add		T	T	T	T	T	T	T	T	T
	169305-169306 Add		A	A	A	A	A	A	A	A	A
	169501-169502 Add		CAGATACAGATACAGATACAGATACAGATACAGATACAGATACAGATACAGATACAGATAAGATACAGATACAGATACAGATACAGATGTAGAAGATATCATGAACGAAA	AGATACAGATGTTACAAATGTAGAAGATATCATGAATGAAA	AGATACAGATGTTACAAATGTAGAAGATATCATGAATGAAA	ACAGATGTAGAAGATATCATGAATGAAA	ACAGATGTAGAAGATATCATGAATGAAA	ACAGATGTAGAAGATATCATGAATGAAA	ACAGATGTAGAAGATATCATGAATGAAA	AGATGTAGAAGATATCATGAATGAAA	AGATGTAGAAGATATCATGAATGAAA
	170619-170620 Add					G	G	G	G	G	G
	171777-171778 Add			T	T	T	T	T	T	T	T
B14R	172435-172436 Add			T	T
	172729-172730 Add				A
	172992-172993 Add				ATATATATATATATATATATATATATATATATAT	ATATATATATATATATATATATATATATATATATATATATATATATATATATATATATATATATATAT	ATATATATATATATATATATATATATATATATATATATATATATATATATATATATATATATATATAT	ATATATATATATATATATATATATATATATAT	ATATATATATATATATATATATATATATATATATATATATATATATATATATATATATATATATATAT	ATATATATATATATATATATATATATATATATATAT	ATATATATATATATATATATATATATATATAT
	173001-173002 Add				ATATATATATATATATATATATATA					TATATATAT	TATATATATATATATATATATATAATATATATATATATATATATATATATA
	173184-173185 Add					TA	TA	TA	TA	TA	TA
	173425-173426 Add					T	T	T	T	T	T
	173895-173896 Add				CATATTTA
B16R	174204-174205 Add					GATGAA	GATGAAGATGAA	GATGAAGATGAA	GATGAAGATGAA	GATGAAGATGAA	GATGAAGATGAA
	177741-177742 Add			TT		T
B18R	178021-178022 Add			A	A	A	A	A	A	A	A
	178761-178762 Add				TATACATTATATACATTATATACATTATATACAT
	178811-178812 Add		ACATTATATACATTATATACATTATATACATTATATACATTATATACATTATATACATTATAT	ACATTATAT	ACATTATAT	ACATTATAT	ACATTATAT	ACATTATAT		ACATTATAT
	180801-180802 Add					ATTCCTTAT	ATTCCTTAT	ATTCCTTAT	ATTCCTTAT	ATTCCTTAT	ATTCCTTAT
B21R	183242-183243 Add			TAC	TAC	TAC	TAC	TAC	TAC	TAC	TAC
	186894-186895 Add			T	T					T	T
	187456-187457 Add			T	TT	T	T	T	T	T	T
	189433-189434 Add					T	T	T	T	T	T
N2R	189893-189894 Add			AC	AC	AC	AC	AC	AC	AC	AC
	190094-190095 Add			A	A	A	A	A	A	A	A
	192129-192130 Add			AAGTCATAAGTTAGTTAAGTCATAAGTTAGTTAAGTCATAAGTTAGTTTTATAAGTAAGTTAGTTAAGTCATAAGTTAGTT	AAGTCATAAGTTAGTTAAGTCATAAGTTAGTTTTATAAGTAAGTTAGTTAAGTCATAAGTTAGTT	AAGTCATAAGTTAGTTAAGTCATAAGTTAGTTAAGTCATAAGTTAGTTAAGTCATAAGTTAGTTAAGTCATAAGTTAGTTAAGTCATAAGTTAGTTAAGTCATAAGTTAGTTAAGTCATAAGTTAGTTAAGTCATAAGTTAGTTAAGTCATAAGTTAGTTAAGTCATAAGTTAGTTAAGTCATAAGTTAGTTAAGTCATAAGTTAAGTCATAAGTTAGTTAAGTCATAAGTTAGTTAAGTCATAAGTTAGTTAAGTCATAAGTTAGTTAAGTCATAAGTTAGTTAAGTCATAAGTTAGTTAAGTCATAAGTTAGTTAAGTCATAAGTTAGTTAAGTCATAAGTTAGTTAAGTCATAAGTTAGTTAAGTCATAAGTTAGTTAAGTCATAAGTTAGTTAAG…	AAGTCATAAGTTAGTTAAGTCATAAGTTAGTTAAGTCATAAGTTAGTTAAGTCATAAGTTAGTTAAGTCATAAGTTAGTTAAGTCATAAGTTAGTTAAGTCATAAGTTAGTTAAGTCATAAGTTAGTTAAGTCATAAGTTAGTTAAGTCATAAGTTAGTTAAGTCATAAGTTAGTTAAGTCATAAGTTAGTTAAGTCATAAGTTAGTTAAGTCATAAGTTAGTTAAGTCATAAGTTAGTTAAGTCATAAGTTAGTTAAGTCATAAGTTAGTTAAGTCATAAGTTAGTTAAGTCATAAGTTAGTTAAGTCATAAGTTAGTTAAGTCATAAGTTAGTTAAGTCATAAGTTAGTTAAGTCATAAGTTAGTTAAGTCATAAGTTAGTTAAGTCATAAGTTAGT…	AAGTCATAAGTTAGTTAAGTCATAAGTTAGTTAAGTCATAAGTTAGTTAAGTCATAAGTTAGTTAAGTCATAAGTTAGTTAAG	AAGTCATAAGTTAGTTAAGTCATAAGTTAGTTAAGTCATAAGTTAGTTAAGTCATAAGTTAGTTAAGTCATAAGTTAGTTAAG	AAGTCATAAGTTAGTTAAGTCATAAGTTAGTTAAGTCATAAGTTAGTTAAGTCATAAGTTAGTTAAGTCATAAGTTAGTTAAG	AAGTCATAAGTTAGTTAAGTCATAAGTTAGTTAAGTCATAAGTTAGTTAAGTCATAAGTTAGTTAAGTCATAAGTTAGTTAAG
J2R	194581-194582 Add			CGT	CGT	CGT	CGT	CGT	CGT	CGT	CGT
J3R	195456-195457 Add			TGAGGTATCCGAAGATGA
	196210-196211 Add		A	A	A	A	A	A	A	A	A
	196222-196223 Add			AAA	AAAAAAAAAAAAAAA	AAAAAAA	AAAAAAAAA	AAAAAAAA	AAAAAAAA	AAAAAAA	AAAAAAA
	196607-196608 Add		TCTGATGGAGTCGTAAAAAGTTTTTATCCTTTCTCTCGTCGATGGGTCTCACAAAAATATTAAACCTCTT

## Sheet: note
Note: RS：reference sequence; NCR: non-coding region; ORF: open reading frame; The blank space in the first column is NCR; SITE: localization of nucleotide substitution in RS1; RS9 and RS10 were the RSs for B.1 lineages, highlighted.
