# Supplementary material for: Exploring the key genomic variation in monkeypox virus during the 2022 outbreak
Source: BMC Genom Data. 2023 Nov 16;24:67. doi: 10.1186/s12863-023-01171-0 (PMC10652487; doi:10.1186/s12863-023-01171-0)
Supplement: Supplementary file 17 — Additional file 17. The parameters of protein conformation model in the key ORFs. [file 12863_2023_1171_MOESM17_ESM.xls]

## Sheet: supplementary file legend
Additional file17.The parameters of protein conformation model in the key ORFs.

## Sheet: Sheet1
	ORF	pLDDT		RMSD		Reference
Specific variation of RS9	F9R	RS9	95	RS9 vs. RS5	0.142
		RS5	96.2	RS9 vs. RS8	0.141
		RS8	96.2	RS5 vs. RS8	0.004
	C19L	RS9	92	RS9 vs. RS5	0.088
		RS5	92.2	RS9 vs. RS8	0.087
		RS8	92.2	RS5 vs. RS8	0.004
	F8L	RS9	90.1	RS9 vs. RS5	0.863	Mutations in the monkeypox virus replication complex: Potential contributing factors to the 2022 outbreak
		RS5	90.4	RS9 vs. RS8	0.63
		RS8	90.6	RS5 vs. RS8	0.889
	A24R	RS9	89.3	RS9 vs. RS5	0.122
		RS5	89.3	RS9 vs. RS8	0.226
		RS8	89.7	RS5 vs. RS8	0.34
	G9R	RS9	89.4	RS9 vs. RS5	0.601	Mutations in the monkeypox virus replication complex: Potential contributing factors to the 2022 outbreak
		RS5	88.9	RS9 vs. RS8	0.601
		RS8	88.9	RS5 vs. RS8	0.004
	A19R	RS9	87.9	RS9 vs. RS5	0.212
		RS5	87	RS9 vs. RS8	0.3
		RS8	87,7	RS5 vs. RS8	0.409
	C18L	RS9	88.3	RS9 vs. RS5	0.819
		RS5	88.1	RS9 vs. RS8	0.519
		RS8	88	RS5 vs. RS8	1.143
	J2R	RS9	86.1	RS9 vs. RS5	0.602
		RS5	85.7	RS9 vs. RS8	0.602
		RS8	85.7	RS5 vs. RS8	0.005
	J2L	RS9	86.1	RS9 vs. RS5	1.093	Analysis of the Monkeypox Virus Genome
		RS5	85.7	RS9 vs. RS8	1.093
		RS8	85.7	RS5 vs. RS8	0.004
	D9L	RS9	84.9	RS9 vs. RS5	0.532
		RS5	85.1	RS9 vs. RS8	0.439
		RS8	84.6	RS5 vs. RS8	0.251
	G10R	RS9	84.5	RS9 vs. RS5	0.1
		RS5	84.3	RS9 vs. RS8	0.098
		RS8	84.3	RS5 vs. RS8	0.003
	M4R	RS9	80.2	RS9 vs. RS5	0.075
		RS5	80.1	RS9 vs. RS8	0.077
		RS8	80.1	RS5 vs. RS8	0.005
	C3L	RS9	80.8	RS9 vs. RS5	0.313	Monkeypox: epidemiology, mode of transmission, clinical features, genetic clades and molecular properties
		RS5	78.1	RS9 vs. RS8	0.312
		RS8	78.1	RS5 vs. RS8	0.008
	C15L	RS9	78.7	RS9 vs. RS5	1.572	Ectromelia-encoded virulence factor C15 specifically inhibits antigen presentation to CD4+ T cells post peptide loading
		RS5	78.5	RS9 vs. RS8	1.572
		RS8	78.5	RS5 vs. RS8	0.005
	J1L	RS9	78.1	RS9 vs. RS5	0.036
		RS5	78.2	RS9 vs. RS8	0.035
		RS8	78.2	RS5 vs. RS8	0.005
	J3R	RS9	78.1	RS9 vs. RS5	0.035
		RS5	78.2	RS9 vs. RS8	0.035
		RS8	78,2	RS5 vs. RS8	0.004
	A47R	RS9	70.2	RS9 vs. RS5	3.475	None
		RS5	72	RS9 vs. RS8	5.579
		RS8	71.8	RS5 vs. RS8	1.005
	B21R	RS9	62.9	RS9 vs. RS5	4.615	ORF-Interrupting Mutations in Monkeypox Virus Genomes from Washington and Ohio, 2022
		RS5	61.6	RS9 vs. RS8	4.613
		RS8	61.6	RS5 vs. RS8	0.004
	C9L	RS9	90.6	RS9 vs. RS5	2.487	A peculiar evolutionary feature of monkeypox virus
		RS5	91.2	RS9 vs. RS8	2.375
		RS8	92.2	RS5 vs. RS8	0.377
Specific mutation shared by RS9 and RS8	G8L	RS9	71.4	RS9 vs. RS5	26.671
		RS5	62.8
	L6R	RS9	85.6	RS9 vs. RS5	0.644
		RS5	86
	H4L	RS9	69.3	RS9 vs. RS5	22.633
		RS5	68.9
	A11L	RS9	76.9	RS9 vs. RS5	0.495
		RS5	76.9
	A14L	RS9	68.1	RS9 vs. RS5	1.568
		RS5	67.9
	B9R	RS9	87.2	RS9 vs. RS5	0.376
		RS5	88.2

## Sheet: note
Note: RS: reference sequence; ORFs: open reading frames; pLDDT: predicted local distance difference test; RMSD: root mean square deviation; The unique variation of RS9 was compared with RS5 and RS8 in pairwise; The shared variations of RS9 and RS8, and the differences between RS9 and RS5 were compared; The variations shared to RS9 and RS8 was compared between RS9 and RS5; Protein conformations th…
